# Supplementary material for: A Proteomic Approach to Investigating Gene Cluster Expression and Secondary Metabolite Functionality in Aspergillus fumigatus
Source: PLoS One. 2014 Sep 8;9(9):e106942. doi: 10.1371/journal.pone.0106942 (PMC4157829; doi:10.1371/journal.pone.0106942)
Supplement: Table S1 — Proteins identified by shotgun MS analysis. (XLS) [file pone.0106942.s002.xls]

## Sheet: WCL protein summary
Table S1. Proteins identified by shotgun MS analysis.
Accession number	Expasy MW	Expasy pI	Percent Coverage	Num Peps Unique	Score Unique	Group Num	Predicted TM regions	Signal Peptide for secretion	PREDICTION (position of SP or TM)	GRAVY Score	Entry Name
AFUA_1G00420	60133.2	5.29	10.2	4	61.61	152	0	Y	n6-17c23/24o	-0.33054	Carboxypeptidase S1; induced by growth on BSA as a sole nitrogen source; predicted gene pair with AFUA_8G04120
AFUA_1G00990	28538.3	6.2	27.2	5	79.74	112	0	0	i	-0.177778	Has domain(s) with predicted nucleotide binding, oxidoreductase activity and role in oxidation-reduction process
AFUA_1G01000	42635.6	5.33	35	9	163.41	38	0	0	i	-0.272727	Has domain(s) with predicted oxidoreductase activity, acting on paired donors, with incorporation or reduction of molecular oxygen, 2-oxoglutarate as one donor, and incorporation of one atom each of oxygen into both donors activity
AFUA_1G01010	231310	5.52	1.6	2	27.46	288	0	0	i	-0.188227	Putative polyketide synthase
AFUA_1G02070	35125.9	8.29	18.4	3	57.17	156	1	0	o279-297i	-0.347962	Cytochrome C1
AFUA_1G02290	11774.7	4.37	29.2	2	39.1	224	0	0	i	-0.469811	Protein of unknown function; calcium downregulated
AFUA_1G02550	50025.3	4.98	37	11	184.17	27	0	0	i	-0.320982	Tubulin alpha-1 subunit; gene pair with AFUA_2G14990 (tubulin alpha-2 subunit)
AFUA_1G02980	93269	8.59	11.6	2	32.56	259	0	0	i	-0.230189	Putative 6-phosphogluconolactonase; calcium downregulated
AFUA_1G03100	17640.2	5.27	24.8	3	52.24	175	0	0	i	0.00727273	Putative ATP synthase delta chain
AFUA_1G03390	17880.8	9.75	42.3	5	92.27	87	0	0	i	-0.314706	Putative 60S ribosomal protein L12
AFUA_1G03510	31546.8	7.64	34.6	5	101.64	73	0	0	i	-0.252862	ATP Synthase gamma chain, mitochondrial precursor
AFUA_1G03610	32100.7	6.93	11.7	3	45.45	204	0	0	i	-0.368794	Protein of unknown function; calcium downregulated
AFUA_1G03720	16880.6	10.22	15.1	1	21.77	332	4	0	i53-71o77-95i107-124o130-150i	0.322785	Ortholog(s) have mitochondrion localization
AFUA_1G04070	21164	5.58	28.6	3	56.77	157	0	0	i	-0.411458	Eukaryotic initiation factor 5A; Yap1-dependent induction in response to hydrogen peroxide
AFUA_1G04150	39564.2	5.55	15.9	3	48.27	186	0	0	i	-0.0145604	Has domain(s) with predicted NAD binding, magnesium ion binding, tartrate dehydrogenase activity and role in oxidation-reduction process
AFUA_1G04190	81445.2	5.74	5.7	3	39.52	222	0	0	i	-0.720186	Putative polyadenylate-binding protein
AFUA_1G04320	22811.9	11.17	27.3	4	63.62	145	0	0	i	-0.89602	ribosomal protein S8
AFUA_1G04530	17403.5	10.69	16.2	2	38.74	228	0	0	i	-0.5	ribosomal L18ae protein family
AFUA_1G04540	36173.7	9.09	28.1	7	114.1	66	0	0	i	-0.46192	NADH-cytochrome b5 reductase involved in oxidative phosphorylation; hypoxia induced protein; induced by exposure to artemisinin
AFUA_1G04660	27762.3	11.5	21.1	4	47.56	191	0	0	i	-0.896983	ribosomal protein L15
AFUA_1G04850	14885	7.83	23.4	1	20.36	350	0	0	i	-0.523404	Ortholog(s) have role in actin filament-based process, conidium formation, nuclear migration along microtubule, nuclear pore complex assembly, sexual sporulation resulting in formation of a cellular spore
AFUA_1G04940	21431.7	5.96	13.2	2	37.65	235	0	0	i	-0.133333	Ortholog(s) have GTPase activity, role in regulation of COPII vesicle coating and COPII vesicle coat localization
AFUA_1G05080	33495.3	5.11	39.9	7	128.98	58	0	0	i	-0.0217252	Putative 60S ribosomal protein P0; reacts with rabbit immunosera exposed to A. fumigatus conidia
AFUA_1G05390	33321.5	9.97	29.8	9	154.01	40	2	0	i174-193o213-234i	0.0464286	Ortholog(s) have ATP:ADP antiporter activity, role in ADP transport, ATP transport, aerobic respiration, anaerobic respiration, apoptotic process, heme transport, mitochondrial transport and mitochondrial inner membrane localization
AFUA_1G05500	15674	5.24	23.6	3	45.9	203	0	0	i	-0.122222	40S ribosomal protein S12
AFUA_1G05610	69190.7	4.77	4.3	2	29.61	272	0	0	i	-0.038474	Putative protein phosphotase 2a 65kd regulatory subunit; conidia-enriched protein; protein induced by heat shock
AFUA_1G05630	29201.5	9.18	36.8	9	142.33	48	0	0	i	-0.310526	40S ribosomal protein S3
AFUA_1G06210	61515.9	5.79	4.7	2	24.38	311	0	0	i	-0.195406	Ortholog(s) have phosphoacetylglucosamine mutase activity, role in fungal-type cell wall chitin biosynthetic process and cytoplasm, nucleus localization
AFUA_1G06300	52886.5	5.71	3.3	1	17.87	387	0	0	i	-0.213588	Ortholog of A. nidulans FGSC A4 : AN10519, A. niger CBS 513.88 : An18g05070, A. oryzae RIB40 : AO090001000417, N. fischeri NRRL 181 : NFIA_018410 and A. clavatus NRRL 1 : ACLA_028360
AFUA_1G06340	15681.6	10.53	16.1	3	38.09	230	0	0	i	-0.626344	Putative 60S ribosomal protein L27
AFUA_1G06350	20418.1	6.51	18.7	2	26.11	294	0	0	i	-0.341711	Ortholog of A. nidulans FGSC A4 : AN10518, A. niger CBS 513.88 : An18g05000, A. oryzae RIB40 : AO090001000412, A. niger ATCC 1015 : 212098-mRNA and N. fischeri NRRL 181 : NFIA_018360
AFUA_1G06390	50019.6	9.12	40.6	14	237.2	15	0	0	i	-0.334008	Putative translation elongation factor EF-1 alpha subunit; protein abundant in conidia; protein induced by heat shock
AFUA_1G06580	21808.8	6.36	19.8	2	32.43	260	0	0	i	-1.35072	Ortholog of A. nidulans FGSC A4 : AN4252, AN10165, A. fumigatus Af293 : AFUA_1g11910, A. niger CBS 513.88 : An18g05640, An08g04120 and A. oryzae RIB40 : AO090001000456, AO090001000373
AFUA_1G06770	13468.9	10.88	12.6	1	19.25	363	0	0	i	-0.756303	40S ribosomal protein S26
AFUA_1G06790	121432	4.66	2.1	1	20.6	348	0	0	i	-0.131689	Ortholog(s) have nuclear envelope, nucleolus localization
AFUA_1G06830	11128.4	4.1	45	2	40.13	219	0	0	i	0.0963964	Putative 60s acidic ribosomal protein superfamily member; putative ribosomal stalk protein
AFUA_1G06960	41479	6.36	16.2	5	75.43	121	0	0	i	-0.464324	Putative pyruvate dehydrogenase complex subunit alpha; protein induced by hydrogen peroxide; hypoxia induced protein
AFUA_1G07380	234291	5.98	2.4	3	37.45	236	0	0	i	-0.289229	Putative NADH-dependent glutamate synthase; transcript induced during conidial germination; transcript up-regulated in conidia exposed to neutrophils; SrbA-regulated during hypoxia
AFUA_1G07440	69660.3	5.09	50.3	23	394.56	5	0	0	i	-0.410502	Molecular chaperone; conidia-enriched protein
AFUA_1G07530	28703	7.7	10.1	3	30.82	268	0	0	i	-0.547471	Ortholog(s) have adenylate kinase activity, role in ADP biosynthetic process, DNA-dependent DNA replication initiation and mitochondrial intermembrane space localization
AFUA_1G08810	76830.2	6.71	9.9	5	64.94	142	1	0	i12-31o	-0.277447	Mitochondrial glycerol-3-phosphate dehydrogenase; hypoxia repressed protein
AFUA_1G09100	21843.2	9.67	36.9	7	106.22	70	0	0	i	-0.31875	60S ribosomal protein L9
AFUA_1G09130	76550.1	8.56	2.4	1	25.98	297	0	0	i	-0.480466	Protein of unknown function identified by mass spectrometry
AFUA_1G09330	37198.5	4.81	6.9	2	34.38	255	0	0	i	-0.262029	Ortholog of A. nidulans FGSC A4 : AN10182, A. niger CBS 513.88 : An08g00880, A. oryzae RIB40 : AO090005001590, A. niger ATCC 1015 : 208447-mRNA and Aspergillus terreus NIH2624 : ATET_08559
AFUA_1G09440	15900.7	10.46	18.6	1	19.25	364	0	0	i	-0.524138	40S ribosomal protein S23
AFUA_1G09660	33200.5	9.82	7.8	1	19.67	360	2	0	i12-32o281-299i	0.0340984	Ortholog(s) have dicarboxylic acid transmembrane transporter activity, role in mitochondrial transport and mitochondrial inner membrane localization
AFUA_1G09780	47286.3	6.65	3.4	1	18.9	368	0	0	i	-0.252847	Has domain(s) with predicted membrane localization
AFUA_1G09830	35743.9	4.74	4.1	1	21.52	336	0	0	i	-0.497654	Ortholog(s) have role in posttranslational protein targeting to membrane, response to heat and TRC complex localization
AFUA_1G10130	48490	5.82	29.1	10	150.94	43	0	0	i	0.0605381	Putative adenosylhomocysteinase; protein induced by heat shock
AFUA_1G10350	44761.5	6.31	45.8	16	233.97	16	0	0	i	-0.214868	Putative phosphoglycerate kinase; reacts with rabbit immunosera exposed to conidia; hypoxia induced protein; transcript up-regulated in conidia exposed to neutrophils; induced by gliotoxin exposure
AFUA_1G10510	21185.6	10.74	4.9	1	17.06	404	0	0	i	-0.894089	60S ribosomal protein L35
AFUA_1G10630	42196	5.66	41.3	12	168.33	36	0	0	i	-0.213178	Putative S-adenosylmethionine synthetase; higher expression in 48 h biofilm vs planktonic cells; hypoxia induced protein
AFUA_1G10910	51794	4.79	37.3	10	174.08	32	0	0	i	-0.378755	Beta-tubulin; predicted gene pair with AFUA_7G00250 (tubulin beta-2 subunit); protein induced by hydrogen peroxide
AFUA_1G11120	34722.1	4.47	7.6	1	21.74	334	0	0	i	-0.522769	Has domain(s) with predicted cytoplasm, nucleus localization
AFUA_1G11130	22453	10.15	12.5	2	32.65	258	0	0	i	-0.635	60S ribosomal protein L6
AFUA_1G11190	30142.5	4.54	47.1	6	130.63	55	0	0	i	-0.57533	Putative eukaryotic translation elongation factor 1 subunit eEF1-beta; reacts with rabbit immunosera exposed to A. fumigatus conidia; induced by gliotoxin exposure
AFUA_1G11710	24252.6	9.88	16.1	3	45.99	200	0	0	i	-0.317512	ribosomal protein L1
AFUA_1G11730	21003.1	5.54	28.4	3	46.92	196	0	0	i	-0.275956	Ortholog(s) have GTPase activity and role in ER to Golgi vesicle-mediated transport, Golgi to plasma membrane transport, macroautophagy
AFUA_1G12170	48286	6.69	20	5	90.02	89	0	0	i	-0.322273	Putative translation elongation factor EF-Tu; hypoxia induced protein
AFUA_1G12250	29522.5	8.83	8.2	1	17.7	394	3	0	o20-38i119-140o152-170i	-0.585448	Mitochondrial hypoxia response domain protein; protein and transcript levels downregulated by caspofungin treatmen
AFUA_1G12610	80044.8	5.08	12.6	6	99.28	76	0	0	i	-0.537955	Hsp70 chaperone; conidia-enriched protein; induction in response to hydrogen peroxide Yap1-dependent
AFUA_1G12800	41727.1	8.72	17.6	5	71.69	128	0	0	i	-0.122338	Putative NADPH isocitrate dehydrogenase; transcript induced during conidial germination
AFUA_1G12890	35483	8.59	41.8	9	173.53	33	0	Y	n3-14c19/20o	-0.837338	Putative 60S ribosomal protein L5
AFUA_1G13140	40769.5	5.04	12.1	3	37.79	233	0	0	i	-0.388952	G protein-coupled receptor alpha subunit
AFUA_1G13470	31024.5	9	10.7	2	26.26	292	0	0	i	-0.213571	Ortholog(s) have role in inner mitochondrial membrane organization, mitochondrion inheritance, mitochondrion morphogenesis, negative regulation of proteolysis, protein folding, replicative cell aging
AFUA_1G13490	33444.9	5.33	7.8	2	34.85	251	0	0	i	-0.397952	Putative spermidine synthase; protein induced by hydrogen peroxide
AFUA_1G13500	74827.9	6.13	21.7	10	167.57	37	0	0	i	-0.207602	Putative transketolase; protein abundant in conidia; protein induced by heat shock and by hydrogen peroxide; reacts with rabbit immunosera exposed to A. fumigatus conidia
AFUA_1G14200	53269.9	5.9	14.6	6	95.62	80	0	0	i	-0.324008	Putative mitochondrial processing peptidase beta subunit; induced by gliotoxin exposure
AFUA_1G14220	32572.2	10.29	9.6	2	31.02	267	0	0	i	-0.348718	Nucleolar protein
AFUA_1G14330	168184	6.82	4	4	54.28	165	12	0	i528-545o557-578i599-621o633-653i665-684o773-793i1191-1212o1224-1246i1267-1294o1314-1336i1348-1372o1465-1485i	-0.109953	Putative ABC transporter; mutation causes increased azole sensitivity
AFUA_1G14410	21666	10.64	20.1	4	73.99	126	0	0	i	-0.530412	60S ribosomal protein L17
AFUA_1G14570	92881.5	5.46	4.9	2	28.17	281	0	0	i	-0.0588303	Putative phosphoribosyl-AMP cyclohydrolase; no human homolog
AFUA_1G14780	24133.3	9.05	11.7	2	26.1	295	3	0	o6-28i49-70o108-126i	0.0580189	Ortholog(s) have endoplasmic reticulum localization
AFUA_1G15020	25728.6	9.36	24.2	5	78.1	115	0	0	i	-0.283117	40S ribosomal protein S5; reacts with rabbit immunosera exposed to A. fumigatus conidia
AFUA_1G15140	33849.1	9.38	43.6	7	129.27	57	0	0	i	0.263777	Putative mitochondrial phosphate carrier protein; predicted gene pair with AFUA_1G02730
AFUA_1G15730	14674	9.67	26.9	2	41.78	214	0	0	i	-0.182308	40S ribosomal protein S22
AFUA_1G16190	40283.9	4.6	6.8	2	40.11	220	0	Y	n6-14c19/20o	-0.260759	Cell wall glucanase; allergen Asp f 9; predicted GPI-anchor; binds specifically to IgE antibodies in the sera of allergic bronchopulmonary aspergillosis (ABPA) patients; transcript repressed by H2O2; induced by exposure to artemisinin
AFUA_1G16840	20247	4.82	22.3	4	65.39	141	0	0	i	-0.550838	TCTP family protein
AFUA_2G02100	54971.1	8.32	15.2	5	80.94	109	0	0	i	-0.137622	Putative dihydrolipoamide dehydrogenase; reacts with rabbit immunosera exposed to A. fumigatus conidia
AFUA_2G02150	13064.4	9.73	17.2	2	27.75	285	0	0	i	-0.380172	Putative ribosomal protein S10
AFUA_2G02490	42498.9	9.6	5.7	1	18.88	369	0	0	i	-0.355344	Has domain(s) with predicted nucleotide binding activity
AFUA_2G02590	61627.5	5.99	2.3	1	17.96	385	0	0	i	-0.372793	Aspartyl-tRNA synthetase
AFUA_2G03120	46710.3	4.67	5.6	2	29	274	1	Y	n4-15c20/21o425-442i	-0.371332	Putative cell wall glucanase; transcript induced by exposure to human airway epithelial cells
AFUA_2G03290	29101.6	4.79	55.1	12	190.55	23	0	0	i	-0.435632	14-3-3 family protein; predicted gene pair with AFUA_6G06750; conidia-enriched protein; protein induced by hydrogen peroxide; reacts with rabbit immunosera exposed to A. fumigatus conidia; hypoxia repressed protein
AFUA_2G03380	13437.8	9.72	35.4	3	48.91	184	0	0	i	0.00708661	Has domain(s) with predicted structural constituent of ribosome activity, role in translation and ribosome localization
AFUA_2G03510	59751.5	4.77	11.4	5	85.52	97	0	Y	n6-18c23/24o	-0.215169	Putative pheromone processing carboxypeptidase; predicted signal sequence for secretion
AFUA_2G03720	22290.2	8.76	28.2	5	78.09	116	0	0	i	-0.246341	Putative cyclophilin; peptidyl-prolyl cis-trans isomerase; allergen Asp f 11; transcript induced by growth on hydrogen peroxide
AFUA_2G03870	14637.8	5.35	11.9	1	20.5	349	0	Y	n3-14c19/20o	-0.112687	Putative FK506-binding protein (FKBP)-type peptidyl-prolyl cis-trans isomerase
AFUA_2G04130	20410.8	10.82	15.9	2	23.79	316	0	0	i	-0.661932	40S ribosomal protein S11
AFUA_2G04310	41670.3	5.49	12	3	40.9	215	0	0	i	-0.211058	Argininosuccinate synthase; hypoxia induced protein
AFUA_2G04620	73384.7	4.91	7.7	5	83.65	5.2	0	Y	n23-34c39/40o	-0.374851	Hsp70 chaperone; protein enriched in dormant conidia
AFUA_2G04710	23911.9	5.35	5.5	1	21.51	337	2	0	o109-126i138-160o	-0.231336	Has domain(s) with predicted heme binding activity
AFUA_2G04980	55059.1	5.58	2.7	1	22.77	322	0	0	i	-0.106126	Putative tyrosine decarboxylase; transcript induced by voriconazole
AFUA_2G05910	54209.2	5.06	15.7	4	62.84	149	0	0	i	-0.223469	Putative hexokinase; protein induced by heat shock
AFUA_2G06110	50692.4	5.3	5.1	1	17.11	402	0	0	i	-0.287339	Has domain(s) with predicted ATP binding activity
AFUA_2G06150	56186.9	4.58	21.4	7	117.54	63	0	Y	n4-15c20/21o	-0.329981	Putative protein disulfide isomerase; conidial surface associated
AFUA_2G07380	20853.4	11.81	31.5	5	86.86	96	0	0	i	-0.494022	ribosomal protein L18
AFUA_2G07420	72478.6	5.78	2	1	22	331	0	0	i	-0.315015	Putative actin-bundling protein, fimbrin; conidia-enriched protein
AFUA_2G07520	69722.2	5.81	7.8	3	37.32	237	0	0	i	-0.358958	Ortholog(s) have aminopeptidase activity, epoxide hydrolase activity, role in cellular lipid metabolic process, protein catabolic process and cytoplasm, nucleus localization
AFUA_2G07970	24785.9	11.46	28.4	7	92.46	86	0	0	i	-1.01611	60S ribosomal protein L19
AFUA_2G08370	16074.7	9.32	15.2	2	34.97	249	3	0	o12-35i81-104o124-145i	0.321854	Predicted glutathione S transferase
AFUA_2G09210	25586.7	10.33	22.8	3	56.16	162	0	0	i	-0.53722	60S ribosomal protein L10; reacts with rabbit immunosera exposed to A. fumigatus conidia
AFUA_2G09290	61949.9	5.53	24	9	139.72	49	0	0	i	-0.0994889	Putative antigenic mitochondrial protein; reacts with rabbit immunosera exposed to A. fumigatus conidia; hypoxia induced protein
AFUA_2G09310	7861.89	10.42	19.7	1	22.25	326	0	0	i	-0.798592	Has domain(s) with predicted hydrogen ion transporting ATP synthase activity, rotational mechanism, proton-transporting ATPase activity, rotational mechanism activity and role in ATP synthesis coupled proton transport
AFUA_2G09650	51182.8	8.6	17.6	6	93.41	84	0	0	i	-0.232623	Aspartate transaminase; induced by L-tyrosine; transcript up-regulated in conidia exposed to neutrophils
AFUA_2G09790	61315.5	5.91	5.4	2	37.86	232	0	0	i	-0.261483	Putative glucose-6-phosphate isomerase
AFUA_2G09850	37702.5	6.52	14.3	3	46.59	197	0	0	i	-0.0287324	Putative oxidoreductase, 2-nitropropane dioxygenase family; transcript up-regulated in conidia exposed to neutrophils
AFUA_2G09960	74465.3	6.02	17.8	9	131.31	53	0	0	i	-0.38219	Putative mitochondrial Hsp70 chaperone; reacts with rabbit immunosera exposed to A. fumigatus conidia; hypoxia induced protein
AFUA_2G10030	28265.3	5.93	4.1	1	18.29	379	0	0	i	-0.554717	Immunoreactive protein; calcium induced; transcript induced by exposure to human airway epithelial cells; induced by gliotoxin exposure
AFUA_2G10070	129214	5.87	7	5	77.15	117	0	0	i	-0.160085	Putative carbamoyl-phosphate synthetase, large subunit
AFUA_2G10090	19849.1	10.38	22.8	2	47.56	192	0	0	i	-0.685621	40S ribosomal protein S15
AFUA_2G10100	11141.3	4.29	52.2	3	62.99	148	0	Y	n4-14c19/20o	-0.117117	Allergen Asp f 8; putative ribosomal protein P2; transcript induced by growth on hydrogen peroxide and menadione
AFUA_2G10300	24094.8	10.1	5.1	1	20.29	352	0	0	i	-0.493868	40S ribosomal protein S17
AFUA_2G10440	15832.2	10.72	50.6	5	68.62	134	0	0	i	-0.386667	Ortholog(s) have SSU rRNA binding, mRNA binding activity and role in maturation of SSU-rRNA from tricistronic rRNA transcript (SSU-rRNA, 5.8S rRNA, LSU-rRNA), ribosomal small subunit assembly
AFUA_2G10500	15971.5	10.19	29.3	5	75.6	119	0	0	i	-0.392308	40S ribosomal protein Rps16
AFUA_2G11060	17309.6	5.72	32.9	3	52.89	173	0	0	i	-0.290506	Putative acylCoA binding family protein
AFUA_2G11150	52280.3	5.33	10.6	3	43.82	207	0	0	i	-0.388034	Putative secretory-pathway GDP dissociation inhibitor; transcript and protein levels increase upon exposure to amphotericin B
AFUA_2G11260	84076.5	5.62	3.4	3	27.15	248	0	0	i	-0.236293	Putative 3-isopropylmalate dehydratase with a predicted role in nitrogen metabolism; protein induced by heat shock; SrbA-regulated during hypoxia
AFUA_2G11340	27290.3	5.56	11.2	3	38	231	0	0	i	-0.0125	Ortholog(s) have role in intracellular sterol transport and fungal-type vacuole lumen localization
AFUA_2G11850	44444.7	10.18	7.1	3	38.83	226	0	0	i	-0.629592	Allergenic ribosomal L3 protein; allergen Asp f 23; transcript induced in response to dibutyryl cyclic AMP
AFUA_2G11940	54739.6	6.22	3.1	1	17.89	386	0	0	i	-0.298965	Adenylosuccinate lyase; reacts with rabbit immunosera exposed to A. fumigatus conidia
AFUA_2G12400	24389.1	9.65	31.2	6	84.78	98	0	0	i	-0.167401	Putative ATP synthase oligomycin sensitivity conferral protein
AFUA_2G12870	32840.8	5.32	4.4	1	18.26	380	0	0	i	-0.54589	Putative vesicular-fusion protein; transcript induced by exposure to human airway epithelial cells
AFUA_2G13090	42981.9	4.64	8.1	2	22.05	329	0	0	i	-0.391327	Ortholog(s) have DNA-directed RNA polymerase activity, RNA-directed RNA polymerase activity, role in termination of RNA polymerase II transcription and DNA-directed RNA polymerase II, core complex localization
AFUA_2G13110	26271.2	10.06	10.6	2	28.04	283	0	0	i	-0.471915	Cytochrome c; transcript derepressed during iron starvation in hapX mutant; SrbA-regulated during hypoxia; loss of cycA results in increased levels of AoxA activity, delayed germination and reduced growth in normoxia and hypoxia
AFUA_2G13240	56418.2	5.73	18.9	6	99.28	75	0	0	i	-0.324111	Putative V-type ATPase, B subunit; transcript induced by exposure to human airway epithelial cells
AFUA_2G13295	49733.1	6.34	7.2	2	24.02	314	0	0	i	0.0304636	Has domain(s) with predicted catalytic activity, pyridoxal phosphate binding activity and role in metabolic process
AFUA_2G13530	93198.1	6.51	38.7	23	422.97	4	0	0	i	-0.234684	Putative translation elongation factor EF-2 subunit; protein abundant in conidia; protein induced by heat shock
AFUA_2G13860	11386.3	11.36	28.1	4	65.72	140	0	0	i	-0.309859	Histone H4
AFUA_2G14990	50441.5	5.03	11	4	56.61	159	0	0	i	-0.336585	Tubulin alpha-2 subunit; gene pair with AFUA_1G02550 (tubulin alpha-1 subunit)
AFUA_2G15240	89268.9	7.64	3.6	2	33.54	256	14	0	o95-115i122-141o169-191i203-224o230-249i270-301o307-325i346-365o419-440i471-492o498-518i651-673o685-711i723-749o	0.276263	Small oligopeptide transporter; 14 transmembrane domains; transcript downregulated in response to voriconazole; induced by growth on BSA as a sole nitrogen source
AFUA_2G15290	14849.1	6.27	17.6	1	21.15	343	0	0	i	-0.243382	Conidia-enriched protein of unknown function; transcript downregulated in response to voriconazole; hypoxia repressed protein
AFUA_2G15430	28220	5.96	20.3	3	43.44	209	0	0	i	-0.068797	Sorbitol/xylulose reductase
AFUA_2G15760	114686	5.11	5.3	3	38.58	229	0	0	i	-0.360895	Ortholog(s) have ubiquitin activating enzyme activity, role in protein ubiquitination and cytoplasm, nucleus localization
AFUA_2G16010	71010.6	6.23	5.1	2	21.38	339	0	0	i	-0.511774	Prolyl-tRNA synthetase
AFUA_2G16090	60683.8	4.97	9.7	3	50.29	179	0	0	i	-0.279167	Karyopherin alpha subunit
AFUA_2G16200	24357.1	5.53	17.1	2	36.1	244	0	0	i	0.139648	Has domain(s) with predicted ATP binding, phosphotransferase activity, alcohol group as acceptor activity and role in nucleoside metabolic process
AFUA_2G16370	14966.8	11.28	9.9	1	22.29	325	0	0	i	-0.61374	60S ribosomal protein L32
AFUA_2G17000	222644	3.96	1.5	2	31.59	266	1	0	o2142-2162i	-0.668848	Ortholog of A. nidulans FGSC A4 : AN7262, A. niger CBS 513.88 : An04g09080, A. oryzae RIB40 : AO090102000117, A. niger ATCC 1015 : 45867-mRNA and N. fischeri NRRL 181 : NFIA_092340
AFUA_2G17110	90218.2	5.09	21.4	13	221.73	18	0	0	i	-0.359463	Putative cell division control protein; protein induced by heat shock
AFUA_2G17790	65289.3	8.5	3.6	2	25.6	302	11	0	i133-155o161-185i206-227o239-257i269-290o334-355i367-392o412-437i458-478o484-510i550-575o	0.275	Ortholog of A. niger CBS 513.88 : An03g00640, N. fischeri NRRL 181 : NFIA_093190, A. fumigatus A1163 : AFUB_033460 and A. niger ATCC 1015 : 194162-mRNA
AFUA_3G00270	44651.2	4.9	26.9	9	176.51	31	1	Y	n3-13c18/19o424-445i	0.0641256	Cell wall glucanase; predicted glycophosphatidylinositol (GPI)-anchor; secreted protein
AFUA_3G00730	27920.7	5.11	12.5	2	39.03	225	0	0	i	-0.279032	Protein with Yap1-dependent induction in response to hydrogen peroxide
AFUA_3G00880	21605.4	4.68	11.4	2	27.61	286	0	Y	n3-11c16/17o	-0.0958904	Putative adhesin protein; MedA regulated transcript; transcript repressed by exposure to human airway epithelial cells
AFUA_3G03280	57382.2	6.69	5.2	2	28.49	279	1	0	i7-24o	-0.221165	Putative FAD binding monooxygenase; calcium downregulated
AFUA_3G03330	45610.4	8.25	10	2	25.58	303	0	0	i	-0.113971	Has domain(s) with predicted nucleotide binding, oxidoreductase activity, zinc ion binding activity and role in oxidation-reduction process
AFUA_3G04170	40561.8	6.85	21.4	5	74.34	125	0	0	i	0.0175066	Ortholog(s) have pyruvate dehydrogenase (acetyl-transferring) activity, role in acetyl-CoA biosynthetic process from pyruvate and mitochondrial nucleoid, mitochondrial pyruvate dehydrogenase complex localization
AFUA_3G04210	204600	6.09	1.4	1	26.14	293	0	0	i	-0.326494	Fatty acid synthase alpha subunit; transcript induced by exposure to human airway epithelial cells; no human homolog
AFUA_3G05350	14955.2	10.12	17.1	2	28.94	276	0	0	i	-0.68	Histone H2B
AFUA_3G05360	29800.3	10.17	6	2	21.16	342	1	0	i146-164o	-0.0596226	Has domain(s) with predicted DNA binding activity, role in nucleosome assembly and nucleosome, nucleus localization
AFUA_3G05370	48427.4	5.59	11.2	4	63.09	146	0	0	i	-0.333933	Putative dihydrolipoamide succinyltransferase; reacts with rabbit immunosera exposed to A. fumigatus conidia; hypoxia induced protein; transcript induced by exposure to human airway epithelial cells
AFUA_3G05390	26238.7	6.19	11.5	1	19.82	357	0	0	i	-0.266255	Has domain(s) with predicted protein-L-isoaspartate (D-aspartate) O-methyltransferase activity and role in cellular protein modification process
AFUA_3G05450	53015.2	5.47	12.9	3	40.28	217	0	0	i	-0.328243	Putative glutamate carboxypeptidase
AFUA_3G05600	16761.3	10.44	20.1	2	39.4	223	0	0	i	-0.634899	60S ribosomal protein L27a
AFUA_3G06080	100853	9.17	3.9	2	22.03	330	0	0	i	-0.812818	Has domain(s) with predicted phosphatidylinositol phosphate kinase activity and role in phosphatidylinositol metabolic process
AFUA_3G06140	118383	5.46	2.3	1	17.99	384	0	0	i	-0.641802	Ortholog(s) have role in actin filament organization, endocytosis, establishment of cell polarity, maintenance of cell polarity, spore germination and actin cortical patch localization
AFUA_3G06460	18915.5	9.46	15.9	1	17.75	392	1	0	i46-65o	-0.633333	Protein of unknown function; hypoxia induced protein
AFUA_3G06530	64333.2	6.57	9.9	3	43.26	210	0	0	i	-0.404878	Putative ATP sulfurylase; sulfate adenylyltransferase; reacts with rabbit immunosera exposed to A. fumigatus conidia; hypoxia repressed protein
AFUA_3G06610	58444.4	6.76	5.5	2	25.72	301	1	0	o298-318i	-0.413189	Proteasome regulatory particle subunit; transcript induced by exposure to human airway epithelial cells
AFUA_3G06840	29491.4	10.08	28.3	7	105.86	71	0	0	i	-0.430651	Putative cytosolic small ribosomal subunit S4
AFUA_3G06960	17980.8	10.23	18.9	2	27.45	289	0	0	i	-0.562658	60S ribosomal protein L21
AFUA_3G06970	26670.6	9.95	20.2	5	54.06	167	0	0	i	-0.547679	40S ribosomal protein S9; transcript induced by exposure to human airway epithelial cells
AFUA_3G07430	17741.2	7.75	30	4	73.88	127	0	0	i	-0.250307	Putative peptidyl-prolyl cis-trans isomerase; cyclophilin; allergen Asp f 27; protein abundant in conidia; Yap1-dependent induction in response to hydrogen peroxide; induced by L-tyrosine
AFUA_3G07640	108992	5.22	35	29	453.98	2	10	0	i116-139o145-164i335-356o376-403i734-755o761-783i795-815o835-851i863-883o912-936i	0.0422065	Putative plasma membrane H+ ATPase; transcript upregulated during conidial germination and in response to amphotericin B; protein and transcript levels downregulated by caspofungin treatment
AFUA_3G07790	49280.3	5.89	9.5	2	28.99	275	0	0	i	-0.241818	Argininosuccinate lyase; hypoxia induced protein
AFUA_3G07810	71148	6.5	13.4	6	82.92	106	0	0	i	-0.413138	Succinate dehydrogenase flavoprotein subunit; role in the citric acid cycle; up-regulated in conidia exposed to neutrophils and during conidial germination; hypoxia repressed protein and transcript; induced by exposure to artemisinin
AFUA_3G08160	45778.5	5.06	21.6	8	137.44	50	0	0	i	-0.202217	Eukaryotic translation initiation factor eIF4A; ATP-dependent RNA helicase; protein induced by heat shock; predicted gene pair with AFUA_5G02410
AFUA_3G08380	43623.6	7.62	33.5	9	145.35	44	0	Y	n12-22c30/31o	-0.42096	Putative inorganic diphosphatase; reacts with rabbit immunosera exposed to A. fumigatus conidia
AFUA_3G08430	44335.3	9.55	12.6	4	47.2	195	2	0	i299-320o357-375i	-0.112159	Ortholog of A. nidulans FGSC A4 : AN2977, A. niger CBS 513.88 : An02g12070, A. oryzae RIB40 : AO090005001430, A. niger ATCC 1015 : 52427-mRNA and Aspergillus terreus NIH2624 : ATET_01627
AFUA_3G08580	12809.9	5.7	32.2	2	28.24	280	0	0	i	-0.913559	Putative glycine-rich RNA-binding protein with a predicted role in transcription; protein level decreases upon heat shock
AFUA_3G08660	55774.5	8.85	9.1	4	46.36	199	0	0	i	-0.357884	Putative isocitrate dehydrogenase; protein induced by heat shock
AFUA_3G09030	40094.9	4.88	14.4	3	37.71	234	0	0	i	-0.466102	Ortholog(s) have role in aerobic respiration, penicillin biosynthetic process and mitochondrial matrix localization
AFUA_3G09290	57454.2	5.44	2.1	1	19.35	361	0	0	i	-0.416154	Putative 2,3-bisphosphoglycerate-independent phosphoglycerate mutase; protein abundant in conidia; reacts with rabbit immunosera exposed to A. fumigatus conidia; transcript induced by exposure to human airway epithelial cells
AFUA_3G09320	51873.3	7.63	28.8	11	169.24	34	0	0	i	-0.280255	Serine hydroxymethyltransferase; protein level decreases upon heat shock; reacts with rabbit immunosera exposed to A. fumigatus conidia; hypoxia induced protein; SrbA-regulated during hypoxia
AFUA_3G09600	58195.6	9.03	5.5	1	19.05	367	0	0	i	-0.58046	Ortholog(s) have role in rRNA processing and 90S preribosome, box C/D snoRNP complex, small-subunit processome localization
AFUA_3G10660	50796.8	6.12	7.3	2	27.73	144.2	0	0	i	-0.241522	Putative hydroxymethyl glutaryl-coenzyme A synthase with a predicted role in ergosterol biosynthesis; SrbA-regulated during hypoxia
AFUA_3G10700	20567.3	5.43	15	2	23.43	317	0	0	i	-0.281347	Ortholog(s) have mRNA binding, structural molecule activity, role in actin cortical patch assembly, mitochondrion inheritance and Arp2/3 protein complex, extrinsic to mitochondrial outer membrane localization
AFUA_3G10730	22844.2	10.15	27.8	3	53.17	170	0	0	i	-0.546766	40S ribosomal protein S7e
AFUA_3G10920	36892.4	9.76	6	2	22.98	320	0	0	i	-1.57734	Telomere and ribosome associated protein
AFUA_3G11070	62998.6	6.08	10.7	3	48.15	188	0	0	i	-0.203515	Putative pyruvate decarboxylase with a predicted role in pyruvate metabolism; reacts with rabbit immunosera exposed to A. fumigatus conidia; higher expression in 48 h biofilm vs planktonic cells; protein increases during hypoxia
AFUA_3G11350	37353.9	5.2	4.4	1	18.49	376	0	0	i	-0.112941	ATPase; proteins are recognized and bound by Get3p then delivered to the ER
AFUA_3G11400	43354.9	4.81	11.8	3	55.1	163	0	Y	n3-13c18/19o	-0.138945	Aspartic acid endopeptidase; conidia-enriched protein; conidial surface associated; predicted signal secretion sequence; hypoxia induced protein; transcript up-regulated in conidia exposed to neutrophils and by growth on BSA
AFUA_3G11610	12078.4	9.07	14.4	2	25.41	304	0	0	i	-1.63173	Non-histone chromosomal protein; reacts with rabbit immunosera exposed to A. fumigatus conidia
AFUA_3G11690	39791	5.55	24.4	7	129.77	56	0	0	i	-0.354722	Putative class II fructose-bisphosphate aldolase; immunoreactive protein; reacts with rabbit immunosera exposed to A. fumigatus conidia; hypoxia induced protein
AFUA_3G11830	60501.5	6.29	7.7	3	47.24	194	0	0	i	-0.24973	Putative phosphoglucomutase; reacts with rabbit immunosera exposed to A. fumigatus conidia; hypoxia repressed protein; transcript up-regulated in conidia exposed to neutrophils
AFUA_3G12270	25755.8	9.3	30.2	6	84.43	99	0	0	i	-0.225957	Putative glutathione peroxidase; peroxiredoxin; transcript upregulated in hyphae exposed to neutrophils
AFUA_3G12300	13422.2	5.74	26.4	2	35.28	247	0	0	i	-0.41453	60S ribosomal protein L22
AFUA_3G12450	100380	4.89	3.6	2	20.22	354	0	0	i	-0.557111	Ortholog of S. cerevisiae : YPR089W, A. nidulans FGSC A4 : AN11706, A. niger CBS 513.88 : An02g08390, A. oryzae RIB40 : AO090005000724 and A. niger ATCC 1015 : 52334-mRNA
AFUA_3G12800	80264.6	5.23	2.8	1	19.31	362	0	0	i	-0.337921	Ortholog of A. nidulans FGSC A4 : AN3122, A. niger CBS 513.88 : An02g08820, A. oryzae RIB40 : AO090012000842, A. niger ATCC 1015 : 207105-mRNA and Aspergillus terreus NIH2624 : ATET_04116
AFUA_3G13320	32122.2	4.81	17.1	3	48.64	185	0	0	i	-0.164983	Putative 40S ribosomal protein S0
AFUA_3G13390	40937.4	4.87	7.1	1	19.78	358	0	0	i	-0.19146	Ortholog(s) have proton-transporting ATPase activity, rotational mechanism activity, role in asexual sporulation, cellular response to drug, vacuolar transport and fungal-type vacuole membrane localization
AFUA_3G13400	64562.6	7.13	6.2	2	36.63	243	0	0	i	-0.586125	Putative nucleolar protein
AFUA_3G14490	56353.3	9.32	20.6	7	120.82	61	0	0	i	-0.297638	Putative ketol acid reductoisomerase; transcript induced by exposure to human airway epithelial cells; no human homolog
AFUA_3G14680	67416.5	5.39	17.3	8	127.57	59	1	Y	n3-11c16/17o608-628i	-0.128889	Putative secreted lysophospholipase B; transcript induced by lecithin and by voriconazole; hypoxia induced protein; induced by exposure to artemisinin
AFUA_4G00960	88713	6.68	2.5	2	30.76	269	0	0	i	-0.251114	Putative phosphofructokinase; reacts with rabbit immunosera exposed to A. fumigatus conidia
AFUA_4G02790	33796.6	7.04	17	4	40.87	153	0	0	i	-0.09	Has domain(s) with predicted hydrolase activity, acting on carbon-nitrogen (but not peptide) bonds activity and role in nitrogen compound metabolic process
AFUA_4G03322	28944.5	4.81	13.6	3	45.98	201	1	0	i195-213o	-1.43385	Ortholog of A. nidulans FGSC A4 : AN7177, A. niger CBS 513.88 : An14g01990, A. oryzae RIB40 : AO090011000139, A. niger ATCC 1015 : 53774-mRNA and Aspergillus terreus NIH2624 : ATET_02136
AFUA_4G03490	65838.7	5.3	1.9	1	17.8	390	0	Y	n10-18c23/24o	-0.367774	Putative secreted protease; sedolisin with tripeptidyl-peptidase activity; predicted signal sequence for secretion; induced by growth on BSA as a sole nitrogen source
AFUA_4G03760	115203	6.71	2.4	2	23.02	319	0	0	i	-0.183396	Putative glycine dehydrogenase
AFUA_4G03860	97508.6	5.05	1.7	1	19.07	366	0	0	i	-0.588399	Eukaryotic translation initiation factor 3 subunit C
AFUA_4G03880	34252.6	9.7	14.4	5	75.22	124	0	0	i	-0.568687	60S ribosomal protein L7
AFUA_4G04460	24826.7	10.58	22.1	5	53.18	169	0	0	i	-0.840265	60S ribosomal protein L13
AFUA_4G04520	48017.1	5.51	10.3	4	68.45	135	0	0	i	-0.0342342	Has domain(s) with predicted ATP binding, ligase activity and role in metabolic process
AFUA_4G04550	19505.3	4.81	14.4	2	20.75	346	0	0	i	-0.301156	Putative phosphoribosyltransferase; protein induced by hydrogen peroxide
AFUA_4G04810	22787.8	6.43	16.9	2	26.97	265.2	0	0	i	-0.286893	Ortholog(s) have role in intracellular protein transport
AFUA_4G05830	41590.6	5.92	3.6	1	18.22	382	0	0	i	0.024031	Protein of unknown function; induced by hydrogen peroxide; transcript induced by exposure to human airway epithelial cells
AFUA_4G06620	49367.8	5.79	37.7	12	188.93	25	0	0	i	-0.175983	Glutamate/Leucine/Phenylalanine/Valine dehydrogenase; reacts with rabbit immunosera exposed to A. fumigatus conidia; hypoxia induced protein
AFUA_4G06790	9349.84	9.84	18.2	1	17.71	393	0	0	i	-0.480645	Ubiquinol-cytochrome c reductase complex 14 kDa protein with a predicted role in oxidative phosphorylation; induced by exposure to artemisinin
AFUA_4G06820	41505.5	4.8	12.8	5	75.52	120	0	Y	n7-14c19/20o	-0.00879397	Putative glycophosphatidylinositol (GPI)-anchored cell wall protein with similarity to S. cerevisiae Ecm33p; mutant conidia display a cell separation defect; hypoxia induced protein
AFUA_4G06900	71933.1	6.14	4	1	17.56	397	0	0	i	-0.326917	Has domain(s) with predicted asparagine synthase (glutamine-hydrolyzing) activity and role in asparagine biosynthetic process
AFUA_4G06910	36894	9.47	20.2	7	107.14	69	0	0	i	-0.14029	Putative outer mitochondrial membrane protein porin; hypoxia induced protein
AFUA_4G07130	43154	5.73	11.3	2	25.18	307	0	0	i	0.0108911	Diphosphomevalonate decarboxylase; SrbA-regulated during hypoxia
AFUA_4G07360	86894.6	6.33	31.7	18	325.54	9	0	0	i	-0.30646	Putative cobalamin-independent methionine synthase; protein induced by heat shock; Yap1-dependent induction in response to hydrogen peroxide; reacts with rabbit immunosera exposed to A. fumigatus conidia; no human homolog
AFUA_4G07580	55187.8	6.87	6.3	2	24.63	309	0	0	i	-0.152519	Translation initiation factor EF-2 gamma subunit
AFUA_4G07690	65027.9	6.39	3.3	1	17.65	395	0	0	i	-0.243025	Putative phosphoribosylaminoimidazole-carboxamide formyltransferase/IMP cyclohydrolase; hypoxia repressed protein
AFUA_4G07700	192938	5.29	6.1	6	98.89	78	0	0	i	-0.262552	Clathrin, heavy chain; transcript downregulated in response to amphotericin B
AFUA_4G07710	131273	6.23	13.7	11	182.93	28	0	0	i	-0.198994	Putative pyruvate carboxylase; protein induced by heat shock
AFUA_4G07730	20113.2	10.04	15.3	2	39.95	221	0	0	i	-0.6375	60S ribosomal protein L11; transcript induced by exposure to human airway epithelial cells
AFUA_4G08040	23730	8.72	10.5	2	24.62	310	0	0	i	-0.288532	Ortholog(s) have GTP binding activity, role in endocytosis, protein targeting to vacuole, regulation of vacuole organization, small GTPase mediated signal transduction and early endosome, late endosome localization
AFUA_4G08580	23392.7	5.38	52.5	7	114.12	65	0	0	i	-0.206573	Mitochondrial peroxiredoxin; predicted role in cell redox homeostasis regulation; protein levels increase with amphotericin B and H2O2 exposure; transcript up-regulated in conidia exposed to neutrophils; repressed by gliotoxin exposure
AFUA_4G08600	60059.6	6.48	8.5	3	52.09	176	0	0	i	-0.111273	Putative aldehyde dehydrogenase (NAD(P)+)
AFUA_4G08720	68143.7	4.59	5.8	3	43.49	208	1	Y	n4-15c20/21o613-632i	-0.169036	Putative secreted phospholipase B; transcript induced by lecithin; hypoxia induced protein; induced by exposure to artemisinin
AFUA_4G08770	110207	6.41	2.7	2	21.65	335	0	0	i	-0.913595	Has domain(s) with predicted microtubule binding activity
AFUA_4G09030	106227	6.31	2.7	1	22.11	328	0	Y	n28-39c48/49o	-0.276705	Putative aminopeptidase; conidia-enriched protein; protein induced by heat shock; transcript induced by exposure to human airway epithelial cells; induced by gliotoxin exposure
AFUA_4G09110	40379.2	8.64	8.7	2	36.95	240	1	0	i59-77o	-0.457104	Putative cytochrome c peroxidase; protein induced by heat shock and by hydrogen peroxide; transcript up-regulated in conidia exposed to neutrophils
AFUA_4G09250	69023.8	5.51	14.8	2	25.9	299	3	0	i12-32o100-120i156-174o	0.452	Has domain(s) with predicted phospholipase C activity and role in intracellular signal transduction, lipid metabolic process
AFUA_4G10050	26660.8	4.69	24.8	3	34.59	253	0	0	i	-0.774497	Calmodulin
AFUA_4G10200	71693.8	4.91	2.9	2	23.28	318	0	0	i	-0.844296	Putative transcription factor; calcium induced
AFUA_4G10350	35199.2	6.48	10.8	3	54.06	166	0	0	i	-0.478662	Polyubiquitin; calcium induced
AFUA_4G10410	47892.6	8.94	21	7	108.64	68	0	0	i	-0.247826	Putative aspartate aminotransferase; reacts with rabbit immunosera exposed to A. fumigatus conidia; hypoxia induced protein; transcript induced in conidia exposed to neutrophils or to human airway epithelial cells
AFUA_4G10460	50572.3	5.66	3.8	1	17.85	388	0	0	i	-0.199784	Homocitrate synthase, essential enzyme of the alpha-aminoadipate pathway of lysine biosynthesis; transcript highly induced during conidial germination; protein induced by heat shock; SrbA-regulated during hypoxia; no human homolog
AFUA_4G10770	121250	6.15	7.2	6	88.02	94	0	0	i	-0.322428	Putative fatty acid oxygenase; 5,8-linoleate diol synthase (5,8-LDS); responsible for the formation of psi factor; transcript induced by voriconazole
AFUA_4G10800	27279.8	10.84	16.4	3	49.45	181	0	0	i	-0.888186	40S ribosomal protein S6
AFUA_4G11050	54560.2	8.44	6.8	2	27.32	290	0	0	i	-0.376815	Putative NADH-ubiquinone oxidoreductase, subunit F involved in oxidative phosphorylation; induced by exposure to artemisinin
AFUA_4G11250	30827.5	8.62	4.5	1	22.16	327	0	Y	n12-23c27/28o	-0.043554	Putative carbonic anhydrase; decreased conidiation in the mutant; hypoxia induced protein
AFUA_4G11330	42355.8	5.68	6.5	1	21.29	340	2	0	o321-339i351-368o	-0.363325	Ortholog(s) have ATPase activator activity, chaperone binding activity, role in protein folding, response to stress and cytoplasm localization
AFUA_4G11340	49449.9	5.91	13.1	4	56.21	160	0	0	i	-0.142222	Saccharopine dehydrogenase; hypoxia induced protein; transcript induced by exposure to human airway epithelial cells
AFUA_4G11580	25153.3	8.96	6.5	1	19.86	356	0	0	i	-0.405677	Putative manganese-superoxide dismutase; contains a putative mitochondrial targeting signal; conidia-enriched protein; transcript induced by menadione, by growth at high temperature and by exposure of conidia to neutrophils
AFUA_4G11650	118900	6.47	7.5	5	67.1	137	0	0	i	-0.506433	Putative alpha-ketoglutarate dehydrogenase complex subunit; protein induced by heat shock
AFUA_4G11730	36827.8	5.97	12.3	2	28.52	278	0	0	i	-0.449231	Putative glycerol dehydrogenase; calcium induced; transcript induced by exposure to human airway epithelial cells
AFUA_4G11980	45969.5	5.5	4.6	1	18.44	378	1	0	o355-373i	-0.0601399	Anthranilate phosphoribosyl transferase; no human homolog
AFUA_4G12450	57003.1	5.03	23.6	10	153.8	41	0	0	i	-0.789834	Putative PH domain protein; conserved lysine-rich protein; Yap1-dependent induction in response to hydrogen peroxide; hypoxia repressed protein
AFUA_4G12870	63864.7	8.27	5.9	2	32.43	261	0	0	i	-0.0569767	Putative methylmalonate-semialdehyde dehydrogenase; transcript up-regulated in conidia exposed to neutrophils
AFUA_4G13120	46047	5.6	22.6	7	94.53	82	0	0	i	-0.502235	Putative glutamine synthetase; protein induced by heat shock and by hydrogen peroxide; transcript induced by exposure to human airway epithelial cells
AFUA_4G13170	34979.4	6.06	31.6	7	114.41	64	0	0	i	-0.294304	G-protein complex beta subunit; conidia-enriched protein; immunoreactive
AFUA_4G13500	56427	8.44	4.4	1	17.56	398	0	0	i	-0.122374	Putative aldehyde dehydrogenase; transcript up-regulated in conidia exposed to neutrophils
AFUA_4G14000	63944.6	4.88	7.2	2	44.18	205	0	Y	n4-15c20/21o	-0.15202	Putative tripeptidyl-peptidase of the sedolisin family; predicted signal sequence for secretion
AFUA_4G14380	30012.2	7.69	10.1	2	37.15	239	0	0	i	-0.242481	Protein of unknown function; transcript downregulated in response to voriconazole
AFUA_5G00720	29060.9	5.23	12	2	25.99	296	0	0	i	-0.543952	Has domain(s) with predicted N-acetyltransferase activity and role in metabolic process
AFUA_5G01030	36140	6.17	41.5	11	179.28	29	0	0	i	-0.168373	Putative glyceraldehyde 3-phosphate dehydrogenase; predicted gene pair with AFUA_5G01970 (gpdA); hypoxia induced protein
AFUA_5G01440	21950.2	8.44	23.7	4	66.22	138	0	0	i	-0.0450495	Ortholog(s) have thioredoxin peroxidase activity, role in cell redox homeostasis, cellular response to oxidative stress, response to metal ion and peroxisome, plasma membrane enriched fraction localization
AFUA_5G01860	21149.3	6.31	7.4	1	18.54	375	0	0	i	-0.195213	Ortholog(s) have role in actin filament organization, establishment of mitochondrion localization and Arp2/3 protein complex, mitochondrion localization
AFUA_5G01950	14790.4	10.38	12.3	2	25.23	306	0	0	i	-0.364493	Ortholog(s) have chromatin binding activity and role in chromatin silencing at silent mating-type cassette, nuclear-transcribed mRNA catabolic process, non-stop decay, regulation of transcription from RNA polymerase II promoter
AFUA_5G01970	36314.3	6.96	55.3	15	246.95	14	0	0	i	-0.111243	Glyceraldehyde-3-phosphate dehydrogenase; predicted gene pair with AFUA_5G01030; protein induced by hydrogen peroxide; reacts with rabbit immunosera exposed to A. fumigatus conidia: induced by L-tyrosine
AFUA_5G02370	74912.4	5.83	11.2	5	84.14	101	0	0	i	-0.257289	Vacuolar ATP synthase catalytic subunit A; hypoxia induced protein; putative essential gene; induced by exposure to human airway epithelial cells
AFUA_5G02470	38322.8	6.03	30.1	7	112.91	67	0	0	i	-0.27193	Thiamine biosynthesis protein, phoB-regulated; protein induced by H2O2; reacts with rabbit immunosera exposed to conidia; hypoxia induced protein; transcript induced by exposure to human airway epithelial cells; induced by gliotoxin
AFUA_5G02570	444605	7.13	1.2	3	30.39	270	0	0	i	-0.28288	Ortholog(s) have histone acetyltransferase activity and role in DNA repair, histone acetylation, positive regulation of transcription from RNA polymerase II promoter
AFUA_5G02640	47749.7	4.95	20.6	5	84.25	100	0	0	i	-0.106497	Has domain(s) with predicted O-methyltransferase activity
AFUA_5G02750	17991.3	5.62	41.1	6	89.71	90	0	0	i	-0.410759	Cytochrome c oxidase subunit Va with a predicted role in oxidative phosphorylation; induced by exposure to artemisinin
AFUA_5G03020	40503.9	10.96	34	10	168.61	35	0	0	i	-0.361662	60S ribosomal protein L4
AFUA_5G03080	44414.6	8.8	13.2	4	42.9	211	0	0	i	-0.702865	Putative septin; hypoxia repressed protein; repressed by exposure to artemisinin
AFUA_5G03490	16932.5	7.76	47	6	94.92	81	0	0	i	-0.144444	Putative nucleoside diphosphate kinase; induced by L-tyrosine
AFUA_5G03540	42850.3	6.99	3.8	1	17.6	396	0	Y	n6-14c19/20o	-0.444819	Ortholog(s) have flavin-linked sulfhydryl oxidase activity and role in oxidation-reduction process
AFUA_5G03550	112541	5.87	8.6	7	106.3	2.2	10	0	i143-162o168-187i367-388o408-433i764-785o791-815i827-845o857-879i891-913o942-960i	-0.0348083	Has domain(s) with predicted ATP binding, ATPase activity, coupled to transmembrane movement of ions, phosphorylative mechanism, metal ion binding activity and role in ATP biosynthetic process, ATP catabolic process, cation transport
AFUA_5G03560	81424.2	7.17	6.5	2	28.69	277	0	0	i	-0.42965	Putative glutamyl-tRNA synthetase; transcript induced by exposure to human airway epithelial cells
AFUA_5G03690	46169.6	4.79	8.9	3	42.6	212	1	0	o304-323i	-0.541981	Ortholog(s) have phosphatidylinositol transporter activity, role in phospholipid transport and cortical endoplasmic reticulum, cytosol, microsome localization
AFUA_5G03990	56024.4	6.61	5.4	2	27.28	291	0	0	i	-0.203101	Vacuolar aspartyl aminopeptidase; induced by growth on BSA as a sole nitrogen source
AFUA_5G04170	80640	4.95	34.7	22	332.25	8	0	0	i	-0.628612	Putative heat shock protein; allergen Asp f 12; transcript induced by growth on hydrogen peroxide
AFUA_5G04210	48089.2	8.89	30.6	9	142.78	45	0	Y	n14-21c29/30o	-0.0256522	Putative ubiquinol-cytochrome C reductase complex core protein 2; hypoxia induced protein
AFUA_5G04220	32080.4	9.86	15.7	2	40.24	218	0	0	i	-0.0395973	Ortholog(s) have DNA binding, tricarboxylate secondary active transmembrane transporter activity and role in alpha-ketoglutarate transport, mitochondrial citrate transport, mitochondrial genome maintenance
AFUA_5G04230	52111.8	8.69	24.2	10	156.55	39	0	Y	n7-12c19/20o	-0.234599	Putative citrate synthase; reacts with rabbit immunosera exposed to A. fumigatus conidia; transcript induced by exposure to human airway epithelial cells
AFUA_5G04320	17608.9	6.59	13.4	2	31.7	265	0	0	i	-0.283582	Has domain(s) with predicted GTP binding, GTPase activity, role in GTP catabolic process, intracellular protein transport, nucleocytoplasmic transport, small GTPase mediated signal transduction and intracellular, membrane localization
AFUA_5G04370	73371.1	5.8	21.1	9	142.38	47	0	0	i	-0.37988	Putative NADH-quinone oxidoreductase, subunit G
AFUA_5G05450	29200.8	10.05	31.2	6	70.29	131	0	0	i	-0.592578	40S ribosomal protein S3Ae; 40S ribosomal protein S1; reacts with rabbit immunosera exposed to A. fumigatus conidia
AFUA_5G05490	54190.2	6.04	3.7	1	18.48	377	0	0	i	-0.694937	Has domain(s) with predicted ATP binding, serine-tRNA ligase activity, role in seryl-tRNA aminoacylation and cytoplasm localization
AFUA_5G05500	51483.7	5.98	2.9	1	17.38	400	0	0	i	-0.0762712	Ortholog(s) have phosphoglycerate dehydrogenase activity, role in serine family amino acid biosynthetic process and cytoplasm localization
AFUA_5G05540	48336.2	4.43	11.1	3	40.51	216	0	0	i	-0.843735	Putative nucleosome assembly protein
AFUA_5G05630	16125.9	10.26	18.7	2	34.93	250	0	0	i	-0.420833	60S ribosomal protein L23
AFUA_5G06060	18141.2	4.35	15.1	1	23.98	315	0	0	i	-0.65443	Putative sulfur metabolism regulator; higher expression in 48 h biofilm vs planktonic cells
AFUA_5G06070	147784	6.68	2.2	2	46.56	198	12	0	i109-142o162-183i235-253o259-282i338-361o373-393i776-801o821-849i900-920o926-947i1008-1028o1040-1064i	0.023573	ABC multidrug transporter; transcript induced by voriconazole; biofilm growth regulated
AFUA_5G06130	34573.5	8.83	8.7	2	24.13	313	0	0	i	0.00060423	Succinyl-CoA synthetase alpha subunit; hypoxia induced protein
AFUA_5G06360	27485.7	10.97	14.9	2	36.94	241	0	0	i	-0.539764	60S ribosomal protein L8; transcript induced by exposure to human airway epithelial cells
AFUA_5G06390	36858.8	5.02	6.2	2	29.67	271	0	0	i	-0.184911	Putative adenosine kinase
AFUA_5G06540	16173.4	9.27	8.6	1	17.82	389	0	0	i	-0.886232	Has domain(s) with predicted NADH dehydrogenase (ubiquinone) activity, electron carrier activity and membrane localization)
AFUA_5G06680	55206.8	8.96	15	5	75.76	118	0	0	i	-0.329259	4-aminobutyrate aminotransferase; transcript downregulated in response to voriconazole; calcium induced
AFUA_5G06780	49336.8	6.65	3	1	21.4	338	0	Y	n8-16c21/22o	-0.15298	Putative carbamoyl-phosphate synthase; protein induced by hydrogen peroxide
AFUA_5G07120	37138.3	9.15	22.4	5	83.64	103	0	0	i	-0.790341	RNP domain protein; reacts with rabbit immunosera exposed to A. fumigatus conidia
AFUA_5G07780	52682.5	8.93	19.7	5	89.38	93	3	0	o31-48i428-445o451-477i	0.138462	Putative squalene monooxygenase; higher expression in 48 h biofilm vs planktonic cells; SrbA-regulated during hypoxia
AFUA_5G07890	20526.3	10.43	22.1	2	35.92	245	0	Y	n3-12c21/22o	-0.442953	Putative single-stranded DNA binding protein family member
AFUA_5G08090	32736.7	6.04	4.5	1	18.69	372	0	0	i	-0.00616883	Putative pyridoxine biosynthesis protein
AFUA_5G08130	52221.6	8.41	4.3	1	20.26	353	10	0	i33-55o75-100i120-139o145-167i174-195o244-265i285-311o359-380i416-434o440-458i	0.482845	Ortholog(s) have P-P-bond-hydrolysis-driven protein transmembrane transporter activity, peptide transporter activity, signal sequence binding activity
AFUA_5G08810	44118.9	5.67	5.8	1	21.1	344	0	0	i	-0.225253	Has domain(s) with predicted catalytic activity
AFUA_5G08830	49836.6	6.56	23.6	8	130.96	54	0	0	i	-0.877095	Putative woronin body protein; hypoxia repressed protein
AFUA_5G09210	52640	5.81	15.3	5	70.76	129	0	Y	n5-16c23/24o	-0.201616	Autophagic (vacuolar) serine protease; allergen Asp f 18; predicted signal sequence for secretion; transcript induced by growth on hydrogen peroxide; transcript up-regulated in conidia exposed to neutrophils
AFUA_5G09230	35448.6	6.04	37.9	11	177.67	30	0	0	i	-0.134877	Putative transaldolase; abundant protein in conidia and mycelia; protein induced by hydrogen peroxide and hypoxia
AFUA_5G09250	108681	5.93	2.6	1	17.41	399	0	0	i	-0.475918	Has domain(s) with predicted hydrolase activity, acting on ester bonds, nucleic acid binding activity, role in gene silencing by RNA and RNA-induced silencing complex localization
AFUA_5G09330	15052.5	5.84	33.8	5	83.32	104	0	0	i	-1.13462	CipC-like, hyphal-specific protein; not concanamycin A or stress induced as it is in A. nidulans; reacts with rabbit immunosera exposed to A. fumigatus conidia
AFUA_5G10370	33915.9	9.15	7.3	2	25.94	298	0	0	i	-0.568896	Iron-sulfur protein subunit of succinate dehydrogenase with a predicted role in the citric acid cycle; transcript up-regulated in conidia exposed to neutrophils; induced by exposure to artemisinin; transcript downregulated by hypoxia
AFUA_5G10550	55620.4	5.3	64.7	22	423.36	3	0	0	i	-0.0788054	ATP synthase F1, beta subunit; reacts with rabbit immunosera exposed to A. fumigatus conidia; hypoxia induced protein
AFUA_5G10560	22199.6	9.96	19.3	4	61.91	151	1	0	o126-148i	-0.539796	Cytochrome c oxidase subunit V
AFUA_5G10570	17028.1	5.47	28.5	3	53.86	168	0	0	i	-0.447403	Cofilin
AFUA_5G10610	32609.5	9.2	23.8	4	83.87	102	0	0	i	-0.181544	Ubiquinol-cytochrome c reductase iron-sulphur subunit precursor with a predicted role in oxidative phosphorylation; hypoxia induced protein; induced by exposure to artemisinin; SrbA-regulated during hypoxia
AFUA_5G10640	43615.2	6.18	5.1	1	19.97	355	0	0	i	-0.361125	Ortholog(s) have tyrosine-tRNA ligase activity, role in tyrosyl-tRNA aminoacylation and cytoplasm, nucleus localization
AFUA_5G11230	23901.1	4.97	23.4	3	52.75	174	0	0	i	-0.353521	Ras family GTPase protein
AFUA_5G11240	29575.2	9.51	8.7	1	21.22	341	0	Y	n10-21c26/27o	-0.0802198	Ortholog(s) have intracellular localization
AFUA_5G11320	11975.7	5.14	32.7	2	34.73	252	0	0	i	-0.0818182	Allergen Asp f 29; putative thioredoxin
AFUA_5G12180	27643.5	4.93	24.6	5	87.79	95	0	0	i	-1.02955	Ortholog(s) have Ran GTPase binding activity, role in G1/S transition of mitotic cell cycle, RNA export from nucleus, protein import into nucleus, ubiquitin-dependent protein catabolic process and cytoplasm, nucleus localization
AFUA_5G12260	40253.9	6.12	14.4	3	47.38	193	0	Y	n4-15c23/24o	-0.313043	Putative disulfide isomerase
AFUA_5G12780	35803.2	5.13	10.8	3	43.88	206	0	0	i	-0.220482	Ortholog of A. nidulans FGSC A4 : AN8430, A. niger CBS 513.88 : An18g00330, A. oryzae RIB40 : AO090010000134, A. niger ATCC 1015 : 187859-mRNA and Aspergillus terreus NIH2624 : ATET_01985
AFUA_5G13180	42179.5	5.29	4	1	18.22	381	0	Y	n3-14c19/20o	-0.15243	Putative agmatinase, phoB-regulated
AFUA_5G13450	28068.2	5.87	19.5	3	57.97	155	0	0	i	-0.122656	Putative triosephosphate isomerase; protein abundant in conidia; reacts with rabbit immunosera exposed to A. fumigatus conidia' transcript induced by exposure to human airway epithelial cells
AFUA_5G14680	25438.6	4.83	24.6	4	62.01	150	0	0	i	-0.3	Protein with Yap1-dependent induction in response to hydrogen peroxide; calcium downregulated; induced by gliotoxin exposure
AFUA_6G02090	26216.9	8.6	15.9	3	32.92	257	0	0	i	-0.512931	Ortholog(s) have vacuolar proton-transporting V-type ATPase, V1 domain localization
AFUA_6G02280	18453	5.36	53.5	8	142.61	46	0	0	i	-0.116071	Allergen Asp f 3; peroxiredoxin family reductase; putative peroxismal membrane protein; IgE binding; protein induced by heat shock and by exposure to hydrogen peroxide; hypoxia induced protein; induced by gliotoxin exposure
AFUA_6G02440	18051.9	11.31	6.8	1	17.36	401	0	0	i	-1.06438	60s ribosomal protein L24; ortholog of S. cerevisiae RPL24A and RPL24B; transcript induced by exposure to human airway epithelial cells
AFUA_6G02470	63159.4	9.1	17.3	6	89.46	92	0	0	i	-0.211168	Putative fumarate hydratase; reacts with rabbit immunosera exposed to A. fumigatus conidia
AFUA_6G02750	20546.2	5.32	11.8	1	17.1	403	0	0	i	-0.511828	Nascent polypeptide-associated complex (NAC) subunit beta; protein level decreases upon heat shock
AFUA_6G03810	28696	9.11	27.4	4	63.78	143	0	0	i	-0.199608	Putative mitochondrial ATP synthase D chain; hypoxia induced protein
AFUA_6G03820	21972.2	4.85	6.3	1	20.36	351	0	0	i	-0.703922	Nascent polypeptide-associated complex subunit alpha; predicted role in 'de novo' cotranslational protein folding; enriched in dormant conidia
AFUA_6G03830	15885.7	9.95	8.5	1	22.35	323	0	0	i	-0.3	ribosomal protein L14
AFUA_6G04570	54182.7	7.18	18	7	117.98	62	0	0	i	-0.356017	Putative translational elongation factor eEF-1 gamma subunit; protein induced by heat shock; transcript induced by exposure to human airway epithelial cells; snoRNA AFUA_-328 encoded within intron 2
AFUA_6G04620	9756.14	8.07	15.8	1	20.73	347	0	0	i	-0.54878	Putative NADH-ubiquinone oxidoreductase B14 subunit; involved in oxidative phosphorylation; induced by exposure to artemisinin
AFUA_6G04740	43893.2	5.87	37.9	11	192.72	22	0	0	i	-0.203562	Actin
AFUA_6G04920	45746.2	8.42	17.7	5	67.81	136	0	0	i	-0.305502	Putative NAD-dependent formate dehydrogenase; protein more abundant in conidia than mycelia; transcript up-regulated in conidia exposed to neutrophils; protein induced by heat shock; SrbA-regulated during hypoxia
AFUA_6G05110	38216.5	5.65	9.2	2	22.96	321	0	Y	n4-12c17/18o	-0.0239437	Ortholog(s) have protein channel activity, role in protein import into mitochondrial matrix and mitochondrial outer membrane translocase complex localization
AFUA_6G05200	17081.4	10.83	8.9	1	17.04	405	0	0	i	-0.807643	60S ribosomal protein L28
AFUA_6G05210	34810.2	6.77	59	11	216.87	19	0	0	i	0.0621212	Putative NAD-dependent malate dehydrogenase with a predicted role in the citric acid cycle; transcript up-regulated in conidia exposed to neutrophils; phoB-regulated; reacts with rabbit immunosera exposed to A. fumigatus conidia
AFUA_6G06340	77286.8	6.24	9.2	5	82.84	107	0	0	i	-0.148127	Ortholog(s) have glutamine-fructose-6-phosphate transaminase (isomerizing) activity and role in fungal-type cell wall chitin biosynthetic process
AFUA_6G06370	49745.3	8.42	18.9	6	75.33	122	0	0	i	-0.0650549	NAD(+)-isocitrate dehydrogenase subunit I
AFUA_6G06750	30103.5	4.74	37.6	9	145.52	23.2	0	0	i	-0.538376	14-3-3 family protein; predicted gene pair with AFUA_2G03290 (artA)
AFUA_6G06770	47305.4	5.39	56.6	17	303.38	10	0	0	i	-0.315982	Putative enolase; allergen Asp f 22; conidia-enriched protein; transcript induced by growth on hydrogen peroxide; hypoxia induced protein; transcript induced by exposure to human airway epithelial cells
AFUA_6G06780	44112.9	5.67	3.5	1	18.6	374	0	0	i	-0.345038	Proteasome regulatory particle subunit; transcript induced by exposure to human airway epithelial cells
AFUA_6G06870	58779.2	9.62	4.9	2	29.21	273	0	0	i	-0.775335	Ortholog(s) have protein serine/threonine kinase activity and role in cell morphogenesis, cytokinesis, endocytosis, protein phosphorylation, response to glucose stimulus
AFUA_6G06900	22530.1	6.09	21	3	48.23	187	0	0	i	-0.1685	Putative Rho-type GTPase; predominantly localize to the hyphal tip; involved in radial growth and conidiation; mutants display cytoplasmic leakage at the hyphal tips
AFUA_6G07430	58385.1	6.59	22	8	131.76	52	0	0	i	-0.252751	Putative pyruvate kinase; reacts with rabbit immunosera exposed to A. fumigatus conidia
AFUA_6G07620	58445.4	5.92	2.6	1	18.75	370	0	0	i	0.000763359	GDP-mannose pyrophosphorylase A; repressed by exposure to artemisinin
AFUA_6G07770	55135.2	5.71	18.5	6	103.8	72	0	0	i	-0.136527	Putative alanine aminotransferase
AFUA_6G08050	55799.7	5.86	35.8	13	221.85	17	0	0	i	-0.169882	6-phosphogluconate dehydrogenase; conidia-enriched protein; protein induced by heat shock; reacts with rabbit immunosera exposed to conidia; hypoxia-induced protein; transcript induced by exposure to human airway epithelial cells
AFUA_6G08660	131896	5.04	3.5	2	38.81	227	0	0	i	-0.63293	Ortholog of A. nidulans AN3906; hypoxia repressed protein
AFUA_6G08720	37605.9	6.92	13.4	3	34.44	254	0	0	i	-0.112573	Putative 5'-methylthioadenosine phosphorylase; transcript induced by exposure to human airway epithelial cells
AFUA_6G08810	38191.5	9.28	9.2	2	36.83	242	0	Y	n10-20c28/29o	-0.473952	Has domain(s) with predicted NADH dehydrogenase (ubiquinone) activity and role in oxidation-reduction process
AFUA_6G09740	36003.8	5.44	17.3	3	53.12	171	0	0	i	-0.108084	Gliotoxin sulfhydryl oxidase required for gliotoxin biosynthesis; encoded in gliotoxin biosynthetic gene cluster; involved in self-protection against exogenous gliotoxin; induced in biofilm; immunoreactive; no human homolog
AFUA_6G09920	65347	9.58	4.8	2	25.13	308	0	0	i	-0.593517	Ortholog of A. nidulans FGSC A4 : AN10946, A. niger CBS 513.88 : An11g07970, A. oryzae RIB40 : AO090001000626, N. fischeri NRRL 181 : NFIA_055650 and A. clavatus NRRL 1 : ACLA_082990
AFUA_6G10450	26688.2	9.32	12	2	31.72	264	0	Y	n10-21c26/27o	-0.439516	Protein of unknown function
AFUA_6G10650	78829.1	8.66	16.9	8	136.51	51	0	0	i	-0.0614641	Putative ATP citrate lyase, subunit 1; protein induced by heat shock
AFUA_6G10660	52917.8	5.88	16.4	5	81.46	108	0	0	i	-0.0711934	Putative ATP citrate lyase subunit; repressed by gliotoxin exposure22405895
AFUA_6G10700	13385.5	7.89	17.2	2	25.77	300	0	0	i	0.0147541	Ortholog(s) have chaperone binding, unfolded protein binding activity, role in protein refolding and mitochondrial matrix localization
AFUA_6G10990	76782.9	5.38	9.9	4	54.4	164	1	0	o6-24i	-0.298561	Has domain(s) with predicted FMN binding, iron ion binding, oxidoreductase activity and role in oxidation-reduction process
AFUA_6G11850	44191.4	8.68	17.3	5	78.66	114	0	0	i	-0.291184	Protein of unknown function; hypoxia induced protein
AFUA_6G12170	12129.7	6.57	41.9	3	49.57	180	0	0	i	-0.389286	Putative FK506-binding protein (FKBP)-type peptidyl-prolyl cis-trans isomerase; transcript induced by exposure to human airway epithelial cells
AFUA_6G12280	21172.8	9.1	26.3	3	50.47	178	0	0	i	-0.270558	Has domain(s) with predicted protein transporter activity, role in protein transport and mitochondrial inner membrane localization
AFUA_6G12580	57019.4	5.7	7.3	2	27.48	287	0	0	i	-0.160155	Ortholog(s) have anthranilate synthase activity, role in cleistothecium development, tryptophan biosynthetic process and anthranilate synthase complex localization
AFUA_6G12660	17860.3	9.74	8.3	1	19.17	365	0	0	i	-0.969677	40S ribosomal protein S10b; protein level decreases upon heat shock
AFUA_6G12740	26942.8	6.16	22.8	5	75.25	123	0	0	i	-0.106939	Dienelactone hydrolase family protein
AFUA_6G12930	85529.1	6.26	33.5	17	255.42	13	0	0	i	-0.355781	Mitochondrial aconitate hydratase, predicted role in citric acid cycle; protein abundant in conidia; transcript upregulated in conidia exposed to neutrophils; reacts with rabbit immunosera exposed to A. fumigatus conidia; hypoxia induced
AFUA_6G12990	28877.9	10.21	19.2	4	68.91	133	0	0	i	-0.488976	Putative cytosolic large ribosomal subunit protein L7A
AFUA_6G13250	14007.3	10.49	16.2	2	24.31	312	0	0	i	-0.682927	60S ribosomal protein L31e; transcript induced by exposure to human airway epithelial cells
AFUA_6G13300	24077.7	6.91	39	5	63.06	147	0	0	i	-0.237209	GTP-Binding nuclear protein Ran
AFUA_6G13490	58918.2	5.85	6.4	3	45.9	202	0	0	i	-0.404466	Putative glutamate decarboxylase; predicted gene pair with AFUA_8G06020; SrbA-regulated during hypoxia
AFUA_6G13540	60916.8	5.5	6.2	2	32.39	262	0	Y	n3-10c15/16o	-0.391344	Carboxypeptidase Y; predicted signal sequence for secretion; transcript up-regulated in conidia exposed to neutrophils; induced by growth on BSA as a sole nitrogen source
AFUA_6G13550	14674.9	10.58	33.8	4	56.77	158	0	0	i	-0.864567	ribosomal protein S13p/S18e
AFUA_6G14090	26811	4.09	3.9	1	17.76	391	1	Y	n3-13c18/19o286-304i	-0.0898361	Putative glycophosphatidylinositol (GPI)-anchored cell wall protein; CFEM domain protein; transcript up-regulated in conidia exposed to neutrophils
AFUA_7G00250	49892.1	4.9	8	3	41	32.2	0	0	i	-0.2875	Tubulin beta-2 subunit; predicted gene pair with AFUA_1G10910 (tubA)
AFUA_7G01460	28304.9	10.54	27.7	5	93.22	85	0	0	i	-0.398069	ribosomal protein S5
AFUA_7G01830	56925	6.41	19.7	6	91.45	88	0	0	i	-0.256164	UTP-glucose-1-phosphate uridylyltransferase; induced by hydrogen peroxide; hypoxia repressed protein
AFUA_7G01840	170415	5.96	2.6	3	35.37	246	2	0	i195-213o219-235i	-0.446814	Ortholog of A. nidulans FGSC A4 : AN9149, A. niger CBS 513.88 : An12g00800, A. oryzae RIB40 : AO090038000561, A. niger ATCC 1015 : 56985-mRNA and Aspergillus terreus NIH2624 : ATET_01814
AFUA_7G02230	44846.3	5.56	10.7	4	53.1	172	0	0	i	-0.480144	Ortholog(s) have role in arginine catabolic process
AFUA_7G02340	18015.7	9.08	25.5	4	49.06	183	0	Y	n8-19c24/25o	0.0178571	Ortholog(s) have role in isoleucine biosynthetic process, mitochondrial translation and mitochondrial matrix localization
AFUA_7G03740	58930.9	7.64	2.8	1	22.32	324	1	0	i21-41o	-0.125382	Putative 14-alpha demethylase with a predicted role in ergosterol biosynthesis; transcript upregulated in response to amphotericin B; SrbA-regulated during hypoxia
AFUA_7G04070	40071.5	6.28	11.1	2	27.8	284	0	0	i	-0.318157	Ortholog(s) have 3-deoxy-7-phosphoheptulonate synthase activity and cytoplasm, nucleus localization
AFUA_7G04190	58957	6.4	13.8	3	47.63	190	2	0	o53-71i78-100o	-0.258189	Has domain(s) with predicted role in lipid biosynthetic process
AFUA_7G04210	17867.7	4.91	29.2	3	48.13	189	0	0	i	-1.18182	Putative tropomyosin 1; protein induced by hydrogen peroxide; reacts with rabbit immunosera exposed to A. fumigatus conidia
AFUA_7G04290	63262.5	8.47	8.5	4	59.64	154	12	0	i82-100o112-139i160-179o191-209i221-243o263-283i304-325o361-383i404-423o429-453i474-497o517-537i	0.415437	Putative amino acid permease; transcript up-regulated in conidia exposed to neutrophils and by growth on BSA as a sole nitrogen source
AFUA_7G05220	78228.7	9.06	17.2	5	69.68	132	1	0	o347-367i	-0.263558	Putative mitochondrial carrier protein
AFUA_7G05290	16501.3	10.35	19.5	3	37.27	238	0	0	i	-0.259459	Cytosolic small ribosomal subunit S13/S15; transcript repressed by exposure to human airway epithelial cells
AFUA_7G05370	59344.8	5.91	6.4	3	31.99	211.2	0	0	i	-0.683491	Putative septin; Yap1-dependent induction in response to hydrogen peroxide; localizes to septa and to rings at the base of developing phialides; hypoxia repressed protei)
AFUA_7G05470	37630	5.73	8.6	2	28.11	282	0	0	i	0.0422222	Putative electron transfer flavoprotein alpha subunit; transcript induced by exposure to human airway epithelial cells; induced by exposure to artemisinin
AFUA_7G05660	117768	5.84	22.6	17	278.04	12	0	0	i	-0.293897	Putative translation elongation factor eEF-3; protein induced by heat shock and hypoxia
AFUA_7G05720	52031.6	6.26	14.6	5	79.4	113	0	0	i	-0.237113	Pyruvate dehydrogenase complex, dihydrolipoamide acetyltransferase component; hypoxia induced protein
AFUA_7G05740	35898.1	9.08	47.6	11	188.36	26	0	0	i	-0.0667647	Putative NAD-dependent malate dehydrogenase; protein abundant in conidia; immunoreactive; reacts with rabbit immunosera exposed to A. fumigatus conidia; induced by L-tyrosine; transcript downregulated in response to hypoxia
AFUA_7G06810	78562.7	6.04	9.7	5	70.47	130	0	Y	n5-13c18/19o	-0.3901	Has domain(s) with predicted oxidoreductase activity and role in oxidation-reduction process
AFUA_8G00230	32666.5	5.55	12	4	38.07	161	0	0	i	-0.230928	Non-heme Fe(II) and alpha-ketoglutarate-dependent dioxygenase; phytanoyl-CoA dioxygenase family protein; catalyses the conversion of fumitremorgin B to verruculogen
AFUA_8G00280	37811	6.25	4.3	1	18.69	373	0	0	i	-0.196188	Has domain(s) with predicted nucleotide binding, oxidoreductase activity and role in oxidation-reduction process
AFUA_8G00370	266598	6.36	10.6	13	212.04	20	0	0	i	-0.137124	Putative polyketide synthase
AFUA_8G00380	32697.2	4.92	24.6	5	96.92	79	0	0	i	-0.195548	Ortholog of A. nidulans FGSC A4 : AN7083, A. niger CBS 513.88 : An03g03810, A. oryzae RIB40 : AO090020000720, AO090023000925, AO090012000367 and A. niger ATCC 1015 : 191148-mRNA
AFUA_8G00390	27670.5	5.46	20.5	5	83.18	105	0	0	i	-0.265323	Has domain(s) with predicted O-methyltransferase activity
AFUA_8G00400	16054.5	5.67	27	3	51.96	177	0	0	i	-0.191667	Ortholog of A. oryzae RIB40 : AO090009000561 and A. fumigatus A1163 : AFUB_086170
AFUA_8G00430	18142.3	5.13	61.7	7	120.83	60	0	0	i	-0.580892	Ortholog of A. nidulans AN1088; hypoxia induced protein
AFUA_8G00440	101032	5.48	31.8	19	338.5	7	0	0	i	-0.305083	Putative steroid monooxygenase; hypoxia induced protein
AFUA_8G00480	41140	5.57	24.9	6	99.1	77	0	0	i	-0.202589	Ortholog of A. nidulans FGSC A4 : AN6818, A. oryzae RIB40 : AO090010000026, N. fischeri NRRL 181 : NFIA_093990, Aspergillus flavus NRRL 3357 : AFL2T_11293 and A. fumigatus A1163 : AFUB_086090
AFUA_8G00500	79469.4	6.74	7.9	3	49.25	182	0	0	i	-0.212483	Putative acetate-CoA ligase
AFUA_8G00510	60965.1	8.37	25.3	10	151.53	42	1	0	o6-24i	-0.274813	Has domain(s) with predicted electron carrier activity, heme binding, oxidoreductase activity, acting on paired donors, with incorporation or reduction of molecular oxygen activity and role in oxidation-reduction process
AFUA_8G00530	49101.9	5.57	32.5	11	189.24	24	0	0	i	-0.182247	Putative alpha/beta hydrolase; member of the pseurotin A gene cluster; hypoxia induced protein
AFUA_8G00540	434006	5.7	29.9	81	1299.4	1	0	0	i	-0.113726	Non-ribosomal peptide synthetase (NRPS); PKS/NRPS hybrid; multidomain protein; required for pseurotin A production; pseurotin A gene cluster member; transcript induced by voriconazole; induced by hypoxia and in infected mouse lungs
AFUA_8G00550	29553.7	5.21	43.1	10	195.82	21	0	0	i	-0.333948	Putative methyl transferase; member of the pseurotin A gene cluster; conidia-enriched protein; hypoxia induced protein
AFUA_8G00580	26804.8	5.17	16	5	62.68	111	0	0	i	-0.175105	Putative elongation factor ElfB
AFUA_8G01160	39695.2	5.41	22.9	5	80.87	110	0	0	i	-0.153279	Has domain(s) with predicted NAD binding, magnesium ion binding, tartrate dehydrogenase activity and role in oxidation-reduction process
AFUA_8G02130	57490.5	4.46	2.7	1	19.78	359	0	Y	n3-13c18/19o	-0.188454	Putative beta(1-3)glucanosyltransferase, belongs to the 7-member GEL family
AFUA_8G03880	113714	6.04	7.4	5	65.83	139	0	0	i	-0.511474	Putative alanyl-tRNA synthetase; protein induced by hydrogen peroxide
AFUA_8G03930	66973	5.3	43.4	17	284.11	11	0	0	i	-0.315635	Putative Hsp70 chaperone; Yap1-dependent induction in response to hydrogen peroxide; hypoxia induced protein
AFUA_8G04000	40909	6.4	23.3	5	89.71	91	0	0	i	0.0675879	Putative acetyl-coenzyme A acetyltransferase; protein induced by hydrogen peroxide; higher expression in 48 h biofilm vs planktonic cells; SrbA-regulated during hypoxia
AFUA_8G04320	23037.9	9.39	15.6	2	21.74	333	0	0	i	-0.555392	Ortholog of A. nidulans FGSC A4 : AN1444, A. niger CBS 513.88 : An16g08740, A. niger ATCC 1015 : 214477-mRNA and Aspergillus terreus NIH2624 : ATET_00044
AFUA_8G04520	126523	5.46	2.4	2	21.08	345	0	0	i	-0.708134	Ortholog(s) have protein binding, bridging, ubiquitin binding activity, role in endocytosis and actin cortical patch, mating projection tip, nucleus localization
AFUA_8G04890	18592.7	4.8	14.2	2	42.04	213	1	0	o158-175i	-0.0880682	Ortholog of A. nidulans FGSC A4 : AN4260, AN1493, A. fumigatus Af293 : AFUA_7g03970, A. niger CBS 513.88 : An16g07920, A. oryzae RIB40 : AO090005000652 and A. niger ATCC 1015 : 127602-mRNA, 193892-mRNA
AFUA_8G05320	59932.7	9.14	42.6	22	352.18	6	0	Y	n12-19c27/28o	-0.128237	Putative mitochondrial F1 ATPase subunit alpha; hypoxia induced protein
AFUA_8G05440	29727	9.36	27	6	99.7	74	0	0	i	-0.0956204	Mitochondrial ATPase subunit; hypoxia repressed protein
AFUA_8G05580	58145.2	6.29	4.7	1	18.75	371	0	0	i	-0.315429	Putative coenzyme A transferase; transcript induced by exposure to human airway epithelial cells
AFUA_8G05590	30092.5	6.11	15.6	2	25.25	305	0	0	i	0.0644599	Has domain(s) with predicted nucleotide binding, oxidoreductase activity and role in oxidation-reduction process
AFUA_8G05600	9288.14	9.97	26.5	2	32.24	263	0	0	i	-0.891566	Ortholog of A. nidulans FGSC A4 : AN1549, A. niger CBS 513.88 : An16g07080, A. oryzae RIB40 : AO090005000583, A. niger ATCC 1015 : 205017-mRNA and Aspergillus carbonarius ITEM 5010 : Acar5010_206615
AFUA_8G05610	63680.5	5.39	13.3	7	94.46	83	0	0	i	0.0595779	Putative cell wall glucanase
AFUA_8G07130	29606.1	9.27	9.7	1	18.06	383	0	0	i	-0.173034	AhpC/TSA family thioredoxin peroxidase; conidia-enriched protein; transcript up-regulated in conidia exposed to neutrophils and to human airway epithelial cells
AFUA_8G07210	45768.9	5.61	11.7	4	63.66	144	0	0	i	-0.26167	Hydroxymethylglutaryl-CoA synthase; induced by exposure to human airway epithelial cells; SrbA-regulated during hypoxia
AFUB_077850	44149.3	8.49	14.3	5	68.4	114.2	0	0	i	-0.296977	conserved hypothetical protein
AFUB_086030	434207	5.73	30.4	82	1327.16	1.2	2	0	o2255-2271i2278-2295o	-0.113931	hybrid NRPS/PKS enzyme, putative

## Sheet: WCL Peptides
Number	Parent Charge	Score	Discriminant	Local FDR (%)	Global FDR (%)	FDR Search #	delta Forward Reverse Score	delta Rank1 Rank2 Score	percent scored peak intensity	total Intensity	sequence	protein mw	protein pI	accession number	accession numbers	entry name
1	2	28.93	23.722	*<0.1%	<0.1%	1	24.07	17.47	100	6890000	(K)DYVLPQNLVANADLAR(L)	40560.2	11.04	Afu5g03020	Afu5g03020|AFUB_051530	Afu5g03020 (60S ribosomal protein L4)
2	3	28.22	25.1178	*<0.1%	<0.1%	1	28.22	19.41	100	43300000	(K)GAADADFQALQAEEGPFVSGER(A)	18199	5.13	Afu8g00430	Afu8g00430|AFUB_086140	Afu8g00430 (Ortholog of A. nidulans AN1088
3	2	27.94	23.9111	*<0.1%	<0.1%	1	24.68	20.85	100	5850000	(K)DYVLPQNLVANADLAR(L)	40560.2	11.04	Afu5g03020	Afu5g03020|AFUB_051530	Afu5g03020 (60S ribosomal protein L4)
4	2	27.87	22.4943	*<0.1%	<0.1%	1	17.04	16.48	100	4800000	(K)DYVLPQNLVANADLAR(L)	40560.2	11.04	Afu5g03020	Afu5g03020|AFUB_051530	Afu5g03020 (60S ribosomal protein L4)
5	3	27.56	24.523	*<0.1%	<0.1%	1	14.55	18.33	98.9	11800000	(K)HIGADTDVPAGDIGVTGR(E)	49652.2	5.79	Afu4g06620	Afu4g06620|AFUB_063700	Afu4g06620 (Glutamate/Leucine/Phenylalanine/Valine dehydrogenase
6	2	27.55	22.8677	*<0.1%	<0.1%	1	18.41	18.24	100	22600000	(K)DYVLPQNLVANADLAR(L)	40560.2	11.04	Afu5g03020	Afu5g03020|AFUB_051530	Afu5g03020 (60S ribosomal protein L4)
7	2	27.55	22.748	*<0.1%	<0.1%	1	19.35	16.49	99.1	4470000	(K)DYVLPQNLVANADLAR(L)	40560.2	11.04	Afu5g03020	Afu5g03020|AFUB_051530	Afu5g03020 (60S ribosomal protein L4)
8	2	27.47	23.1627	*<0.1%	<0.1%	1	23.69	16.64	100	6720000	(K)DYVLPQNLVANADLAR(L)	40560.2	11.04	Afu5g03020	Afu5g03020|AFUB_051530	Afu5g03020 (60S ribosomal protein L4)
9	2	27.45	26.0633	*<0.1%	<0.1%	1	27.45	27.45	100	17100000	(K)TLASDGIAGLYR(G)	33377.9	10.01	Afu1g05390	Afu1g05390|AFUB_005740	Afu1g05390 (Ortholog(s) have ATP:ADP antiporter activity, role in ADP transport, ATP transport, aerobic respiration, anaerobic respiration, apoptotic process, heme transport, mitochondrial transport and mitochondrial inner membrane localization)
10	2	27.27	26.9962	*<0.1%	<0.1%	1	27.27	27.27	99	2070000	(R)DMIIVPEMIGSVIGIYSGK(E)	17714.4	10.06	Afu2g10090	Afu2g10090|AFUB_025900	Afu2g10090 (40S ribosomal protein S15)
11	2	26.85	22.552	*<0.1%	<0.1%	1	19.41	16.44	99	2820000	(K)DYVLPQNLVANADLAR(L)	40560.2	11.04	Afu5g03020	Afu5g03020|AFUB_051530	Afu5g03020 (60S ribosomal protein L4)
12	2	26.8	26.1168	*<0.1%	<0.1%	1	23.35	26.8	100	2410000	(K)AAGVEDVQIDEPVLVFDLPAK(S)	87121.1	6.33	Afu4g07360	Afu4g07360|AFUB_064450	Afu4g07360 (Putative cobalamin-independent methionine synthase
13	2	26.79	22.5421	*<0.1%	<0.1%	1	19.44	18	96.7	4750000	(K)DYVLPQNLVANADLAR(L)	40560.2	11.04	Afu5g03020	Afu5g03020|AFUB_051530	Afu5g03020 (60S ribosomal protein L4)
14	2	26.75	22.7587	*<0.1%	<0.1%	1	17.39	19.45	100	26200000	(K)DYVLPQNLVANADLAR(L)	40560.2	11.04	Afu5g03020	Afu5g03020|AFUB_051530	Afu5g03020 (60S ribosomal protein L4)
15	3	26.73	26.275	*<0.1%	<0.1%	1	26.73	26.73	98	31300000	(K)GAADADFQALQAEEGPFVSGER(A)	18199	5.13	Afu8g00430	Afu8g00430|AFUB_086140	Afu8g00430 (Ortholog of A. nidulans AN1088
16	2	26.69	24.5847	*<0.1%	<0.1%	1	22.79	22.03	100	2850000	(K)AAGVEDVQIDEPVLVFDLPAK(S)	87121.1	6.33	Afu4g07360	Afu4g07360|AFUB_064450	Afu4g07360 (Putative cobalamin-independent methionine synthase
17	2	26.65	22.6159	*<0.1%	<0.1%	1	18.44	16.34	100	4310000	(K)DYVLPQNLVANADLAR(L)	40560.2	11.04	Afu5g03020	Afu5g03020|AFUB_051530	Afu5g03020 (60S ribosomal protein L4)
18	3	26.62	22.5277	*<0.1%	<0.1%	1	14.33	18.78	97.9	3920000	(R)LAFQEFMIVPDSAPSFSEALR(Q)	47418.6	5.39	Afu6g06770	Afu6g06770|AFUB_072700	Afu6g06770 (Putative enolase
19	2	26.54	25.7241	*<0.1%	<0.1%	1	22.53	26.54	100	15500000	(K)AAGVEDVQIDEPVLVFDLPAK(S)	87121.1	6.33	Afu4g07360	Afu4g07360|AFUB_064450	Afu4g07360 (Putative cobalamin-independent methionine synthase
20	3	26.5	26.3287	*<0.1%	<0.1%	1	20.04	26.5	97.9	4300000	(R)LLAMAPYEGAEIGEVLEAAAK(I)	49272.1	5.57	Afu8g00530	Afu8g00530|AFUB_086040	Afu8g00530 (Putative alpha/beta hydrolase
21	3	26.42	24.9646	*<0.1%	<0.1%	1	26.42	18.49	100	6830000	(K)GAADADFQALQAEEGPFVSGER(A)	18199	5.13	Afu8g00430	Afu8g00430|AFUB_086140	Afu8g00430 (Ortholog of A. nidulans AN1088
22	2	26.27	24.5851	*<0.1%	<0.1%	1	21.88	22.14	100	16400000	(K)VIGEVTLDQAYGGAR(G)	52339	8.87	Afu5g04230	Afu5g04230|AFUB_052750	Afu5g04230 (Putative citrate synthase
23	2	26.25	25.0535	*<0.1%	<0.1%	1	22.34	26.25	100	2410000	(K)AAGVEDVQIDEPVLVFDLPAK(S)	87121.1	6.33	Afu4g07360	Afu4g07360|AFUB_064450	Afu4g07360 (Putative cobalamin-independent methionine synthase
24	2	26.2	23.7966	*<0.1%	<0.1%	1	21.97	21.48	100	2800000	(K)AAGVEDVQIDEPVLVFDLPAK(S)	87121.1	6.33	Afu4g07360	Afu4g07360|AFUB_064450	Afu4g07360 (Putative cobalamin-independent methionine synthase
25	2	26.18	24.0564	*<0.1%	<0.1%	1	20.11	18.22	100	12300000	(K)MFILDEADEMLSR(G)	46005.9	5.06	Afu3g08160	Afu3g08160|AFUB_040950	Afu3g08160 (Eukaryotic translation initiation factor eIF4A
26	3	26.17	22.8382	*<0.1%	<0.1%	1	17.31	18.99	96	3020000	(K)SINLPLFPTTTIGSFPQTK(E)	87121.1	6.33	Afu4g07360	Afu4g07360|AFUB_064450	Afu4g07360 (Putative cobalamin-independent methionine synthase
27	2	26.17	24.5776	*<0.1%	<0.1%	1	26.17	26.17	100	5730000	(K)EIQQAAEESPVGASGLK(F)	36231.3	5.44	Afu6g09740	Afu6g09740|AFUB_075790	Afu6g09740 (Gliotoxin sulfhydryl oxidase required for gliotoxin biosynthesis
28	3	26.14	22.2571	*<0.1%	<0.1%	1	15.46	16.91	95.7	1840000	(R)LGADVTVVEFLGQIGGPGMDADIAK(Q)	55312.5	8.61	Afu2g02100	Afu2g02100|AFUB_019180	Afu2g02100 (Putative dihydrolipoamide dehydrogenase
29	3	26.14	26.0308	*<0.1%	<0.1%	1	26.14	26.14	100	4460000	(K)NVLMTGAGAGSIGAEVLQGLISGGAK(V)	205566	6.09	Afu3g04210	Afu3g04210|AFUB_043770	Afu3g04210 (Fatty acid synthase alpha subunit
30	2	26.11	22.8668	*<0.1%	<0.1%	1	21.79	16.05	98.7	9450000	(R)LLAMAPYEGAEIGEVLEAAAK(I)	49272.1	5.57	Afu8g00530	Afu8g00530|AFUB_086040	Afu8g00530 (Putative alpha/beta hydrolase
31	3	26.08	21.9739	*<0.1%	<0.1%	1	14.3	19	98.7	30100000	(R)LAFQEFMIVPDSAPSFSEALR(Q)	47418.6	5.39	Afu6g06770	Afu6g06770|AFUB_072700	Afu6g06770 (Putative enolase
32	2	26.05	26.0071	*<0.1%	<0.1%	1	26.05	23.02	100	5310000	(K)VLGVMALLDEEETDWK(V)	43908	7.83	Afu3g08380	Afu3g08380|AFUB_040710	Afu3g08380 (Putative inorganic diphosphatase
33	2	26.03	24.3617	*<0.1%	<0.1%	1	22.37	26.03	98.2	22800000	(K)ALQEGPQVVVGTPGR(V)	46005.9	5.06	Afu3g08160	Afu3g08160|AFUB_040950	Afu3g08160 (Eukaryotic translation initiation factor eIF4A
34	3	25.98	25.5944	*<0.1%	<0.1%	1	14.61	25.98	100	2820000	(R)LAWLENILSSPVIAPIR(L)	76834	8.81	Afu1g09130	Afu1g09130|AFUB_008550	Afu1g09130 (Protein of unknown function identified by mass spectrometry)
35	3	25.98	25.0024	*<0.1%	<0.1%	1	17.09	21.53	100	3930000	(K)VLQFLDVDTLDGVESAIAETFLK(L)	437829	5.71	Afu8g00540	Afu8g00540|AFUB_086030	Afu8g00540 (Non-ribosomal peptide synthetase (NRPS)
36	2	25.95	25.9368	*<0.1%	<0.1%	1	25.95	25.95	95.4	8610000	(R)VPLTDNQVIEEALGK(Y)	34537.3	9.9	Afu4g03880	Afu4g03880|AFUB_099140	Afu4g03880 (60S ribosomal protein L7)
37	2	25.89	23.5392	*<0.1%	<0.1%	1	25.89	22.31	100	54800000	(K)ILDSGTADGTWLR(N)	29553.2	5.21	Afu8g00550	Afu8g00550|AFUB_086020	Afu8g00550 (Putative methyl transferase
38	3	25.87	25.1463	*<0.1%	<0.1%	1	18.05	25.87	98.4	10600000	(R)LLAMAPYEGAEIGEVLEAAAK(I)	49272.1	5.57	Afu8g00530	Afu8g00530|AFUB_086040	Afu8g00530 (Putative alpha/beta hydrolase
39	2	25.84	24.05	*<0.1%	<0.1%	1	17.11	17.7	100	40700000	(K)SLVDSDPEIAQIMEK(E)	52271.8	7.83	Afu3g09320	Afu3g09320|AFUB_039810	Afu3g09320 (Serine hydroxymethyltransferase
40	3	25.7	26.0246	*<0.1%	<0.1%	1	19.48	21.48	98.4	2800000	(R)LLAMAPYEGAEIGEVLEAAAK(I)	49272.1	5.57	Afu8g00530	Afu8g00530|AFUB_086040	Afu8g00530 (Putative alpha/beta hydrolase
41	3	25.69	24.6951	*<0.1%	<0.1%	1	25.69	21.47	100	4680000	(K)NVLMTGAGAGSIGAEVLQGLISGGAK(V)	205566	6.09	Afu3g04210	Afu3g04210|AFUB_043770	Afu3g04210 (Fatty acid synthase alpha subunit
42	3	25.65	24.4297	*<0.1%	<0.1%	1	18.41	22.2	97.8	4660000	(R)GTVLEILGTAFSVGCQVDGR(S)	18325	9.99	Afu1g03390	Afu1g03390|AFUB_003800	Afu1g03390 (Putative 60S ribosomal protein L12)
43	2	25.64	23.5568	*<0.1%	<0.1%	1	19.01	21.66	99	60200000	(R)SYVVGDAPSQADVVTFK(A)	25244.6	4.42	Afu1g11190	Afu1g11190|AFUB_010620	Afu1g11190 (Putative eukaryotic translation elongation factor 1 subunit eEF1-beta
44	2	25.63	24.6717	*<0.1%	<0.1%	1	25.63	25.63	99	3080000	(R)DMIIVPEMIGSVIGIYSGK(E)	17714.4	10.06	Afu2g10090	Afu2g10090|AFUB_025900	Afu2g10090 (40S ribosomal protein S15)
45	3	25.62	21.4844	*<0.1%	<0.1%	1	18.45	14.97	96.2	7920000	(R)LGADVTVVEFLGQIGGPGMDADIAK(Q)	55312.5	8.61	Afu2g02100	Afu2g02100|AFUB_019180	Afu2g02100 (Putative dihydrolipoamide dehydrogenase
46	3	25.57	21.5107	*<0.1%	<0.1%	1	15.35	15.41	98.2	6330000	(R)LGADVTVVEFLGQIGGPGMDADIAK(Q)	55312.5	8.61	Afu2g02100	Afu2g02100|AFUB_019180	Afu2g02100 (Putative dihydrolipoamide dehydrogenase
47	2	25.51	22.3177	*<0.1%	<0.1%	1	20.72	17.05	98.6	19800000	(K)SINLPLFPTTTIGSFPQTK(E)	87121.1	6.33	Afu4g07360	Afu4g07360|AFUB_064450	Afu4g07360 (Putative cobalamin-independent methionine synthase
48	2	25.48	25.9834	*<0.1%	<0.1%	1	25.48	25.48	100	15900000	(K)EVVIDEVSQEEDYEVFR(S)	17084.9	5.47	Afu5g10570	Afu5g10570|AFUB_058190	Afu5g10570 (Cofilin)
49	2	25.48	21.816	*<0.1%	<0.1%	1	14.96	16.43	100	9910000	(R)SYVVGDAPSQADVVTFK(A)	25244.6	4.42	Afu1g11190	Afu1g11190|AFUB_010620	Afu1g11190 (Putative eukaryotic translation elongation factor 1 subunit eEF1-beta
50	2	25.44	24.7535	*<0.1%	<0.1%	1	25.44	21.63	100	10600000	(R)TEAVEALYQDMAAR(H)	17403.1	10.69	Afu1g04530	Afu1g04530|AFUB_004870	Afu1g04530 (Ribosomal L18ae protein family)
51	2	25.4	25.9408	*<0.1%	<0.1%	1	25.4	25.4	100	3210000	(R)DIITQIVYSEITGDK(V)	35539.4	8.65	Afu1g12890	Afu1g12890|AFUB_012370	Afu1g12890 (Putative 60S Ribosomal protein L5)
52	3	25.39	21.5509	*<0.1%	<0.1%	1	15.32	15.35	100	2240000	(R)LGADVTVVEFLGQIGGPGMDADIAK(Q)	55312.5	8.61	Afu2g02100	Afu2g02100|AFUB_019180	Afu2g02100 (Putative dihydrolipoamide dehydrogenase
53	2	25.39	22.5797	*<0.1%	<0.1%	1	16.8	17.47	100	31800000	(K)SLVDSDPEIAQIMEK(E)	52271.8	7.83	Afu3g09320	Afu3g09320|AFUB_039810	Afu3g09320 (Serine hydroxymethyltransferase
54	2	25.39	23.4417	*<0.1%	<0.1%	1	14.84	17.81	100	5830000	(R)TEAVEALYQDMAAR(H)	17403.1	10.69	Afu1g04530	Afu1g04530|AFUB_004870	Afu1g04530 (Ribosomal L18ae protein family)
55	2	25.39	23.7611	*<0.1%	<0.1%	1	17.17	21.84	100	4490000	(K)LAFDDAIAELDTLSEESYK(D)	29215.2	4.79	Afu2g03290	Afu2g03290|AFUB_020360	Afu2g03290 (14-3-3 family protein
56	2	25.36	24.674	*<0.1%	<0.1%	1	25.36	25.36	100	15800000	(K)LAFDDAIAELDTLSEESYK(D)	29215.2	4.79	Afu2g03290	Afu2g03290|AFUB_020360	Afu2g03290 (14-3-3 family protein
57	2	25.35	22.2813	*<0.1%	<0.1%	1	16.72	16.9	98.9	11500000	(K)SLVDSDPEIAQIMEK(E)	52271.8	7.83	Afu3g09320	Afu3g09320|AFUB_039810	Afu3g09320 (Serine hydroxymethyltransferase
58	2	25.29	21.7134	*<0.1%	<0.1%	1	17.59	15.78	98.7	8500000	(K)SINLPLFPTTTIGSFPQTK(E)	87121.1	6.33	Afu4g07360	Afu4g07360|AFUB_064450	Afu4g07360 (Putative cobalamin-independent methionine synthase
59	2	25.28	23.5342	*<0.1%	<0.1%	1	16.76	21.08	100	9630000	(K)LAFDDAIAELDTLSEESYK(D)	29215.2	4.79	Afu2g03290	Afu2g03290|AFUB_020360	Afu2g03290 (14-3-3 family protein
60	3	25.27	23.1172	*<0.1%	<0.1%	1	21.71	15.54	100	13100000	(K)TLIEAIDAIEPPVRPSNKPLR(L)	54298.3	9.44	Afu1g06390	Afu1g06390|AFUB_006770	Afu1g06390 (Putative translation elongation factor EF-1 alpha subunit
61	2	25.24	25.5343	*<0.1%	<0.1%	1	25.24	25.24	96.4	9460000	(R)VPLTDNQVIEEALGK(Y)	34537.3	9.9	Afu4g03880	Afu4g03880|AFUB_099140	Afu4g03880 (60S ribosomal protein L7)
62	3	25.23	25.4311	*<0.1%	<0.1%	1	18.52	25.23	93.5	3040000	(R)LLAMAPYEGAEIGEVLEAAAK(I)	49272.1	5.57	Afu8g00530	Afu8g00530|AFUB_086040	Afu8g00530 (Putative alpha/beta hydrolase
63	2	25.22	23.8013	*<0.1%	<0.1%	1	19.89	25.22	97.3	18400000	(K)ALQEGPQVVVGTPGR(V)	46005.9	5.06	Afu3g08160	Afu3g08160|AFUB_040950	Afu3g08160 (Eukaryotic translation initiation factor eIF4A
64	3	25.17	22.824	*<0.1%	<0.1%	1	20.66	22.11	100	4010000	(K)NAALTVGNILPLASVPEGTVVTNVEEK(S)	27485.2	10.97	Afu5g06360	Afu5g06360|AFUB_053890	Afu5g06360 (60S ribosomal protein L8
65	2	25.17	22.7164	*<0.1%	<0.1%	1	20.61	20.57	98.8	7180000	(R)AAGYTPMVVDGVEYGETR(E)	60092.9	5.15	Afu1g00420	Afu1g00420|Afu8g04120|AFUB_083440	Afu1g00420 (Carboxypeptidase S1
66	2	25.17	21.486	*<0.1%	<0.1%	1	17.38	16.85	98.6	5870000	(K)SINLPLFPTTTIGSFPQTK(E)	87121.1	6.33	Afu4g07360	Afu4g07360|AFUB_064450	Afu4g07360 (Putative cobalamin-independent methionine synthase
67	3	25.15	23.3669	*<0.1%	<0.1%	1	16.23	17.34	98.4	9970000	(R)AVFDMIPEPNKEFDLVAGR(G)	32810.7	4.92	Afu8g00380	Afu8g00380|AFUB_086190	Afu8g00380 (Ortholog of A. nidulans FGSC A4 : AN7083, A. niger CBS 513.88 : An03g03810, A. oryzae RIB40 : AO090020000720, AO090023000925, AO090012000367 and A. niger ATCC 1015 : 191148-mRNA)
68	2	25.13	22.1598	*<0.1%	<0.1%	1	16.29	16.8	100	5970000	(R)SPLEEFSDVLR(Q)	28361.4	10.61	Afu7g01460	Afu7g01460|AFUB_088030	Afu7g01460 (Ribosomal protein S5)
69	2	25.11	25.2128	*<0.1%	<0.1%	1	25.11	21.46	98.4	7650000	(K)VLGVMALLDEEETDWK(V)	43908	7.83	Afu3g08380	Afu3g08380|AFUB_040710	Afu3g08380 (Putative inorganic diphosphatase
70	2	25.11	24.9858	*<0.1%	<0.1%	1	25.11	25.11	96	6360000	(R)VPLTDNQVIEEALGK(Y)	34537.3	9.9	Afu4g03880	Afu4g03880|AFUB_099140	Afu4g03880 (60S ribosomal protein L7)
71	2	25.1	24.6077	*<0.1%	<0.1%	1	21.19	25.1	98.2	1770000	(K)AAGVEDVQIDEPVLVFDLPAK(S)	87121.1	6.33	Afu4g07360	Afu4g07360|AFUB_064450	Afu4g07360 (Putative cobalamin-independent methionine synthase
72	3	25.04	21.4637	*<0.1%	<0.1%	1	25.04	16.31	96.3	14700000	(K)SINLPLFPTTTIGSFPQTK(E)	87121.1	6.33	Afu4g07360	Afu4g07360|AFUB_064450	Afu4g07360 (Putative cobalamin-independent methionine synthase
73	2	25.02	22.7043	*<0.1%	<0.1%	1	25.02	13.21	100	24800000	(K)MFILDEADEMLSR(G)	46005.9	5.06	Afu3g08160	Afu3g08160|AFUB_040950	Afu3g08160 (Eukaryotic translation initiation factor eIF4A
74	3	25.02	22.8563	*<0.1%	<0.1%	1	14.75	13.22	96.7	2340000	(R)AVFDMIPEPNKEFDLVAGR(G)	32810.7	4.92	Afu8g00380	Afu8g00380|AFUB_086190	Afu8g00380 (Ortholog of A. nidulans FGSC A4 : AN7083, A. niger CBS 513.88 : An03g03810, A. oryzae RIB40 : AO090020000720, AO090023000925, AO090012000367 and A. niger ATCC 1015 : 191148-mRNA)
75	2	25.02	24.7528	*<0.1%	<0.1%	1	25.02	25.02	100	2640000	(R)DIITQIVYSEITGDK(V)	35539.4	8.65	Afu1g12890	Afu1g12890|AFUB_012370	Afu1g12890 (Putative 60S Ribosomal protein L5)
76	2	24.97	22.6525	*<0.1%	<0.1%	1	18.78	17.02	100	68800000	(K)ILDSGTADGTWLR(N)	29553.2	5.21	Afu8g00550	Afu8g00550|AFUB_086020	Afu8g00550 (Putative methyl transferase
77	3	24.96	22.729	*<0.1%	<0.1%	1	19.83	15.5	100	76500000	(R)FSHLITDPDAAQAGADSAGSAQK(S)	437829	5.71	Afu8g00540	Afu8g00540|AFUB_086030	Afu8g00540 (Non-ribosomal peptide synthetase (NRPS)
78	2	24.94	25.7603	*<0.1%	<0.1%	1	24.94	24.94	94.1	25700000	(R)LLQLAGVQDAYTSSSGSTK(T)	28361.4	10.61	Afu7g01460	Afu7g01460|AFUB_088030	Afu7g01460 (Ribosomal protein S5)
79	2	24.93	23.6502	*<0.1%	<0.1%	1	24.93	24.93	97.3	12400000	(K)ALQEGPQVVVGTPGR(V)	46005.9	5.06	Afu3g08160	Afu3g08160|AFUB_040950	Afu3g08160 (Eukaryotic translation initiation factor eIF4A
80	2	24.92	21.5695	*<0.1%	<0.1%	1	20.63	16.98	96.7	7900000	(R)LLAMAPYEGAEIGEVLEAAAK(I)	49272.1	5.57	Afu8g00530	Afu8g00530|AFUB_086040	Afu8g00530 (Putative alpha/beta hydrolase
81	2	24.91	22.9746	*<0.1%	<0.1%	1	18.04	17.33	100	10800000	(R)TEAVEALYQDMAAR(H)	17403.1	10.69	Afu1g04530	Afu1g04530|AFUB_004870	Afu1g04530 (Ribosomal L18ae protein family)
82	2	24.91	21.3275	*<0.1%	<0.1%	1	13.72	15.51	98.6	6170000	(K)SLVDSDPEIAQIMEK(E)	52271.8	7.83	Afu3g09320	Afu3g09320|AFUB_039810	Afu3g09320 (Serine hydroxymethyltransferase
83	2	24.9	25.0582	*<0.1%	<0.1%	1	24.9	24.9	97.6	4570000	(K)VLPDGIPVLSVEALSTMGWER(Y)	75283	6.13	Afu1g13500	Afu1g13500|AFUB_012990	Afu1g13500 (Putative transketolase
84	2	24.9	22.7362	*<0.1%	<0.1%	1	24.9	19.39	100	5640000	(K)TVFIQELINNIAK(A)	55619.4	5.3	Afu5g10550	Afu5g10550|AFUB_058170	Afu5g10550 (ATP synthase F1, beta subunit
85	3	24.89	23.7171	*<0.1%	<0.1%	1	24.89	17.54	100	13700000	(R)FSHLITDPDAAQAGADSAGSAQK(S)	437829	5.71	Afu8g00540	Afu8g00540|AFUB_086030	Afu8g00540 (Non-ribosomal peptide synthetase (NRPS)
86	2	24.86	21.8432	*<0.1%	<0.1%	1	17.14	16.23	98.8	7950000	(K)MFILDEADEMLSR(G)	46005.9	5.06	Afu3g08160	Afu3g08160|AFUB_040950	Afu3g08160 (Eukaryotic translation initiation factor eIF4A
87	2	24.85	23.8274	*<0.1%	<0.1%	1	24.85	24.85	97.7	19300000	(K)VLEQLSGQTPVYSK(A)	20284	10.25	Afu4g07730	Afu4g07730|AFUB_064830	Afu4g07730 (60S ribosomal protein L11
88	2	24.85	24.591	*<0.1%	<0.1%	1	24.85	24.85	95.2	6020000	(R)VPLTDNQVIEEALGK(Y)	34537.3	9.9	Afu4g03880	Afu4g03880|AFUB_099140	Afu4g03880 (60S ribosomal protein L7)
89	3	24.82	24.0277	*<0.1%	<0.1%	1	24.82	16.78	95.7	32000000	(K)GAADADFQALQAEEGPFVSGER(A)	18199	5.13	Afu8g00430	Afu8g00430|AFUB_086140	Afu8g00430 (Ortholog of A. nidulans AN1088
90	2	24.81	22.3316	*<0.1%	<0.1%	1	17.02	16.94	100	69500000	(K)ILDSGTADGTWLR(N)	29553.2	5.21	Afu8g00550	Afu8g00550|AFUB_086020	Afu8g00550 (Putative methyl transferase
91	2	24.81	22.8824	*<0.1%	<0.1%	1	16.08	17.91	100	9700000	(R)SPLEEFSDVLR(Q)	28361.4	10.61	Afu7g01460	Afu7g01460|AFUB_088030	Afu7g01460 (Ribosomal protein S5)
92	2	24.8	23.2883	*<0.1%	<0.1%	1	20.83	21.61	100	16600000	(K)LAFDDAIAELDTLSEESYK(D)	29215.2	4.79	Afu2g03290	Afu2g03290|AFUB_020360	Afu2g03290 (14-3-3 family protein
93	2	24.8	23.2634	*<0.1%	<0.1%	1	24.8	21.51	100	5030000	(K)TVFIQELINNIAK(A)	55619.4	5.3	Afu5g10550	Afu5g10550|AFUB_058170	Afu5g10550 (ATP synthase F1, beta subunit
94	2	24.8	21.9758	*<0.1%	<0.1%	1	17.62	17.82	97.2	4170000	(K)SINLPLFPTTTIGSFPQTK(E)	87121.1	6.33	Afu4g07360	Afu4g07360|AFUB_064450	Afu4g07360 (Putative cobalamin-independent methionine synthase
95	2	24.78	24.8149	*<0.1%	<0.1%	1	24.78	24.78	96.5	7130000	(R)VPLTDNQVIEEALGK(Y)	34537.3	9.9	Afu4g03880	Afu4g03880|AFUB_099140	Afu4g03880 (60S ribosomal protein L7)
96	2	24.76	22.2032	*<0.1%	<0.1%	1	20.65	17.48	100	33000000	(K)TVFIQELINNIAK(A)	55619.4	5.3	Afu5g10550	Afu5g10550|AFUB_058170	Afu5g10550 (ATP synthase F1, beta subunit
97	2	24.76	22.9403	*<0.1%	<0.1%	1	24.76	19.34	98.6	4350000	(K)AAVLGASGGIGQPLSLLLK(A)	34980.7	6.78	Afu6g05210	Afu6g05210|AFUB_093060	Afu6g05210 (Putative NAD-dependent malate dehydrogenase with a predicted role in the citric acid cycle
98	2	24.75	21.135	*<0.1%	<0.1%	1	17.35	19.64	97.4	64600000	(K)SYELPDGQVITIGNER(F)	44348.8	5.87	Afu6g04740	Afu6g04740|AFUB_093550	Afu6g04740 (Actin)
99	2	24.74	22.8239	*<0.1%	<0.1%	1	20.04	19.89	100	3800000	(K)LAFDDAIAELDTLSEESYK(D)	29215.2	4.79	Afu2g03290	Afu2g03290|AFUB_020360	Afu2g03290 (14-3-3 family protein
100	2	24.74	22.8398	*<0.1%	<0.1%	1	17.02	18.95	100	6220000	(R)TQDEIQEAQQIDWK(T)	33122.4	9.89	Afu5g10610	Afu5g10610|AFUB_058230	Afu5g10610 (Ubiquinol-cytochrome c reductase iron-sulphur subunit precursor with a predicted role in oxidative phosphorylation
101	2	24.74	20.9459	*<0.1%	<0.1%	1	20.58	11.7	100	15700000	(K)TVFIQELINNIAK(A)	55619.4	5.3	Afu5g10550	Afu5g10550|AFUB_058170	Afu5g10550 (ATP synthase F1, beta subunit
102	2	24.73	21.7028	*<0.1%	<0.1%	1	14.75	15.86	96.9	7560000	(K)SLVDSDPEIAQIMEK(E)	52271.8	7.83	Afu3g09320	Afu3g09320|AFUB_039810	Afu3g09320 (Serine hydroxymethyltransferase
103	2	24.73	22.9604	*<0.1%	<0.1%	1	15.18	20.42	100	5460000	(K)LAFDDAIAELDTLSEESYK(D)	29215.2	4.79	Afu2g03290	Afu2g03290|AFUB_020360	Afu2g03290 (14-3-3 family protein
104	2	24.72	21.9683	*<0.1%	<0.1%	1	24.72	12.52	100	30000000	(K)MFILDEADEMLSR(G)	46005.9	5.06	Afu3g08160	Afu3g08160|AFUB_040950	Afu3g08160 (Eukaryotic translation initiation factor eIF4A
105	3	24.7	23.0935	*<0.1%	<0.1%	1	20.81	17.73	98.3	2270000	(K)TGINLGSGLIAGFAAALVSQPADTMLSVINK(T)	34019.6	9.56	Afu1g15140	Afu1g15140|AFUB_014690	Afu1g15140 (Putative mitochondrial phosphate carrier protein
106	2	24.69	20.8493	*<0.1%	<0.1%	1	15.61	15.48	96.7	2700000	(K)DYVLPQNLVANADLAR(L)	40560.2	11.04	Afu5g03020	Afu5g03020|AFUB_051530	Afu5g03020 (60S ribosomal protein L4)
107	2	24.67	24.2534	*<0.1%	<0.1%	1	24.67	18.67	100	3620000	(K)AIVDEIVSDAAALLK(Q)	37815.9	6.52	Afu2g09850	Afu2g09850|AFUB_025690	Afu2g09850 (Putative oxidoreductase, 2-nitropropane dioxygenase family
108	2	24.67	21.3204	*<0.1%	<0.1%	1	16.24	15.32	97.8	3770000	(K)DYVLPQNLVANADLAR(L)	40560.2	11.04	Afu5g03020	Afu5g03020|AFUB_051530	Afu5g03020 (60S ribosomal protein L4)
109	3	24.66	25.7747	*<0.1%	<0.1%	1	14.97	24.66	100	1750000	(R)LLAMAPYEGAEIGEVLEAAAK(I)	49272.1	5.57	Afu8g00530	Afu8g00530|AFUB_086040	Afu8g00530 (Putative alpha/beta hydrolase
110	3	24.66	24.4042	*<0.1%	<0.1%	1	24.66	19.1	100	11800000	(R)IPSAVGYQPTLAVDMGGMQER(I)	55619.4	5.3	Afu5g10550	Afu5g10550|AFUB_058170	Afu5g10550 (ATP synthase F1, beta subunit
111	2	24.66	22.1318	*<0.1%	<0.1%	1	15.3	16.72	98.2	10300000	(R)LINSSEIQSVLR(A)	40560.2	11.04	Afu5g03020	Afu5g03020|AFUB_051530	Afu5g03020 (60S ribosomal protein L4)
112	2	24.66	20.8198	*<0.1%	<0.1%	1	16.02	13.99	98.5	11000000	(K)SINLPLFPTTTIGSFPQTK(E)	87121.1	6.33	Afu4g07360	Afu4g07360|AFUB_064450	Afu4g07360 (Putative cobalamin-independent methionine synthase
113	2	24.65	24.3028	*<0.1%	<0.1%	1	24.65	24.65	100	16100000	(R)DIITQIVYSEITGDK(V)	35539.4	8.65	Afu1g12890	Afu1g12890|AFUB_012370	Afu1g12890 (Putative 60S Ribosomal protein L5)
114	3	24.65	23.3232	*<0.1%	<0.1%	1	24.65	20.2	95.4	4580000	(K)GAADADFQALQAEEGPFVSGER(A)	18199	5.13	Afu8g00430	Afu8g00430|AFUB_086140	Afu8g00430 (Ortholog of A. nidulans AN1088
115	2	24.65	22.2879	*<0.1%	<0.1%	1	16.6	15.94	100	8040000	(R)TEAVEALYQDMAAR(H)	17403.1	10.69	Afu1g04530	Afu1g04530|AFUB_004870	Afu1g04530 (Ribosomal L18ae protein family)
116	2	24.64	21.4814	*<0.1%	<0.1%	1	20.12	17.07	97.6	5080000	(K)SINLPLFPTTTIGSFPQTK(E)	87121.1	6.33	Afu4g07360	Afu4g07360|AFUB_064450	Afu4g07360 (Putative cobalamin-independent methionine synthase
117	2	24.64	22.8817	*<0.1%	<0.1%	1	24.64	21.2	100	5500000	(K)TVFIQELINNIAK(A)	55619.4	5.3	Afu5g10550	Afu5g10550|AFUB_058170	Afu5g10550 (ATP synthase F1, beta subunit
118	2	24.61	23.6966	*<0.1%	<0.1%	1	24.61	21.38	100	5160000	(K)TVFIQELINNIAK(A)	55619.4	5.3	Afu5g10550	Afu5g10550|AFUB_058170	Afu5g10550 (ATP synthase F1, beta subunit
119	3	24.59	21.6926	*<0.1%	<0.1%	1	13.85	19.81	96.9	4770000	(R)LAFQEFMIVPDSAPSFSEALR(Q)	47418.6	5.39	Afu6g06770	Afu6g06770|AFUB_072700	Afu6g06770 (Putative enolase
120	2	24.58	20.5478	*<0.1%	<0.1%	1	17.18	16.05	97.5	7240000	(K)SYELPDGQVITIGNER(F)	44348.8	5.87	Afu6g04740	Afu6g04740|AFUB_093550	Afu6g04740 (Actin)
121	2	24.58	22.617	*<0.1%	<0.1%	1	16.08	17.12	100	10800000	(R)SPLEEFSDVLR(Q)	28361.4	10.61	Afu7g01460	Afu7g01460|AFUB_088030	Afu7g01460 (Ribosomal protein S5)
122	2	24.57	22.3014	*<0.1%	<0.1%	1	19.17	20.69	94.5	18100000	(K)ALQEGPQVVVGTPGR(V)	46005.9	5.06	Afu3g08160	Afu3g08160|AFUB_040950	Afu3g08160 (Eukaryotic translation initiation factor eIF4A
123	2	24.57	21.1649	*<0.1%	<0.1%	1	24.57	16.74	98.7	18900000	(K)VLEQLSGQTPVYSK(A)	20284	10.25	Afu4g07730	Afu4g07730|AFUB_064830	Afu4g07730 (60S ribosomal protein L11
124	3	24.54	23.2718	*<0.1%	<0.1%	1	16.83	20.85	90.9	1560000	(R)NVVLPSLPESVQPAFIAALEQGQLR(S)	53309.1	9.44	Afu5g07780	Afu5g07780|AFUB_055310	Afu5g07780 (Putative squalene monooxygenase
125	3	24.53	21.2933	*<0.1%	<0.1%	1	20.16	16.55	94.7	3070000	(R)VLDSLFPSVQGGTVCIPGAFGCGK(T)	75367.5	5.84	Afu5g02370	Afu5g02370|AFUB_050900	Afu5g02370 (Vacuolar ATP synthase catalytic subunit A
126	2	24.52	21.3011	*<0.1%	<0.1%	1	20.69	18.01	97.3	15000000	(K)VLEQLSGQTPVYSK(A)	20284	10.25	Afu4g07730	Afu4g07730|AFUB_064830	Afu4g07730 (60S ribosomal protein L11
127	2	24.52	21.1356	*<0.1%	<0.1%	1	19.39	14.28	95.8	12200000	(K)QALPVVTQGQLFR(K)	61519.4	8.94	Afu5g08830	Afu5g08830|AFUB_056360	Afu5g08830 (Putative woronin body protein
128	2	24.5	23.117	*<0.1%	<0.1%	1	24.5	20.94	100	93000000	(K)ILDSGTADGTWLR(N)	29553.2	5.21	Afu8g00550	Afu8g00550|AFUB_086020	Afu8g00550 (Putative methyl transferase
129	2	24.5	20.7904	*<0.1%	<0.1%	1	16.18	15.83	96.8	4180000	(K)DYVLPQNLVANADLAR(L)	40560.2	11.04	Afu5g03020	Afu5g03020|AFUB_051530	Afu5g03020 (60S ribosomal protein L4)
130	2	24.49	24.3415	*<0.1%	<0.1%	1	24.49	20.87	98.3	5990000	(K)VLGVMALLDEEETDWK(V)	43908	7.83	Afu3g08380	Afu3g08380|AFUB_040710	Afu3g08380 (Putative inorganic diphosphatase
131	2	24.46	21.8188	*<0.1%	<0.1%	1	24.46	15.32	100	4490000	(K)TVFIQELINNIAK(A)	55619.4	5.3	Afu5g10550	Afu5g10550|AFUB_058170	Afu5g10550 (ATP synthase F1, beta subunit
132	2	24.45	20.8144	*<0.1%	<0.1%	1	15.68	14.32	98.7	5280000	(R)SYVVGDAPSQADVVTFK(A)	25244.6	4.42	Afu1g11190	Afu1g11190|AFUB_010620	Afu1g11190 (Putative eukaryotic translation elongation factor 1 subunit eEF1-beta
133	2	24.45	20.3417	*<0.1%	<0.1%	1	19.57	13.88	97.3	3270000	(K)SINLPLFPTTTIGSFPQTK(E)	87121.1	6.33	Afu4g07360	Afu4g07360|AFUB_064450	Afu4g07360 (Putative cobalamin-independent methionine synthase
134	2	24.44	20.4887	*<0.1%	<0.1%	1	18.64	11.23	100	13700000	(K)TVFIQELINNIAK(A)	55619.4	5.3	Afu5g10550	Afu5g10550|AFUB_058170	Afu5g10550 (ATP synthase F1, beta subunit
135	2	24.43	24.8151	*<0.1%	<0.1%	1	24.43	24.43	98	8310000	(K)VLQQILQQSVADVER(V)	29783.6	9.44	Afu8g05440	Afu8g05440|AFUB_082100	Afu8g05440 (Mitochondrial ATPase subunit
136	2	24.42	22.1326	*<0.1%	<0.1%	1	24.42	18.55	100	38000000	(K)TVFIQELINNIAK(A)	55619.4	5.3	Afu5g10550	Afu5g10550|AFUB_058170	Afu5g10550 (ATP synthase F1, beta subunit
137	2	24.42	25.1102	*<0.1%	<0.1%	1	24.42	24.42	98.4	7490000	(R)VQLLEEEAEEADR(N)	17867.4	4.91	Afu7g04210	Afu7g04210|AFUB_089750	Afu7g04210 (Putative tropomyosin 1
138	3	24.42	23.2798	*<0.1%	<0.1%	1	14.11	17.16	100	7230000	(K)SGGTSAASPVFAGIVGLLNDAR(L)	64342.8	4.89	Afu4g14000	Afu4g14000|AFUB_070910	Afu4g14000 (Putative tripeptidyl-peptidase of the sedolisin family
139	2	24.41	23.1314	*<0.1%	<0.1%	1	24.41	21.4	100	21700000	(K)LAFDDAIAELDTLSEESYK(D)	29215.2	4.79	Afu2g03290	Afu2g03290|AFUB_020360	Afu2g03290 (14-3-3 family protein
140	2	24.4	21.2497	*<0.1%	<0.1%	1	18.22	17.59	99.1	21800000	(K)SYELPDGQVITIGNER(F)	44348.8	5.87	Afu6g04740	Afu6g04740|AFUB_093550	Afu6g04740 (Actin)
141	2	24.39	23.8038	*<0.1%	<0.1%	1	24.39	24.39	98.3	3600000	(K)ILLLDEATSALDTK(S)	142590	8.53	Afu4g14130	Afu4g14130|Afu5g06070|AFUB_071280|AFUB_053630	Afu4g14130 (Putative MDR1 family ABC transporter
142	2	24.37	23.5364	*<0.1%	<0.1%	1	24.37	24.37	98.6	3990000	(R)AAGYTPMVVDGVEYGETR(E)	60092.9	5.15	Afu1g00420	Afu1g00420|Afu8g04120|AFUB_083440	Afu1g00420 (Carboxypeptidase S1
143	3	24.36	24.2373	*<0.1%	<0.1%	1	14.13	19.17	97	35000000	(R)EGNDLYHEMQETGVIQLEGESK(V)	55619.4	5.3	Afu5g10550	Afu5g10550|AFUB_058170	Afu5g10550 (ATP synthase F1, beta subunit
144	2	24.36	23.5833	*<0.1%	<0.1%	1	24.36	20.43	89.5	11500000	(K)DIISGDEVLSDNFK(I)	20360.8	4.82	Afu1g16840	Afu1g16840|AFUB_016230	Afu1g16840 (TCTP family protein)
145	2	24.36	23.4269	*<0.1%	<0.1%	1	16.56	16.73	97.7	14300000	(R)LLADDYGWDVTDAR(K)	93652.8	6.52	Afu2g13530	Afu2g13530|AFUB_029170	Afu2g13530 (Putative translation elongation factor EF-2 subunit
146	3	24.35	23.588	*<0.1%	<0.1%	1	24.35	17.45	94.6	9570000	(K)GAADADFQALQAEEGPFVSGER(A)	18199	5.13	Afu8g00430	Afu8g00430|AFUB_086140	Afu8g00430 (Ortholog of A. nidulans AN1088
147	2	24.35	23.6974	*<0.1%	<0.1%	1	24.35	24.35	98.1	4250000	(K)ILLLDEATSALDTK(S)	142590	8.53	Afu4g14130	Afu4g14130|Afu5g06070|AFUB_071280|AFUB_053630	Afu4g14130 (Putative MDR1 family ABC transporter
148	2	24.34	21.0694	*<0.1%	<0.1%	1	19.38	14.95	97.8	6050000	(K)SINLPLFPTTTIGSFPQTK(E)	87121.1	6.33	Afu4g07360	Afu4g07360|AFUB_064450	Afu4g07360 (Putative cobalamin-independent methionine synthase
149	3	24.34	23.0627	*<0.1%	<0.1%	1	24.34	18.9	94.1	11400000	(K)GAADADFQALQAEEGPFVSGER(A)	18199	5.13	Afu8g00430	Afu8g00430|AFUB_086140	Afu8g00430 (Ortholog of A. nidulans AN1088
150	2	24.33	23.5186	*<0.1%	<0.1%	1	24.33	24.33	98.5	17500000	(K)TSDFQIVGDDLTVTNPGR(I)	47418.6	5.39	Afu6g06770	Afu6g06770|AFUB_072700	Afu6g06770 (Putative enolase
151	2	24.33	24.7103	*<0.1%	<0.1%	1	20.44	24.33	94.4	9400000	(K)VLQQILQQSVADVER(V)	29783.6	9.44	Afu8g05440	Afu8g05440|AFUB_082100	Afu8g05440 (Mitochondrial ATPase subunit
152	2	24.33	22.8281	*<0.1%	<0.1%	1	17.46	16.35	100	9980000	(K)MFILDEADEMLSR(G)	46005.9	5.06	Afu3g08160	Afu3g08160|AFUB_040950	Afu3g08160 (Eukaryotic translation initiation factor eIF4A
153	2	24.32	25.1184	*<0.1%	<0.1%	1	14.82	24.32	100	8540000	(R)NPADITQEEYASFYK(S)	80695.5	4.94	Afu5g04170	Afu5g04170|AFUB_052690	Afu5g04170 (Putative heat shock protein
154	3	24.31	21.455	*<0.1%	<0.1%	1	15.56	11.69	97.7	6070000	(K)DIDSPNAQYVAAGIDMSDLFPAPFPTNVK(T)	42806	5.33	Afu1g01000	Afu1g01000	Afu1g01000 (Has domain(s) with predicted oxidoreductase activity, acting on paired donors, with incorporation or reduction of molecular oxygen, 2-oxoglutarate as one donor, and incorporation of one atom each of oxygen into both donors activity)
155	2	24.31	24.3819	*<0.1%	<0.1%	1	24.31	24.31	100	1370000	(K)ANQVTGDDILFLSDPDAR(F)	18566.7	5.36	Afu6g02280	Afu6g02280|AFUB_096050	Afu6g02280 (Allergen Asp f 3
156	2	24.31	21.4698	*<0.1%	<0.1%	1	15.66	14.97	100	9300000	(R)SPLEEFSDVLR(Q)	28361.4	10.61	Afu7g01460	Afu7g01460|AFUB_088030	Afu7g01460 (Ribosomal protein S5)
157	3	24.29	22.7839	*<0.1%	<0.1%	1	18.34	16.53	96.8	1660000	(R)AVFDMIPEPNKEFDLVAGR(G)	32810.7	4.92	Afu8g00380	Afu8g00380|AFUB_086190	Afu8g00380 (Ortholog of A. nidulans FGSC A4 : AN7083, A. niger CBS 513.88 : An03g03810, A. oryzae RIB40 : AO090020000720, AO090023000925, AO090012000367 and A. niger ATCC 1015 : 191148-mRNA)
158	2	24.25	23.4154	*<0.1%	<0.1%	1	14.24	20.82	100	16800000	(K)AILNMSQCSEEEAAK(F)	109789	5.21	Afu3g07640	Afu3g07640|AFUB_041460	Afu3g07640 (Putative plasma membrane H+ ATPase
159	3	24.25	22.3007	*<0.1%	<0.1%	1	16.72	15.67	95.8	5010000	(R)AVFDMIPEPNKEFDLVAGR(G)	32810.7	4.92	Afu8g00380	Afu8g00380|AFUB_086190	Afu8g00380 (Ortholog of A. nidulans FGSC A4 : AN7083, A. niger CBS 513.88 : An03g03810, A. oryzae RIB40 : AO090020000720, AO090023000925, AO090012000367 and A. niger ATCC 1015 : 191148-mRNA)
160	2	24.23	25.1829	*<0.1%	<0.1%	1	24.23	24.23	97.2	18500000	(K)EVVIDEVSQEEDYEVFR(S)	17084.9	5.47	Afu5g10570	Afu5g10570|AFUB_058190	Afu5g10570 (Cofilin)
161	2	24.22	22.1149	*<0.1%	<0.1%	1	24.22	18.52	100	57900000	(K)TVFIQELINNIAK(A)	55619.4	5.3	Afu5g10550	Afu5g10550|AFUB_058170	Afu5g10550 (ATP synthase F1, beta subunit
162	2	24.22	24.1041	*<0.1%	<0.1%	1	24.22	24.22	96.9	6060000	(K)DTIGLDFEGLIADIK(A)	48062.9	9.1	Afu4g10410	Afu4g10410|AFUB_067510	Afu4g10410 (Putative aspartate aminotransferase
163	2	24.22	24.7043	*<0.1%	<0.1%	1	19.34	24.22	97.5	3640000	(K)VLQQILQQSVADVER(V)	29783.6	9.44	Afu8g05440	Afu8g05440|AFUB_082100	Afu8g05440 (Mitochondrial ATPase subunit
164	2	24.21	25.8797	*<0.1%	<0.1%	1	24.21	24.21	100	16300000	(K)SPLLVFDDADLEQSAK(W)	60286.7	6.49	Afu4g08600	Afu4g08600|AFUB_065690	Afu4g08600 (Putative aldehyde dehydrogenase (NAD(P)+))
165	2	24.21	24.004	*<0.1%	<0.1%	1	20.04	24.21	97.4	2140000	(K)AAGVEDVQIDEPVLVFDLPAK(S)	87121.1	6.33	Afu4g07360	Afu4g07360|AFUB_064450	Afu4g07360 (Putative cobalamin-independent methionine synthase
166	2	24.21	21.2415	*<0.1%	<0.1%	1	24.21	20.69	97.8	22900000	(K)AYTAYGPESTELPTNPK(D)	25244.6	4.42	Afu1g11190	Afu1g11190|AFUB_010620	Afu1g11190 (Putative eukaryotic translation elongation factor 1 subunit eEF1-beta
167	2	24.21	20.8677	*<0.1%	<0.1%	1	17.96	17.33	97.7	32100000	(K)SYELPDGQVITIGNER(F)	44348.8	5.87	Afu6g04740	Afu6g04740|AFUB_093550	Afu6g04740 (Actin)
168	3	24.19	22.59	*<0.1%	<0.1%	1	17.41	15.32	96.6	3760000	(R)GTVLEILGTAFSVGCQVDGR(S)	18325	9.99	Afu1g03390	Afu1g03390|AFUB_003800	Afu1g03390 (Putative 60S ribosomal protein L12)
169	3	24.19	19.4122	*<0.1%	<0.1%	1	14.31	12	86.2	2520000	(R)NLNNCFAYDLVPSVEVLSAALR(A)	18048	5.62	Afu5g02750	Afu5g02750|AFUB_051280	Afu5g02750 (Cytochrome c oxidase subunit Va with a predicted role in oxidative phosphorylation
170	2	24.19	21.0805	*<0.1%	<0.1%	1	17.47	18.52	98.2	23200000	(K)SYELPDGQVITIGNER(F)	44348.8	5.87	Afu6g04740	Afu6g04740|AFUB_093550	Afu6g04740 (Actin)
171	2	24.18	21.8153	*<0.1%	<0.1%	1	24.18	14.6	100	3370000	(K)GAADADFQALQAEEGPFVSGER(A)	18199	5.13	Afu8g00430	Afu8g00430|AFUB_086140	Afu8g00430 (Ortholog of A. nidulans AN1088
172	2	24.18	20.8546	*<0.1%	<0.1%	1	17.92	14.52	96	13400000	(K)QALPVVTQGQLFR(K)	61519.4	8.94	Afu5g08830	Afu5g08830|AFUB_056360	Afu5g08830 (Putative woronin body protein
173	2	24.18	22.0741	*<0.1%	<0.1%	1	16.26	20.71	92.5	3030000	(R)LLAMAPYEGAEIGEVLEAAAK(I)	49272.1	5.57	Afu8g00530	Afu8g00530|AFUB_086040	Afu8g00530 (Putative alpha/beta hydrolase
174	3	24.17	23.0139	*<0.1%	<0.1%	1	16.88	18.12	97.4	2080000	(K)AAAEASPEANILVISNPVNSTVPIVAEVFK(S)	35897.4	9.08	Afu7g05740	Afu7g05740|AFUB_091320	Afu7g05740 (Putative NAD-dependent malate dehydrogenase
175	3	24.16	22.2051	*<0.1%	<0.1%	1	14.52	19.44	93.6	19400000	(R)AGAIAPADVWVPAGNTGMEPGK(T)	33551.8	5.12	Afu1g05080	Afu1g05080	Afu1g05080 (Putative 60S ribosomal protein P0
176	3	24.14	21.5749	*<0.1%	<0.1%	1	20.27	15.42	98.7	8230000	(R)ELDVVDGGEDGQNIPLHPLIQPVR(H)	67871.7	5.39	Afu3g14680	Afu3g14680|AFUB_034540	Afu3g14680 (Putative secreted lysophospholipase B
177	3	24.13	21.8997	*<0.1%	<0.1%	1	20.12	14.49	94.3	4640000	(R)AFSQISVPLGGIIQGAAVFR(D)	268590	6.37	Afu8g00370	Afu8g00370|AFUB_086200	Afu8g00370 (Putative polyketide synthase)
178	2	24.13	21.5095	*<0.1%	<0.1%	1	18.73	16.83	98.6	5090000	(K)TSDFQIVGDDLTVTNPGR(I)	47418.6	5.39	Afu6g06770	Afu6g06770|AFUB_072700	Afu6g06770 (Putative enolase
179	2	24.1	22.8321	*<0.1%	<0.1%	1	15.2	20.56	100	8200000	(K)LAFDDAIAELDTLSEESYK(D)	29215.2	4.79	Afu2g03290	Afu2g03290|AFUB_020360	Afu2g03290 (14-3-3 family protein
180	3	24.05	23.4937	*<0.1%	<0.1%	1	16.33	20.84	94.6	1560000	(K)DIDSPNAQYVAAGIDMSDLFPAPFPTNVK(T)	42806	5.33	Afu1g01000	Afu1g01000	Afu1g01000 (Has domain(s) with predicted oxidoreductase activity, acting on paired donors, with incorporation or reduction of molecular oxygen, 2-oxoglutarate as one donor, and incorporation of one atom each of oxygen into both donors activity)
181	3	24.05	22.2783	*<0.1%	<0.1%	1	24.05	16.73	98.7	2190000	(R)DMIIVPEMIGSVIGIYSGK(E)	17714.4	10.06	Afu2g10090	Afu2g10090|AFUB_025900	Afu2g10090 (40S ribosomal protein S15)
182	3	24.04	23.214	*<0.1%	<0.1%	1	24.04	24.04	94.5	5270000	(K)RPPVESNKPQPSEAPK(A)	48483.6	5.59	Afu3g05370	Afu3g05370|AFUB_043630	Afu3g05370 (Putative dihydrolipoamide succinyltransferase
183	3	24.04	24.3417	*<0.1%	<0.1%	1	24.04	18.65	100	9180000	(R)IPSAVGYQPTLAVDMGGMQER(I)	55619.4	5.3	Afu5g10550	Afu5g10550|AFUB_058170	Afu5g10550 (ATP synthase F1, beta subunit
184	3	24.03	21.8688	*<0.1%	<0.1%	1	14.88	15.76	95.4	9560000	(K)DIDSPNAQYVAAGIDMSDLFPAPFPTNVK(T)	42806	5.33	Afu1g01000	Afu1g01000	Afu1g01000 (Has domain(s) with predicted oxidoreductase activity, acting on paired donors, with incorporation or reduction of molecular oxygen, 2-oxoglutarate as one donor, and incorporation of one atom each of oxygen into both donors activity)
185	2	24.02	22.916	*<0.1%	<0.1%	1	24.02	20.96	100	3090000	(K)LAFDDAIAELDTLSEESYK(D)	29215.2	4.79	Afu2g03290	Afu2g03290|AFUB_020360	Afu2g03290 (14-3-3 family protein
186	2	24.02	24.2732	*<0.1%	<0.1%	1	6.02	24.02	100	45900000	(R)SVDVVEEYLQDR(T)	27032.5	5.17	Afu8g00580	Afu8g00580|AFUB_085990	Afu8g00580 (Putative elongation factor ElfB)
187	2	24.01	25.0727	*<0.1%	<0.1%	1	24.01	24.01	97.4	17300000	(R)NPADITQEEYASFYK(S)	80695.5	4.94	Afu5g04170	Afu5g04170|AFUB_052690	Afu5g04170 (Putative heat shock protein
188	2	24.01	19.7522	*<0.1%	<0.1%	1	18	9.67	100	11700000	(K)TVFIQELINNIAK(A)	55619.4	5.3	Afu5g10550	Afu5g10550|AFUB_058170	Afu5g10550 (ATP synthase F1, beta subunit
189	2	24	21.2732	*<0.1%	<0.1%	1	15.8	15.09	97.4	10600000	(R)SYVVGDAPSQADVVTFK(A)	25244.6	4.42	Afu1g11190	Afu1g11190|AFUB_010620	Afu1g11190 (Putative eukaryotic translation elongation factor 1 subunit eEF1-beta
190	3	23.99	22.0068	*<0.1%	<0.1%	1	23.99	17.8	94	11400000	(R)LDAIGAERPNLDNPFPEIIQDEGAQLAR(L)	48034.2	4.95	Afu5g02640	Afu5g02640|AFUB_051170	Afu5g02640 (Has domain(s) with predicted O-methyltransferase activity)
191	3	23.98	20.1287	*<0.1%	<0.1%	1	13.94	16.46	94	1920000	(K)NMLEDLGESDEAIPIPNVNEVVLK(K)	18255	4.35	Afu5g06060	Afu5g06060|AFUB_053620	Afu5g06060 (Putative sulfur metabolism regulator
192	3	23.98	22.5692	*<0.1%	<0.1%	1	14.14	17.01	96.3	1030000	(K)DIDSPNAQYVAAGIDMSDLFPAPFPTNVK(T)	42806	5.33	Afu1g01000	Afu1g01000	Afu1g01000 (Has domain(s) with predicted oxidoreductase activity, acting on paired donors, with incorporation or reduction of molecular oxygen, 2-oxoglutarate as one donor, and incorporation of one atom each of oxygen into both donors activity)
193	2	23.98	23.1501	*<0.1%	<0.1%	1	13.88	18.25	100	44500000	(K)AILNMSQCSEEEAAK(F)	109789	5.21	Afu3g07640	Afu3g07640|AFUB_041460	Afu3g07640 (Putative plasma membrane H+ ATPase
194	3	23.97	25.6106	*<0.1%	<0.1%	1	20.87	23.97	98.3	12100000	(R)AQLANQDGEFQDADVNLSER(I)	11831.6	4.37	Afu1g02290	Afu1g02290|AFUB_002680	Afu1g02290 (Protein of unknown function
195	2	23.96	25.1107	*<0.1%	<0.1%	1	18.77	23.96	100	4160000	(K)VSPTDQGELTGILAELGYSK(D)	36287.2	9.19	Afu1g04540	Afu1g04540|AFUB_004880	Afu1g04540 (NADH-cytochrome b5 reductase involved in oxidative phosphorylation
196	3	23.94	23.0623	*<0.1%	<0.1%	1	17.46	14.99	100	28500000	(R)FSHLITDPDAAQAGADSAGSAQK(S)	437829	5.71	Afu8g00540	Afu8g00540|AFUB_086030	Afu8g00540 (Non-ribosomal peptide synthetase (NRPS)
197	2	23.93	21.331	*<0.1%	<0.1%	1	12.84	15.7	98.8	4370000	(K)SLVDSDPEIAQIMEK(E)	52271.8	7.83	Afu3g09320	Afu3g09320|AFUB_039810	Afu3g09320 (Serine hydroxymethyltransferase
198	3	23.92	20.9646	*<0.1%	<0.1%	1	15.04	14.82	97.2	7790000	(K)EAGIITRPVILGPVSFLTLAK(A)	87121.1	6.33	Afu4g07360	Afu4g07360|AFUB_064450	Afu4g07360 (Putative cobalamin-independent methionine synthase
199	3	23.92	24.0947	*<0.1%	<0.1%	1	23.92	23.92	100	1910000	(R)QVIANEGAGALLTGFGPTAAGYFLQGAFK(F)	34019.6	9.56	Afu1g15140	Afu1g15140|AFUB_014690	Afu1g15140 (Putative mitochondrial phosphate carrier protein
200	2	23.92	22.1567	*<0.1%	<0.1%	1	23.92	16.73	98.9	20900000	(K)VIGEVTLDQAYGGAR(G)	52339	8.87	Afu5g04230	Afu5g04230|AFUB_052750	Afu5g04230 (Putative citrate synthase
201	3	23.91	23.396	*<0.1%	<0.1%	1	23.91	18.12	100	29600000	(K)LAFDDAIAELDTLSEESYK(D)	29215.2	4.79	Afu2g03290	Afu2g03290|AFUB_020360	Afu2g03290 (14-3-3 family protein
202	2	23.88	22.9529	*<0.1%	<0.1%	1	23.88	23.88	94.2	4060000	(R)AIVVINPGNPTGASLSPEDIK(S)	55647.7	5.71	Afu6g07770	Afu6g07770|AFUB_073730	Afu6g07770 (Putative alanine aminotransferase)
203	2	23.86	20.1783	*<0.1%	<0.1%	1	14.87	15.88	97.2	20000000	(K)SYELPDGQVITIGNER(F)	44348.8	5.87	Afu6g04740	Afu6g04740|AFUB_093550	Afu6g04740 (Actin)
204	3	23.86	21.1238	*<0.1%	<0.1%	1	15.92	18.37	96.4	2480000	(K)SINLPLFPTTTIGSFPQTK(E)	87121.1	6.33	Afu4g07360	Afu4g07360|AFUB_064450	Afu4g07360 (Putative cobalamin-independent methionine synthase
205	2	23.85	21.8099	*<0.1%	<0.1%	1	17.96	19.76	93.1	13900000	(R)NDELSSIDLPSLK(V)	41790	4.81	Afu4g06820	Afu4g06820|AFUB_063890	Afu4g06820 (Putative glycophosphatidylinositol (GPI)-anchored cell wall protein with similarity to S. cerevisiae Ecm33p
206	2	23.85	23.2242	*<0.1%	<0.1%	1	23.85	23.85	98.4	3570000	(K)ILLLDEATSALDTK(S)	142590	8.53	Afu4g14130	Afu4g14130|Afu5g06070|AFUB_071280|AFUB_053630	Afu4g14130 (Putative MDR1 family ABC transporter
207	2	23.84	21.2002	*<0.1%	<0.1%	1	18.06	15.1	98.9	47000000	(K)VCQDVLDVLDESLIPK(A)	30217.1	4.74	Afu6g06750	Afu6g06750|AFUB_072680	Afu6g06750 (14-3-3 family protein
208	3	23.83	21.7492	*<0.1%	<0.1%	1	16.63	12.87	100	9310000	(K)SGGTSAASPVFAGIVGLLNDAR(L)	64342.8	4.89	Afu4g14000	Afu4g14000|AFUB_070910	Afu4g14000 (Putative tripeptidyl-peptidase of the sedolisin family
209	2	23.81	21.29	*<0.1%	<0.1%	1	13.52	17.22	100	4240000	(R)AETLYEGPMDDECAIGIR(D)	93652.8	6.52	Afu2g13530	Afu2g13530|AFUB_029170	Afu2g13530 (Putative translation elongation factor EF-2 subunit
210	3	23.79	20.9894	*<0.1%	<0.1%	1	14.36	15.74	96	5190000	(R)LGADVTVVEFLGQIGGPGMDADIAK(Q)	55312.5	8.61	Afu2g02100	Afu2g02100|AFUB_019180	Afu2g02100 (Putative dihydrolipoamide dehydrogenase
211	3	23.78	23.7566	*<0.1%	<0.1%	1	23.78	23.78	93.6	2000000	(K)ACPLVDELALYDVVNTPGVAADLSHISSVAK(V)	34980.7	6.78	Afu6g05210	Afu6g05210|AFUB_093060	Afu6g05210 (Putative NAD-dependent malate dehydrogenase with a predicted role in the citric acid cycle
212	2	23.78	24.3833	*<0.1%	<0.1%	1	23.78	23.78	98.9	3160000	(K)VLPDGIPVLSVEALSTMGWER(Y)	75283	6.13	Afu1g13500	Afu1g13500|AFUB_012990	Afu1g13500 (Putative transketolase
213	2	23.77	21.9424	*<0.1%	<0.1%	1	14.44	14.16	96.9	3560000	(R)IVIEPLELTQAFR(N)	38533.1	9.6	Afu6g08810	Afu6g08810|AFUB_074770	Afu6g08810 (Has domain(s) with predicted NADH dehydrogenase (ubiquinone) activity and role in oxidation-reduction process)
214	2	23.76	22.9549	*<0.1%	<0.1%	1	23.76	23.76	98.7	24800000	(K)ALQEGPQVVVGTPGR(V)	46005.9	5.06	Afu3g08160	Afu3g08160|AFUB_040950	Afu3g08160 (Eukaryotic translation initiation factor eIF4A
215	2	23.76	20.2563	*<0.1%	<0.1%	1	16.37	12.69	100	1740000	(K)GAADADFQALQAEEGPFVSGER(A)	18199	5.13	Afu8g00430	Afu8g00430|AFUB_086140	Afu8g00430 (Ortholog of A. nidulans AN1088
216	2	23.75	20.4339	*<0.1%	<0.1%	1	19.45	16.76	96.7	2740000	(R)LLAMAPYEGAEIGEVLEAAAK(I)	49272.1	5.57	Afu8g00530	Afu8g00530|AFUB_086040	Afu8g00530 (Putative alpha/beta hydrolase
217	2	23.74	24.2998	*<0.1%	<0.1%	1	19.84	23.74	93	4970000	(R)DIITQIVYSEITGDK(V)	35539.4	8.65	Afu1g12890	Afu1g12890|AFUB_012370	Afu1g12890 (Putative 60S Ribosomal protein L5)
218	2	23.73	21.2178	*<0.1%	<0.1%	1	23.73	15.84	96	11500000	(K)AAVLGASGGIGQPLSLLLK(A)	34980.7	6.78	Afu6g05210	Afu6g05210|AFUB_093060	Afu6g05210 (Putative NAD-dependent malate dehydrogenase with a predicted role in the citric acid cycle
219	3	23.72	21.5592	*<0.1%	<0.1%	1	15	17	96.4	1090000	(K)LLTNTQLAPNFLIELGPSNTLAGPVTQIAR(A)	268590	6.37	Afu8g00370	Afu8g00370|AFUB_086200	Afu8g00370 (Putative polyketide synthase)
220	2	23.72	21.1335	*<0.1%	<0.1%	1	16.95	15.31	98.4	9310000	(R)SYVVGDAPSQADVVTFK(A)	25244.6	4.42	Afu1g11190	Afu1g11190|AFUB_010620	Afu1g11190 (Putative eukaryotic translation elongation factor 1 subunit eEF1-beta
221	3	23.7	22.1569	*<0.1%	<0.1%	1	16.8	14.57	100	19100000	(R)AVFDMIPEPNKEFDLVAGR(G)	32810.7	4.92	Afu8g00380	Afu8g00380|AFUB_086190	Afu8g00380 (Ortholog of A. nidulans FGSC A4 : AN7083, A. niger CBS 513.88 : An03g03810, A. oryzae RIB40 : AO090020000720, AO090023000925, AO090012000367 and A. niger ATCC 1015 : 191148-mRNA)
222	2	23.7	22.1013	*<0.1%	<0.1%	1	15.76	16.33	100	7200000	(R)TEAVEALYQDMAAR(H)	17403.1	10.69	Afu1g04530	Afu1g04530|AFUB_004870	Afu1g04530 (Ribosomal L18ae protein family)
223	2	23.69	22.5667	*<0.1%	<0.1%	1	23.69	23.69	97.3	61300000	(K)ALQEGPQVVVGTPGR(V)	46005.9	5.06	Afu3g08160	Afu3g08160|AFUB_040950	Afu3g08160 (Eukaryotic translation initiation factor eIF4A
224	2	23.68	22.9683	*<0.1%	<0.1%	1	23.68	20.24	97.4	20900000	(K)VNQIGTLTESIQAAK(D)	47418.6	5.39	Afu6g06770	Afu6g06770|AFUB_072700	Afu6g06770 (Putative enolase
225	3	23.66	23.1169	*<0.1%	<0.1%	1	16.91	19.08	95.5	31300000	(R)AVFDMIPEPNKEFDLVAGR(G)	32810.7	4.92	Afu8g00380	Afu8g00380|AFUB_086190	Afu8g00380 (Ortholog of A. nidulans FGSC A4 : AN7083, A. niger CBS 513.88 : An03g03810, A. oryzae RIB40 : AO090020000720, AO090023000925, AO090012000367 and A. niger ATCC 1015 : 191148-mRNA)
226	3	23.66	23.1522	*<0.1%	<0.1%	1	15.4	19.38	95.6	2400000	(K)AAAEASPEANILVISNPVNSTVPIVAEVFK(S)	35897.4	9.08	Afu7g05740	Afu7g05740|AFUB_091320	Afu7g05740 (Putative NAD-dependent malate dehydrogenase
227	2	23.65	22.0832	*<0.1%	<0.1%	1	19.21	19.67	98.7	3170000	(K)LAFDDAIAELDTLSEESYK(D)	29215.2	4.79	Afu2g03290	Afu2g03290|AFUB_020360	Afu2g03290 (14-3-3 family protein
228	2	23.64	21.1481	*<0.1%	<0.1%	1	18.04	15.22	94.6	3120000	(R)IINEPTAAAIAYGLDK(K)	69830.2	5.09	Afu1g07440	Afu1g07440|AFUB_007770	Afu1g07440 (Molecular chaperone
229	2	23.64	20.352	*<0.1%	<0.1%	1	16.26	13.18	100	2900000	(K)GAADADFQALQAEEGPFVSGER(A)	18199	5.13	Afu8g00430	Afu8g00430|AFUB_086140	Afu8g00430 (Ortholog of A. nidulans AN1088
230	2	23.63	21.0456	*<0.1%	<0.1%	1	15.53	16.4	97.7	7840000	(K)SLVDSDPEIAQIMEK(E)	52271.8	7.83	Afu3g09320	Afu3g09320|AFUB_039810	Afu3g09320 (Serine hydroxymethyltransferase
231	2	23.63	21.2502	*<0.1%	<0.1%	1	20.07	13.53	98.4	5520000	(R)CSEADSACQSACR(S)	19391.1	4.8	Afu8g04890	Afu8g04890|AFUB_082600	Afu8g04890 (Ortholog of A. nidulans FGSC A4 : AN4260, AN1493, A. fumigatus Af293 : Afu7g03970, A. niger CBS 513.88 : An16g07920, A. oryzae RIB40 : AO090005000652 and A. niger ATCC 1015 : 127602-mRNA, 193892-mRNA)
232	2	23.63	21.3977	*<0.1%	<0.1%	1	15.24	13.94	98.7	4280000	(K)GAADADFQALQAEEGPFVSGER(A)	18199	5.13	Afu8g00430	Afu8g00430|AFUB_086140	Afu8g00430 (Ortholog of A. nidulans AN1088
233	2	23.62	21.2315	*<0.1%	<0.1%	1	16.46	14.45	98.9	8290000	(K)VCQDVLDVLDESLIPK(A)	30217.1	4.74	Afu6g06750	Afu6g06750|AFUB_072680	Afu6g06750 (14-3-3 family protein
234	2	23.62	24.3878	*<0.1%	<0.1%	1	18.94	23.62	97	5500000	(K)VLQQILQQSVADVER(V)	29783.6	9.44	Afu8g05440	Afu8g05440|AFUB_082100	Afu8g05440 (Mitochondrial ATPase subunit
235	2	23.61	21.9436	*<0.1%	<0.1%	1	14.62	17.04	98.8	5730000	(R)SPLEEFSDVLR(Q)	28361.4	10.61	Afu7g01460	Afu7g01460|AFUB_088030	Afu7g01460 (Ribosomal protein S5)
236	3	23.59	24.5423	*<0.1%	<0.1%	1	23.59	23.59	95.5	3820000	(K)NVLMTGAGAGSIGAEVLQGLISGGAK(V)	205566	6.09	Afu3g04210	Afu3g04210|AFUB_043770	Afu3g04210 (Fatty acid synthase alpha subunit
237	3	23.58	23.4405	*<0.1%	<0.1%	1	23.58	17.47	100	19600000	(R)IPSAVGYQPTLAVDMGGMQER(I)	55619.4	5.3	Afu5g10550	Afu5g10550|AFUB_058170	Afu5g10550 (ATP synthase F1, beta subunit
238	2	23.58	22.2918	*<0.1%	<0.1%	1	14.65	17.41	98.6	34000000	(K)ILDSGTADGTWLR(N)	29553.2	5.21	Afu8g00550	Afu8g00550|AFUB_086020	Afu8g00550 (Putative methyl transferase
239	3	23.58	21.1328	*<0.1%	<0.1%	1	19.59	17.93	98.2	2400000	(K)NAALTVGNILPLASVPEGTVVTNVEEK(S)	27485.2	10.97	Afu5g06360	Afu5g06360|AFUB_053890	Afu5g06360 (60S ribosomal protein L8
240	2	23.57	21.0771	*<0.1%	<0.1%	1	23.57	13.22	100	3990000	(K)GAADADFQALQAEEGPFVSGER(A)	18199	5.13	Afu8g00430	Afu8g00430|AFUB_086140	Afu8g00430 (Ortholog of A. nidulans AN1088
241	2	23.57	20.6118	*<0.1%	<0.1%	1	11.79	16.25	98.6	1940000	(R)AETLYEGPMDDECAIGIR(D)	93652.8	6.52	Afu2g13530	Afu2g13530|AFUB_029170	Afu2g13530 (Putative translation elongation factor EF-2 subunit
242	2	23.56	22.6045	*<0.1%	<0.1%	1	23.56	23.56	89.8	5340000	(R)AGILESFQNALGELAK(A)	28091.3	5.11	Afu3g00730	Afu3g00730|AFUB_047690	Afu3g00730 (Protein with Yap1-dependent induction in response to hydrogen peroxide)
243	2	23.56	23.0723	*<0.1%	<0.1%	1	19.23	23.56	98.6	4500000	(K)LAFDDAIAELDTLSEESYK(D)	29215.2	4.79	Afu2g03290	Afu2g03290|AFUB_020360	Afu2g03290 (14-3-3 family protein
244	2	23.56	23.0018	*<0.1%	<0.1%	1	12.52	16.91	96.1	6790000	(K)NQAIVDEIEGYVK(N)	28809.6	9.27	Afu6g03810	Afu6g03810|AFUB_094490	Afu6g03810 (Putative mitochondrial ATP synthase D chain
245	2	23.54	21.7506	*<0.1%	<0.1%	1	19.61	17.87	88.7	4940000	(R)NWTWAEAGYDLPVLK(I)	437829	5.71	Afu8g00540	Afu8g00540|AFUB_086030	Afu8g00540 (Non-ribosomal peptide synthetase (NRPS)
246	3	23.54	20.3955	*<0.1%	<0.1%	1	13.9	15.93	94.9	2580000	(R)LAFQEFMIVPDSAPSFSEALR(Q)	47418.6	5.39	Afu6g06770	Afu6g06770|AFUB_072700	Afu6g06770 (Putative enolase
247	2	23.53	21.8389	*<0.1%	<0.1%	1	12.18	19.55	97.3	2250000	(K)SLVDSDPEIAQIMEK(E)	52271.8	7.83	Afu3g09320	Afu3g09320|AFUB_039810	Afu3g09320 (Serine hydroxymethyltransferase
248	2	23.52	20.2199	*<0.1%	<0.1%	1	23.52	8	100	5010000	(K)MFILDEADEMLSR(G)	46005.9	5.06	Afu3g08160	Afu3g08160|AFUB_040950	Afu3g08160 (Eukaryotic translation initiation factor eIF4A
249	2	23.52	20.3103	*<0.1%	<0.1%	1	19.12	19.28	93.4	14000000	(R)MVFSPSSTSQVPGR(S)	437829	5.71	Afu8g00540	Afu8g00540|AFUB_086030	Afu8g00540 (Non-ribosomal peptide synthetase (NRPS)
250	2	23.51	21.0645	*<0.1%	<0.1%	1	18.72	16.16	96.1	6180000	(K)SINLPLFPTTTIGSFPQTK(E)	87121.1	6.33	Afu4g07360	Afu4g07360|AFUB_064450	Afu4g07360 (Putative cobalamin-independent methionine synthase
251	2	23.5	23.0785	*<0.1%	<0.1%	1	20.44	23.5	98.6	49900000	(K)TSDFQIVGDDLTVTNPGR(I)	47418.6	5.39	Afu6g06770	Afu6g06770|AFUB_072700	Afu6g06770 (Putative enolase
252	2	23.5	21.8748	*<0.1%	<0.1%	1	18.53	19.41	96.9	4940000	(K)TSDFQIVGDDLTVTNPGR(I)	47418.6	5.39	Afu6g06770	Afu6g06770|AFUB_072700	Afu6g06770 (Putative enolase
253	2	23.5	21.2569	*<0.1%	<0.1%	1	17.82	16.99	96.1	19100000	(R)NDELSSIDLPSLK(V)	41790	4.81	Afu4g06820	Afu4g06820|AFUB_063890	Afu4g06820 (Putative glycophosphatidylinositol (GPI)-anchored cell wall protein with similarity to S. cerevisiae Ecm33p
254	2	23.5	21.9184	*<0.1%	<0.1%	1	14.07	16.59	98	6270000	(R)SPLEEFSDVLR(Q)	28361.4	10.61	Afu7g01460	Afu7g01460|AFUB_088030	Afu7g01460 (Ribosomal protein S5)
255	2	23.49	21.9358	*<0.1%	<0.1%	1	16.69	19.81	97.4	5620000	(R)AVSVPELTQQMFDPK(N)	52306.6	4.79	Afu1g10910	Afu1g10910|AFUB_010330	Afu1g10910 (Beta-tubulin
256	3	23.49	21.2499	*<0.1%	<0.1%	1	13.62	14.39	95.9	4360000	(R)ELDVVDGGEDGQNIPLHPLIQPVR(H)	67871.7	5.39	Afu3g14680	Afu3g14680|AFUB_034540	Afu3g14680 (Putative secreted lysophospholipase B
257	3	23.49	21.799	*<0.1%	<0.1%	1	17.85	20.41	98.4	6760000	(K)NAALTVGNILPLASVPEGTVVTNVEEK(S)	27485.2	10.97	Afu5g06360	Afu5g06360|AFUB_053890	Afu5g06360 (60S ribosomal protein L8
258	2	23.48	21.8688	*<0.1%	<0.1%	1	19.83	18.19	98.3	2960000	(K)TDTAPVIDLLSLGYSK(V)	16761	10.44	Afu3g05600	Afu3g05600|AFUB_043390	Afu3g05600 (60S ribosomal protein L27a)
259	2	23.48	24.3567	*<0.1%	<0.1%	1	23.48	23.48	97.9	4990000	(R)VQLLEEEAEEADR(N)	17867.4	4.91	Afu7g04210	Afu7g04210|AFUB_089750	Afu7g04210 (Putative tropomyosin 1
260	2	23.48	21.6864	*<0.1%	<0.1%	1	18.19	18.18	98.6	7670000	(K)TSDFQIVGDDLTVTNPGR(I)	47418.6	5.39	Afu6g06770	Afu6g06770|AFUB_072700	Afu6g06770 (Putative enolase
261	2	23.47	23.9856	*<0.1%	<0.1%	1	7.79	23.47	100	12800000	(R)SVDVVEEYLQDR(T)	27032.5	5.17	Afu8g00580	Afu8g00580|AFUB_085990	Afu8g00580 (Putative elongation factor ElfB)
262	2	23.46	22.6558	*<0.1%	<0.1%	1	14.99	23.46	95.3	10600000	(R)LINSSEIQSVLR(A)	40560.2	11.04	Afu5g03020	Afu5g03020|AFUB_051530	Afu5g03020 (60S ribosomal protein L4)
263	3	23.46	22.4948	*<0.1%	<0.1%	1	18.54	15.94	100	4310000	(K)LAFDDAIAELDTLSEESYK(D)	29215.2	4.79	Afu2g03290	Afu2g03290|AFUB_020360	Afu2g03290 (14-3-3 family protein
264	2	23.46	21.9124	*<0.1%	<0.1%	1	23.46	20.2	98.1	4010000	(K)TVFIQELINNIAK(A)	55619.4	5.3	Afu5g10550	Afu5g10550|AFUB_058170	Afu5g10550 (ATP synthase F1, beta subunit
265	2	23.43	22.252	*<0.1%	<0.1%	1	23.43	20.4	98.3	44900000	(K)TSDFQIVGDDLTVTNPGR(I)	47418.6	5.39	Afu6g06770	Afu6g06770|AFUB_072700	Afu6g06770 (Putative enolase
266	2	23.42	21.0853	*<0.1%	<0.1%	1	17.25	20.32	97	5940000	(K)SYELPDGQVITIGNER(F)	44348.8	5.87	Afu6g04740	Afu6g04740|AFUB_093550	Afu6g04740 (Actin)
267	2	23.42	22.6582	*<0.1%	<0.1%	1	18.55	17.88	95.7	4460000	(R)SGETEDVTIADIAVGLR(S)	47418.6	5.39	Afu6g06770	Afu6g06770|AFUB_072700	Afu6g06770 (Putative enolase
268	3	23.41	22.374	*<0.1%	<0.1%	1	14.69	16.81	95.4	1850000	(K)AAAEASPEANILVISNPVNSTVPIVAEVFK(S)	35897.4	9.08	Afu7g05740	Afu7g05740|AFUB_091320	Afu7g05740 (Putative NAD-dependent malate dehydrogenase
269	2	23.41	20.6477	*<0.1%	<0.1%	1	23.41	12.57	100	3770000	(K)GAADADFQALQAEEGPFVSGER(A)	18199	5.13	Afu8g00430	Afu8g00430|AFUB_086140	Afu8g00430 (Ortholog of A. nidulans AN1088
270	2	23.4	19.5301	*<0.1%	<0.1%	1	14.83	14.38	96.9	14300000	(K)SYELPDGQVITIGNER(F)	44348.8	5.87	Afu6g04740	Afu6g04740|AFUB_093550	Afu6g04740 (Actin)
271	2	23.37	24.8835	*<0.1%	<0.1%	1	23.37	23.37	100	7150000	(K)IIQVALDGLENILK(V)	61253.3	4.97	Afu2g16090	Afu2g16090|AFUB_031770	Afu2g16090 (Karyopherin alpha subunit)
272	2	23.37	21.3658	*<0.1%	<0.1%	1	16.7	15.96	97.4	6360000	(R)SYVVGDAPSQADVVTFK(A)	25244.6	4.42	Afu1g11190	Afu1g11190|AFUB_010620	Afu1g11190 (Putative eukaryotic translation elongation factor 1 subunit eEF1-beta
273	3	23.36	21.3841	*<0.1%	<0.1%	1	19.76	13.55	97.8	75200000	(K)TLIEAIDAIEPPVRPSNKPLR(L)	54298.3	9.44	Afu1g06390	Afu1g06390|AFUB_006770	Afu1g06390 (Putative translation elongation factor EF-1 alpha subunit
274	2	23.35	23.7401	*<0.1%	<0.1%	1	23.35	23.35	98.6	9060000	(K)IIQVALDGLENILK(V)	61253.3	4.97	Afu2g16090	Afu2g16090|AFUB_031770	Afu2g16090 (Karyopherin alpha subunit)
275	3	23.35	23.2427	*<0.1%	<0.1%	1	23.35	18.81	97.7	17700000	(R)AEVSDVANAVLDGADCVMLSGETAK(G)	58840.5	6.6	Afu6g07430	Afu6g07430|AFUB_073410	Afu6g07430 (Putative pyruvate kinase
276	2	23.35	21.274	*<0.1%	<0.1%	1	23.35	14.73	98.4	41200000	(K)ILDSGTADGTWLR(N)	29553.2	5.21	Afu8g00550	Afu8g00550|AFUB_086020	Afu8g00550 (Putative methyl transferase
277	2	23.34	21.8675	*<0.1%	<0.1%	1	18.76	19.37	92.3	14200000	(K)SSFTGEQLDALPAR(V)	29553.2	5.21	Afu8g00550	Afu8g00550|AFUB_086020	Afu8g00550 (Putative methyl transferase
278	2	23.34	21.0133	*<0.1%	<0.1%	1	23.34	18.26	96.5	3980000	(K)VVDQGGNPVVEVEYLGETK(T)	67142.9	5.3	Afu8g03930	Afu8g03930|AFUB_083640	Afu8g03930 (Putative Hsp70 chaperone
279	2	23.34	19.2249	*<0.1%	<0.1%	1	15.09	14.26	97.1	15200000	(K)SYELPDGQVITIGNER(F)	44348.8	5.87	Afu6g04740	Afu6g04740|AFUB_093550	Afu6g04740 (Actin)
280	3	23.33	22.2745	*<0.1%	<0.1%	1	18.93	17.31	94	5230000	(K)AQQGEEEDEAPESPDVHFEPVIR(L)	27700.1	4.93	Afu5g12180	Afu5g12180|AFUB_059770	Afu5g12180 (Ortholog(s) have Ran GTPase binding activity, role in G1/S transition of mitotic cell cycle, RNA export from nucleus, protein import into nucleus, ubiquitin-dependent protein catabolic process and cytoplasm, nucleus localization)
281	2	23.33	22.8536	*<0.1%	<0.1%	1	18.75	19.81	98.8	3950000	(K)LVAWYDNEWGYSR(R)	36484.8	6.98	Afu5g01970	Afu5g01970|AFUB_050490	Afu5g01970 (Glyceraldehyde-3-phosphate dehydrogenase
282	2	23.33	22.3162	*<0.1%	<0.1%	1	9.58	15.48	97.1	5140000	(K)NQAIVDEIEGYVK(N)	28809.6	9.27	Afu6g03810	Afu6g03810|AFUB_094490	Afu6g03810 (Putative mitochondrial ATP synthase D chain
283	2	23.32	21.1565	*<0.1%	<0.1%	1	16.71	20.24	97.2	59800000	(K)SYELPDGQVITIGNER(F)	44348.8	5.87	Afu6g04740	Afu6g04740|AFUB_093550	Afu6g04740 (Actin)
284	3	23.32	21.587	*<0.1%	<0.1%	1	13.21	17.68	95.2	14000000	(R)LKVPPAIAQFQNTLDR(N)	28934.4	10.25	Afu6g12990	Afu6g12990|AFUB_001750	Afu6g12990 (Putative cytosolic large ribosomal subunit protein L7A)
285	3	23.32	20.2434	*<0.1%	<0.1%	1	15.19	16.88	96.7	5810000	(R)LAFQEFMIVPDSAPSFSEALR(Q)	47418.6	5.39	Afu6g06770	Afu6g06770|AFUB_072700	Afu6g06770 (Putative enolase
286	2	23.32	20.8301	*<0.1%	<0.1%	1	20.1	15.58	97.2	7710000	(K)TSDFQIVGDDLTVTNPGR(I)	47418.6	5.39	Afu6g06770	Afu6g06770|AFUB_072700	Afu6g06770 (Putative enolase
287	2	23.32	21.6935	*<0.1%	<0.1%	1	12.41	19.45	94.4	5120000	(R)IVIEPLELTQAFR(N)	38533.1	9.6	Afu6g08810	Afu6g08810|AFUB_074770	Afu6g08810 (Has domain(s) with predicted NADH dehydrogenase (ubiquinone) activity and role in oxidation-reduction process)
288	2	23.31	20.1765	*<0.1%	<0.1%	1	12.95	10.12	96.9	6310000	(K)MFILDEADEMLSR(G)	46005.9	5.06	Afu3g08160	Afu3g08160|AFUB_040950	Afu3g08160 (Eukaryotic translation initiation factor eIF4A
289	3	23.3	18.6482	*<0.1%	<0.1%	1	19.85	12.66	93.5	4210000	(K)VAIDSPGKEDDAVPTGEQTEAAAPAAK(E)	37137.7	9.15	Afu5g07120	Afu5g07120|AFUB_054680	Afu5g07120 (RNP domain protein
290	2	23.29	21.1245	*<0.1%	<0.1%	1	23.29	11.79	97.3	36400000	(K)MFILDEADEMLSR(G)	46005.9	5.06	Afu3g08160	Afu3g08160|AFUB_040950	Afu3g08160 (Eukaryotic translation initiation factor eIF4A
291	2	23.29	20.0369	*<0.1%	<0.1%	1	18.26	16.45	96	12500000	(K)SYELPDGQVITIGNER(F)	44348.8	5.87	Afu6g04740	Afu6g04740|AFUB_093550	Afu6g04740 (Actin)
292	3	23.28	19.933	*<0.1%	<0.1%	1	15.23	14.26	94.7	4840000	(R)QVIEVMEEAMAQLPDGPEWSLK(E)	437829	5.71	Afu8g00540	Afu8g00540|AFUB_086030	Afu8g00540 (Non-ribosomal peptide synthetase (NRPS)
293	2	23.28	22.3202	*<0.1%	<0.1%	1	19.12	19.67	96.7	11300000	(R)LVSEPTFASGLMSGFGK(I)	34019.6	9.56	Afu1g15140	Afu1g15140|AFUB_014690	Afu1g15140 (Putative mitochondrial phosphate carrier protein
294	2	23.28	21.2991	*<0.1%	<0.1%	1	14.6	14.9	98.8	5390000	(R)SPLEEFSDVLR(Q)	28361.4	10.61	Afu7g01460	Afu7g01460|AFUB_088030	Afu7g01460 (Ribosomal protein S5)
295	3	23.27	24.1542	*<0.1%	<0.1%	1	16.05	19.32	97.8	3720000	(R)DILADPPSDDPAANAAVAELNAILDK(Q)	44475.9	9.03	Afu6g11850	Afu6g11850	Afu6g11850 (Protein of unknown function
296	2	23.27	24.1713	*<0.1%	<0.1%	1	20.09	23.27	98.4	6190000	(K)MASEMFTGIGVGDFANNNK(S)	29553.2	5.21	Afu8g00550	Afu8g00550|AFUB_086020	Afu8g00550 (Putative methyl transferase
297	3	23.26	19.209	*<0.1%	<0.1%	1	13.7	10.81	94.1	4490000	(K)AFVLIISNPVNSTVPIAAEVLK(K)	34980.7	6.78	Afu6g05210	Afu6g05210|AFUB_093060	Afu6g05210 (Putative NAD-dependent malate dehydrogenase with a predicted role in the citric acid cycle
298	3	23.26	23.7038	*<0.1%	<0.1%	1	23.26	17.83	92.2	3970000	(K)AAGVEDVQIDEPVLVFDLPAK(S)	87121.1	6.33	Afu4g07360	Afu4g07360|AFUB_064450	Afu4g07360 (Putative cobalamin-independent methionine synthase
299	3	23.25	21.2902	*<0.1%	<0.1%	1	19.88	13.05	100	3280000	(K)TLIEAIDAIEPPVRPSNKPLR(L)	54298.3	9.44	Afu1g06390	Afu1g06390|AFUB_006770	Afu1g06390 (Putative translation elongation factor EF-1 alpha subunit
300	2	23.25	23.5418	*<0.1%	<0.1%	1	23.25	23.25	95.8	83000000	(K)VNQIGTLTESIQAAK(D)	47418.6	5.39	Afu6g06770	Afu6g06770|AFUB_072700	Afu6g06770 (Putative enolase
301	2	23.25	22.9938	*<0.1%	<0.1%	1	11.95	18.16	97.2	3060000	(K)NQAIVDEIEGYVK(N)	28809.6	9.27	Afu6g03810	Afu6g03810|AFUB_094490	Afu6g03810 (Putative mitochondrial ATP synthase D chain
302	2	23.25	21.6399	*<0.1%	<0.1%	1	19.97	13.46	98.9	7230000	(K)MFILDEADEMLSR(G)	46005.9	5.06	Afu3g08160	Afu3g08160|AFUB_040950	Afu3g08160 (Eukaryotic translation initiation factor eIF4A
303	3	23.24	22.9555	*<0.1%	<0.1%	1	18.81	16.25	94.7	37600000	(R)FVEPIEDVPAGNIVGLVGVDQFLLK(S)	93652.8	6.52	Afu2g13530	Afu2g13530|AFUB_029170	Afu2g13530 (Putative translation elongation factor EF-2 subunit
304	2	23.23	22.9022	*<0.1%	<0.1%	1	23.23	23.23	98.2	2670000	(K)TLDEQVDATLDNLLVEFGK(K)	35619.1	6.04	Afu5g09230	Afu5g09230|AFUB_056770	Afu5g09230 (Putative transaldolase
305	2	23.23	20.1716	*<0.1%	<0.1%	1	17.4	18.3	97.4	5700000	(K)SYELPDGQVITIGNER(F)	44348.8	5.87	Afu6g04740	Afu6g04740|AFUB_093550	Afu6g04740 (Actin)
306	2	23.23	20.8884	*<0.1%	<0.1%	1	17.09	16.35	95.2	8050000	(R)NDELSSIDLPSLK(V)	41790	4.81	Afu4g06820	Afu4g06820|AFUB_063890	Afu4g06820 (Putative glycophosphatidylinositol (GPI)-anchored cell wall protein with similarity to S. cerevisiae Ecm33p
307	3	23.23	24.6567	*<0.1%	<0.1%	1	16.58	23.23	96.9	4830000	(R)IPSAVGYQPTLAVDMGGMQER(I)	55619.4	5.3	Afu5g10550	Afu5g10550|AFUB_058170	Afu5g10550 (ATP synthase F1, beta subunit
308	3	23.23	20.6318	*<0.1%	<0.1%	1	13.78	13.28	94.7	4850000	(R)ELDVVDGGEDGQNIPLHPLIQPVR(H)	67871.7	5.39	Afu3g14680	Afu3g14680|AFUB_034540	Afu3g14680 (Putative secreted lysophospholipase B
309	2	23.22	19.9862	*<0.1%	<0.1%	1	15.3	12.06	98.3	6480000	(R)ILQENPNADVVILGEK(A)	32546.4	8.59	Afu1g03510	Afu1g03510|AFUB_003920	Afu1g03510 (ATP Synthase gamma chain, mitochondrial precursor)
310	2	23.22	20.3863	*<0.1%	<0.1%	1	23.22	13.57	93.8	1720000	(K)ILLLDEATSALDTK(S)	142590	8.53	Afu4g14130	Afu4g14130|Afu5g06070|AFUB_071280|AFUB_053630	Afu4g14130 (Putative MDR1 family ABC transporter
311	3	23.22	20.978	*<0.1%	<0.1%	1	10.6	16.73	94.2	2360000	(K)SINLPLFPTTTIGSFPQTK(E)	87121.1	6.33	Afu4g07360	Afu4g07360|AFUB_064450	Afu4g07360 (Putative cobalamin-independent methionine synthase
312	3	23.21	22.2143	*<0.1%	<0.1%	1	13.83	18.36	96.1	5030000	(K)AAAEASPEANILVISNPVNSTVPIVAEVFK(S)	35897.4	9.08	Afu7g05740	Afu7g05740|AFUB_091320	Afu7g05740 (Putative NAD-dependent malate dehydrogenase
313	3	23.2	21.5898	*<0.1%	<0.1%	1	14.77	13.97	99.1	12900000	(K)TLIEAIDAIEPPVRPSNKPLR(L)	54298.3	9.44	Afu1g06390	Afu1g06390|AFUB_006770	Afu1g06390 (Putative translation elongation factor EF-1 alpha subunit
314	2	23.2	23.2212	*<0.1%	<0.1%	1	23.2	23.2	98.9	84000000	(K)TLASDGIAGLYR(G)	33377.9	10.01	Afu1g05390	Afu1g05390|AFUB_005740	Afu1g05390 (Ortholog(s) have ATP:ADP antiporter activity, role in ADP transport, ATP transport, aerobic respiration, anaerobic respiration, apoptotic process, heme transport, mitochondrial transport and mitochondrial inner membrane localization)
315	3	23.19	20.6862	*<0.1%	<0.1%	1	14.23	15.24	95.2	4110000	(R)LGADVTVVEFLGQIGGPGMDADIAK(Q)	55312.5	8.61	Afu2g02100	Afu2g02100|AFUB_019180	Afu2g02100 (Putative dihydrolipoamide dehydrogenase
316	3	23.19	20.8624	*<0.1%	<0.1%	1	19.78	15.83	97.4	12100000	(K)SINLPLFPTTTIGSFPQTK(E)	87121.1	6.33	Afu4g07360	Afu4g07360|AFUB_064450	Afu4g07360 (Putative cobalamin-independent methionine synthase
317	2	23.19	22.1396	*<0.1%	<0.1%	1	18.06	17.67	100	4620000	(R)TAQAEGVMSLWR(G)	33377.9	10.01	Afu1g05390	Afu1g05390|AFUB_005740	Afu1g05390 (Ortholog(s) have ATP:ADP antiporter activity, role in ADP transport, ATP transport, aerobic respiration, anaerobic respiration, apoptotic process, heme transport, mitochondrial transport and mitochondrial inner membrane localization)
318	3	23.19	22.2931	*<0.1%	<0.1%	1	14.53	15.79	96.9	9570000	(R)AVFDMIPEPNKEFDLVAGR(G)	32810.7	4.92	Afu8g00380	Afu8g00380|AFUB_086190	Afu8g00380 (Ortholog of A. nidulans FGSC A4 : AN7083, A. niger CBS 513.88 : An03g03810, A. oryzae RIB40 : AO090020000720, AO090023000925, AO090012000367 and A. niger ATCC 1015 : 191148-mRNA)
319	3	23.18	24.4216	*<0.1%	<0.1%	1	23.18	23.18	97.7	19300000	(K)SINPDEAVAYGAAVQAGILSGK(A)	67142.9	5.3	Afu8g03930	Afu8g03930|AFUB_083640	Afu8g03930 (Putative Hsp70 chaperone
320	2	23.18	23.8982	*<0.1%	<0.1%	1	23.18	23.18	95.5	2940000	(K)VLPDGIPVLSVEALSTMGWER(Y)	75283	6.13	Afu1g13500	Afu1g13500|AFUB_012990	Afu1g13500 (Putative transketolase
321	3	23.18	21.1692	*<0.1%	<0.1%	1	12.32	13.12	93.7	2600000	(R)SMPNSFLPAATNTTPGLVILGDALNMR(H)	53309.1	9.44	Afu5g07780	Afu5g07780|AFUB_055310	Afu5g07780 (Putative squalene monooxygenase
322	2	23.18	22.454	*<0.1%	<0.1%	1	18.04	23.18	94.9	1170000	(K)AAGVEDVQIDEPVLVFDLPAK(S)	87121.1	6.33	Afu4g07360	Afu4g07360|AFUB_064450	Afu4g07360 (Putative cobalamin-independent methionine synthase
323	2	23.18	21.2453	*<0.1%	<0.1%	1	13.43	16.9	93.7	3600000	(R)IVIEPLELTQAFR(N)	38533.1	9.6	Afu6g08810	Afu6g08810|AFUB_074770	Afu6g08810 (Has domain(s) with predicted NADH dehydrogenase (ubiquinone) activity and role in oxidation-reduction process)
324	3	23.17	21.7195	*<0.1%	<0.1%	1	19.39	18.6	98.4	5110000	(K)ANAGIGTNPDEIVSYINEVR(S)	44878.6	4.91	Afu3g00270	Afu3g00270|AFUB_048180	Afu3g00270 (Cell wall glucanase
325	2	23.16	23.0132	*<0.1%	<0.1%	1	17.97	18.26	91.2	5090000	(R)SYVVGDAPSQADVVTFK(A)	25244.6	4.42	Afu1g11190	Afu1g11190|AFUB_010620	Afu1g11190 (Putative eukaryotic translation elongation factor 1 subunit eEF1-beta
326	2	23.16	21.1619	*<0.1%	<0.1%	1	23.16	15.64	98.3	7100000	(R)TVAHDLFEEGVEQPIK(G)	27898.2	5.46	Afu8g00390	Afu8g00390|AFUB_086180	Afu8g00390 (Has domain(s) with predicted O-methyltransferase activity)
327	2	23.16	21.6201	*<0.1%	<0.1%	1	16.39	15.8	97.5	5650000	(R)TEAVEALYQDMAAR(H)	17403.1	10.69	Afu1g04530	Afu1g04530|AFUB_004870	Afu1g04530 (Ribosomal L18ae protein family)
328	2	23.16	23.4473	*<0.1%	<0.1%	1	23.16	23.16	84.2	9170000	(K)VLQQILQQSVADVER(V)	29783.6	9.44	Afu8g05440	Afu8g05440|AFUB_082100	Afu8g05440 (Mitochondrial ATPase subunit
329	2	23.12	22.5496	*<0.1%	<0.1%	1	12.7	17.59	97.2	41700000	(R)TEAVEALYQDMAAR(H)	17403.1	10.69	Afu1g04530	Afu1g04530|AFUB_004870	Afu1g04530 (Ribosomal L18ae protein family)
330	2	23.12	20.3612	*<0.1%	<0.1%	1	15.84	16.27	91.5	2890000	(R)QNLPQLENSTIEAALK(G)	75283	6.13	Afu1g13500	Afu1g13500|AFUB_012990	Afu1g13500 (Putative transketolase
331	2	23.12	20.8284	*<0.1%	<0.1%	1	14.8	15.08	91.8	8030000	(R)QNLPQLENSTIEAALK(G)	75283	6.13	Afu1g13500	Afu1g13500|AFUB_012990	Afu1g13500 (Putative transketolase
332	3	23.12	19.4926	*<0.1%	<0.1%	1	13.75	11.67	95.8	9620000	(R)TIGESLLNSPSEGLGPITPSPMGALISR(W)	437829	5.71	Afu8g00540	Afu8g00540|AFUB_086030	Afu8g00540 (Non-ribosomal peptide synthetase (NRPS)
333	3	23.11	23.1153	*<0.1%	<0.1%	1	16.26	17.93	97.6	10500000	(R)LLAMAPYEGAEIGEVLEAAAK(I)	49272.1	5.57	Afu8g00530	Afu8g00530|AFUB_086040	Afu8g00530 (Putative alpha/beta hydrolase
334	2	23.11	21.1635	*<0.1%	<0.1%	1	14.97	17.71	89.8	3680000	(R)SYVVGDAPSQADVVTFK(A)	25244.6	4.42	Afu1g11190	Afu1g11190|AFUB_010620	Afu1g11190 (Putative eukaryotic translation elongation factor 1 subunit eEF1-beta
335	2	23.1	23.088	*<0.1%	<0.1%	1	23.1	23.1	98.5	1860000	(K)LAFDDAIAELDTLSEESYK(D)	29215.2	4.79	Afu2g03290	Afu2g03290|AFUB_020360	Afu2g03290 (14-3-3 family protein
336	2	23.09	19.885	*<0.1%	<0.1%	1	19.58	18.1	92.4	12700000	(R)MVFSPSSTSQVPGR(S)	437829	5.71	Afu8g00540	Afu8g00540|AFUB_086030	Afu8g00540 (Non-ribosomal peptide synthetase (NRPS)
337	2	23.09	20.5349	*<0.1%	<0.1%	1	19.85	14.68	97.3	12700000	(K)TSDFQIVGDDLTVTNPGR(I)	47418.6	5.39	Afu6g06770	Afu6g06770|AFUB_072700	Afu6g06770 (Putative enolase
338	2	23.09	21.9049	*<0.1%	<0.1%	1	18.66	19.93	97	3010000	(K)ANQVTGDDILFLSDPDAR(F)	18566.7	5.36	Afu6g02280	Afu6g02280|AFUB_096050	Afu6g02280 (Allergen Asp f 3
339	3	23.08	22.2569	*<0.1%	<0.1%	1	15.4	15.65	91.3	2450000	(R)DILADPPSDDPAANAAVAELNAILDK(Q)	44475.9	9.03	Afu6g11850	Afu6g11850	Afu6g11850 (Protein of unknown function
340	2	23.07	22.4092	*<0.1%	<0.1%	1	15.54	16.74	97.8	10300000	(R)SGETEDVTIADIAVGLR(S)	47418.6	5.39	Afu6g06770	Afu6g06770|AFUB_072700	Afu6g06770 (Putative enolase
341	2	23.07	19.6072	*<0.1%	<0.1%	1	16.56	16	96.5	8580000	(K)SYELPDGQVITIGNER(F)	44348.8	5.87	Afu6g04740	Afu6g04740|AFUB_093550	Afu6g04740 (Actin)
342	3	23.06	23.7549	*<0.1%	<0.1%	1	23.06	18.08	98.7	45200000	(R)IPSAVGYQPTLAVDMGGMQER(I)	55619.4	5.3	Afu5g10550	Afu5g10550|AFUB_058170	Afu5g10550 (ATP synthase F1, beta subunit
343	3	23.06	20.826	*<0.1%	<0.1%	1	16.62	16	96.3	5970000	(K)EAGIITRPVILGPVSFLTLAK(A)	87121.1	6.33	Afu4g07360	Afu4g07360|AFUB_064450	Afu4g07360 (Putative cobalamin-independent methionine synthase
344	2	23.05	21.4642	*<0.1%	<0.1%	1	19.6	19.41	91.9	1950000	(K)SSFTGEQLDALPAR(V)	29553.2	5.21	Afu8g00550	Afu8g00550|AFUB_086020	Afu8g00550 (Putative methyl transferase
345	2	23.05	23.8347	*<0.1%	<0.1%	1	23.05	23.05	97	2700000	(R)ITLADYFGASLLTR(A)	54295.7	7.2	Afu6g04570	Afu6g04570|AFUB_093730	Afu6g04570 (Putative translational elongation factor eEF-1 gamma subunit
346	2	23.05	21.7366	*<0.1%	<0.1%	1	17.79	18.97	94.4	1700000	(R)IVIEPLELTQAFR(N)	38533.1	9.6	Afu6g08810	Afu6g08810|AFUB_074770	Afu6g08810 (Has domain(s) with predicted NADH dehydrogenase (ubiquinone) activity and role in oxidation-reduction process)
347	3	23.05	22.3088	*<0.1%	<0.1%	1	17.87	16.36	91.1	4130000	(R)AVFDMIPEPNKEFDLVAGR(G)	32810.7	4.92	Afu8g00380	Afu8g00380|AFUB_086190	Afu8g00380 (Ortholog of A. nidulans FGSC A4 : AN7083, A. niger CBS 513.88 : An03g03810, A. oryzae RIB40 : AO090020000720, AO090023000925, AO090012000367 and A. niger ATCC 1015 : 191148-mRNA)
348	2	23.05	20.6978	*<0.1%	<0.1%	1	16.8	17.16	87.7	1900000	(R)LLAMAPYEGAEIGEVLEAAAK(I)	49272.1	5.57	Afu8g00530	Afu8g00530|AFUB_086040	Afu8g00530 (Putative alpha/beta hydrolase
349	3	23.05	21.168	*<0.1%	<0.1%	1	14.45	14.73	92.5	5690000	(R)TPVGSFLGSLSSLTAPQLGAHAIK(A)	41250.5	6.41	Afu8g04000	Afu8g04000|AFUB_083570	Afu8g04000 (Putative acetyl-coenzyme A acetyltransferase
350	2	23.04	23.0987	*<0.1%	<0.1%	1	16.11	18.78	97.4	8780000	(K)NQAIVDEIEGYVK(N)	28809.6	9.27	Afu6g03810	Afu6g03810|AFUB_094490	Afu6g03810 (Putative mitochondrial ATP synthase D chain
351	2	23.03	22.6891	*<0.1%	<0.1%	1	13.57	18.97	98.5	20600000	(K)AILNMSQCSEEEAAK(F)	109789	5.21	Afu3g07640	Afu3g07640|AFUB_041460	Afu3g07640 (Putative plasma membrane H+ ATPase
352	2	23.03	23.9813	*<0.1%	<0.1%	1	23.03	23.03	95.5	3970000	(K)VLQQILQQSVADVER(V)	29783.6	9.44	Afu8g05440	Afu8g05440|AFUB_082100	Afu8g05440 (Mitochondrial ATPase subunit
353	2	23.02	21.3944	*<0.1%	<0.1%	1	19.51	18.9	96	5440000	(R)LVSEPTFASGLMSGFGK(I)	34019.6	9.56	Afu1g15140	Afu1g15140|AFUB_014690	Afu1g15140 (Putative mitochondrial phosphate carrier protein
354	2	23.02	22.1218	*<0.1%	<0.1%	1	23.02	20.02	95.9	2280000	(K)LAFDDAIAELDTLSEESYK(D)	29215.2	4.79	Afu2g03290	Afu2g03290|AFUB_020360	Afu2g03290 (14-3-3 family protein
355	2	23.02	22.1691	*<0.1%	<0.1%	1	23.02	19.64	98.5	3130000	(K)TVFIQELINNIAK(A)	55619.4	5.3	Afu5g10550	Afu5g10550|AFUB_058170	Afu5g10550 (ATP synthase F1, beta subunit
356	2	23.02	20.7845	*<0.1%	<0.1%	1	14.47	17.85	96.9	12400000	(K)SLVDSDPEIAQIMEK(E)	52271.8	7.83	Afu3g09320	Afu3g09320|AFUB_039810	Afu3g09320 (Serine hydroxymethyltransferase
357	3	23.02	21.9628	*<0.1%	<0.1%	1	12.37	14.13	98.2	6610000	(R)AVFDMIPEPNKEFDLVAGR(G)	32810.7	4.92	Afu8g00380	Afu8g00380|AFUB_086190	Afu8g00380 (Ortholog of A. nidulans FGSC A4 : AN7083, A. niger CBS 513.88 : An03g03810, A. oryzae RIB40 : AO090020000720, AO090023000925, AO090012000367 and A. niger ATCC 1015 : 191148-mRNA)
358	3	23	20.6326	*<0.1%	<0.1%	1	15.4	13.71	96.1	9880000	(K)HIASFEPEFASLPGDASK(A)	25244.6	4.42	Afu1g11190	Afu1g11190|AFUB_010620	Afu1g11190 (Putative eukaryotic translation elongation factor 1 subunit eEF1-beta
359	3	22.99	22.7557	*<0.1%	<0.1%	1	10.45	19.92	100	29900000	(K)KEEAPAAEGEKPAE(-)	29215.2	4.79	Afu2g03290	Afu2g03290|AFUB_020360	Afu2g03290 (14-3-3 family protein
360	3	22.98	22.6528	*<0.1%	<0.1%	1	13.07	22.98	92.8	2870000	(R)LKVPPAIAQFQNTLDR(N)	28934.4	10.25	Afu6g12990	Afu6g12990|AFUB_001750	Afu6g12990 (Putative cytosolic large ribosomal subunit protein L7A)
361	2	22.98	20.7276	*<0.1%	<0.1%	1	17.06	14.32	98.9	20100000	(K)VCQDVLDVLDESLIPK(A)	30217.1	4.74	Afu6g06750	Afu6g06750|AFUB_072680	Afu6g06750 (14-3-3 family protein
362	3	22.98	21.6128	*<0.1%	<0.1%	1	19.85	16.7	100	8810000	(K)ANAGIGTNPDEIVSYINEVR(S)	44878.6	4.91	Afu3g00270	Afu3g00270|AFUB_048180	Afu3g00270 (Cell wall glucanase
363	2	22.98	18.995	*<0.1%	<0.1%	1	13.8	14.8	92.4	3810000	(R)LGEMPADQGFPAYLGAK(L)	75367.5	5.84	Afu5g02370	Afu5g02370|AFUB_050900	Afu5g02370 (Vacuolar ATP synthase catalytic subunit A
364	2	22.98	19.9582	*<0.1%	<0.1%	1	14.92	17.22	96.6	1470000	(K)SYELPDGQVITIGNER(F)	44348.8	5.87	Afu6g04740	Afu6g04740|AFUB_093550	Afu6g04740 (Actin)
365	2	22.97	22.1245	*<0.1%	<0.1%	1	22.97	17.79	85.9	5500000	(K)DIISGDEVLSDNFK(I)	20360.8	4.82	Afu1g16840	Afu1g16840|AFUB_016230	Afu1g16840 (TCTP family protein)
366	2	22.97	22.5088	*<0.1%	<0.1%	1	22.97	22.97	92.3	3490000	(R)AIVVINPGNPTGASLSPEDIK(S)	55647.7	5.71	Afu6g07770	Afu6g07770|AFUB_073730	Afu6g07770 (Putative alanine aminotransferase)
367	3	22.96	22.4126	*<0.1%	<0.1%	1	16.42	19.1	100	8140000	(K)KLEDLSPSTHNMDVPNVTR(R)	21506	5.58	Afu1g04070	Afu1g04070|AFUB_004430	Afu1g04070 (Eukaryotic initiation factor 5A
368	3	22.96	21.3015	*<0.1%	<0.1%	1	15.27	14.19	95	8540000	(R)AVFDMIPEPNKEFDLVAGR(G)	32810.7	4.92	Afu8g00380	Afu8g00380|AFUB_086190	Afu8g00380 (Ortholog of A. nidulans FGSC A4 : AN7083, A. niger CBS 513.88 : An03g03810, A. oryzae RIB40 : AO090020000720, AO090023000925, AO090012000367 and A. niger ATCC 1015 : 191148-mRNA)
369	3	22.95	23.551	*<0.1%	<0.1%	1	18.69	22.95	100	1700000	(K)VLQFLDVDTLDGVESAIAETFLK(L)	437829	5.71	Afu8g00540	Afu8g00540|AFUB_086030	Afu8g00540 (Non-ribosomal peptide synthetase (NRPS)
370	2	22.95	23.4318	*<0.1%	<0.1%	1	11.86	19.71	95.3	13600000	(R)LLADDYGWDVTDAR(K)	93652.8	6.52	Afu2g13530	Afu2g13530|AFUB_029170	Afu2g13530 (Putative translation elongation factor EF-2 subunit
371	2	22.95	21.7255	*<0.1%	<0.1%	1	10.68	13.6	97.4	7660000	(K)NQAIVDEIEGYVK(N)	28809.6	9.27	Afu6g03810	Afu6g03810|AFUB_094490	Afu6g03810 (Putative mitochondrial ATP synthase D chain
372	3	22.94	20.2215	*<0.1%	<0.1%	1	14.93	15.45	90.5	1070000	(R)NLNNCFAYDLVPSVEVLSAALR(A)	18048	5.62	Afu5g02750	Afu5g02750|AFUB_051280	Afu5g02750 (Cytochrome c oxidase subunit Va with a predicted role in oxidative phosphorylation
373	2	22.94	19.6392	*<0.1%	<0.1%	1	22.94	17.66	97.4	10000000	(K)AYTAYGPESTELPTNPK(D)	25244.6	4.42	Afu1g11190	Afu1g11190|AFUB_010620	Afu1g11190 (Putative eukaryotic translation elongation factor 1 subunit eEF1-beta
374	2	22.94	22.8003	*<0.1%	<0.1%	1	17.78	18.07	95.6	51400000	(R)NPADITQEEYASFYK(S)	80695.5	4.94	Afu5g04170	Afu5g04170|AFUB_052690	Afu5g04170 (Putative heat shock protein
375	2	22.94	19.9288	*<0.1%	<0.1%	1	10.89	16.53	91.9	3000000	(R)LGEMPADQGFPAYLGAK(L)	75367.5	5.84	Afu5g02370	Afu5g02370|AFUB_050900	Afu5g02370 (Vacuolar ATP synthase catalytic subunit A
376	2	22.94	21.1148	*<0.1%	<0.1%	1	18.78	15.08	97.1	4720000	(R)SPLEEFSDVLR(Q)	28361.4	10.61	Afu7g01460	Afu7g01460|AFUB_088030	Afu7g01460 (Ribosomal protein S5)
377	2	22.93	23.4461	*<0.1%	<0.1%	1	22.93	22.93	93.8	28800000	(R)DLVTGIAQYCPK(A)	34980.7	6.78	Afu6g05210	Afu6g05210|AFUB_093060	Afu6g05210 (Putative NAD-dependent malate dehydrogenase with a predicted role in the citric acid cycle
378	3	22.93	23.3396	*<0.1%	<0.1%	1	15.82	22.93	97.8	4470000	(K)ILGGSSVTQICDEVVASLSFDK(S)	437829	5.71	Afu8g00540	Afu8g00540|AFUB_086030	Afu8g00540 (Non-ribosomal peptide synthetase (NRPS)
379	3	22.93	19.8276	*<0.1%	<0.1%	1	16.08	12.88	86.3	3520000	(R)NLNNCFAYDLVPSVEVLSAALR(A)	18048	5.62	Afu5g02750	Afu5g02750|AFUB_051280	Afu5g02750 (Cytochrome c oxidase subunit Va with a predicted role in oxidative phosphorylation
380	2	22.92	23.0374	*<0.1%	<0.1%	1	14.57	22.92	98.1	6970000	(R)LINSSEIQSVLR(A)	40560.2	11.04	Afu5g03020	Afu5g03020|AFUB_051530	Afu5g03020 (60S ribosomal protein L4)
381	2	22.91	19.8305	*<0.1%	<0.1%	1	13.41	14.23	95.1	31500000	(K)GVVDSEDLPLNLSR(E)	80695.5	4.94	Afu5g04170	Afu5g04170|AFUB_052690	Afu5g04170 (Putative heat shock protein
382	2	22.89	22.4266	*<0.1%	<0.1%	1	13.98	17.36	96.2	28600000	(R)TEAVEALYQDMAAR(H)	17403.1	10.69	Afu1g04530	Afu1g04530|AFUB_004870	Afu1g04530 (Ribosomal L18ae protein family)
383	3	22.89	21.7918	*<0.1%	<0.1%	1	15.07	17.93	96.7	10600000	(K)LASVPSGGAAAAAPAAAGAAAGGAAAPAAEEK(K)	11141.1	4.29	Afu2g10100	Afu2g10100|AFUB_025910	Afu2g10100 (Allergen Asp f 8
384	2	22.88	23.0578	*<0.1%	<0.1%	1	12.73	18.66	95.2	13600000	(R)TIYCDLEPNVVDEVR(T)	50823.1	4.99	Afu1g02550	Afu1g02550|AFUB_002930	Afu1g02550 (Tubulin alpha-1 subunit
385	3	22.87	21.0932	*<0.1%	<0.1%	1	14.77	18.63	95.5	107000000	(K)MVPSKPMCVESFTDYPPLGR(F)	54298.3	9.44	Afu1g06390	Afu1g06390|AFUB_006770	Afu1g06390 (Putative translation elongation factor EF-1 alpha subunit
386	2	22.86	20.0018	*<0.1%	<0.1%	1	14.82	14.11	94.3	16800000	(K)QALPVVTQGQLFR(K)	61519.4	8.94	Afu5g08830	Afu5g08830|AFUB_056360	Afu5g08830 (Putative woronin body protein
387	2	22.85	24.642	*<0.1%	<0.1%	1	17.95	22.85	98	15800000	(K)YGSGELSGFVSQDTLQIGDLK(V)	43582.3	4.81	Afu3g11400	Afu3g11400|AFUB_037770	Afu3g11400 (Aspartic acid endopeptidase
388	2	22.85	22.1267	*<0.1%	<0.1%	1	17.94	18.94	94.2	4420000	(R)NWTWAEAGYDLPVLK(I)	437829	5.71	Afu8g00540	Afu8g00540|AFUB_086030	Afu8g00540 (Non-ribosomal peptide synthetase (NRPS)
389	3	22.84	18.9309	*<0.1%	<0.1%	1	13.66	9.81	94.8	9030000	(R)TIGESLLNSPSEGLGPITPSPMGALISR(W)	437829	5.71	Afu8g00540	Afu8g00540|AFUB_086030	Afu8g00540 (Non-ribosomal peptide synthetase (NRPS)
390	2	22.83	19.6602	*<0.1%	<0.1%	1	15.56	13.18	96.2	17000000	(K)QALPVVTQGQLFR(K)	61519.4	8.94	Afu5g08830	Afu5g08830|AFUB_056360	Afu5g08830 (Putative woronin body protein
391	2	22.83	21.3666	*<0.1%	<0.1%	1	14.31	18.28	97.4	3310000	(K)LAFDDAIAELDTLSEESYK(D)	29215.2	4.79	Afu2g03290	Afu2g03290|AFUB_020360	Afu2g03290 (14-3-3 family protein
392	2	22.83	20.5445	*<0.1%	<0.1%	1	14.26	16.02	96.5	20100000	(R)IEEELGENAVYAGSK(F)	47418.6	5.39	Afu6g06770	Afu6g06770|AFUB_072700	Afu6g06770 (Putative enolase
393	2	22.82	17.0534	*<0.1%	<0.1%	1	14.34	5.44	95.3	2190000	(R)LVSEPTFASGLMSGFGK(I)	34019.6	9.56	Afu1g15140	Afu1g15140|AFUB_014690	Afu1g15140 (Putative mitochondrial phosphate carrier protein
394	3	22.81	22.3209	*<0.1%	<0.1%	1	22.81	15.18	91.5	8530000	(K)GAADADFQALQAEEGPFVSGER(A)	18199	5.13	Afu8g00430	Afu8g00430|AFUB_086140	Afu8g00430 (Ortholog of A. nidulans AN1088
395	3	22.81	21.8821	*<0.1%	<0.1%	1	22.81	17	91.1	10800000	(R)IANPDAYAAAAPVAAAPAAGGAAPAAEEK(K)	33551.8	5.12	Afu1g05080	Afu1g05080	Afu1g05080 (Putative 60S ribosomal protein P0
396	2	22.8	22.8583	*<0.1%	<0.1%	1	22.8	22.8	100	39400000	(R)TVAHDLFEEGVEQPIK(G)	27898.2	5.46	Afu8g00390	Afu8g00390|AFUB_086180	Afu8g00390 (Has domain(s) with predicted O-methyltransferase activity)
397	3	22.8	18.4186	*<0.1%	<0.1%	1	11.11	9.91	95.6	53300000	(K)DKDGNEFLLQPPTGEGLPAK(G)	86041	6.26	Afu6g12930	Afu6g12930|AFUB_001810	Afu6g12930 (Mitochondrial aconitate hydratase, predicted role in citric acid cycle
398	3	22.8	22.5646	*<0.1%	<0.1%	1	15.34	18.72	92.2	3370000	(K)AAAEASPEANILVISNPVNSTVPIVAEVFK(S)	35897.4	9.08	Afu7g05740	Afu7g05740|AFUB_091320	Afu7g05740 (Putative NAD-dependent malate dehydrogenase
399	2	22.8	20.723	*<0.1%	<0.1%	1	13.3	11.75	96.1	12900000	(K)ICDDILDVLDK(H)	29215.2	4.79	Afu2g03290	Afu2g03290|AFUB_020360	Afu2g03290 (14-3-3 family protein
400	3	22.8	20.0343	*<0.1%	<0.1%	1	14.42	11.89	97.9	4850000	(K)TLIEAIDAIEPPVRPSNKPLR(L)	54298.3	9.44	Afu1g06390	Afu1g06390|AFUB_006770	Afu1g06390 (Putative translation elongation factor EF-1 alpha subunit
401	2	22.79	22.9719	*<0.1%	<0.1%	1	16.35	22.79	98.4	15000000	(K)ILDSGTADGTWLR(N)	29553.2	5.21	Afu8g00550	Afu8g00550|AFUB_086020	Afu8g00550 (Putative methyl transferase
402	3	22.79	21.9362	*<0.1%	<0.1%	1	16.21	22.79	84.4	1510000	(K)IDPIDKINDLVPVYVDLLAQLK(A)	87121.1	6.33	Afu4g07360	Afu4g07360|AFUB_064450	Afu4g07360 (Putative cobalamin-independent methionine synthase
403	2	22.79	22.0836	*<0.1%	<0.1%	1	22.79	22.79	96.9	15500000	(K)VLEQLSGQTPVYSK(A)	20284	10.25	Afu4g07730	Afu4g07730|AFUB_064830	Afu4g07730 (60S ribosomal protein L11
404	3	22.78	23.3778	*<0.1%	<0.1%	1	22.78	22.78	90.9	34000000	(R)WVQPVPGTAIVNVGNALEILTNK(A)	42806	5.33	Afu1g01000	Afu1g01000	Afu1g01000 (Has domain(s) with predicted oxidoreductase activity, acting on paired donors, with incorporation or reduction of molecular oxygen, 2-oxoglutarate as one donor, and incorporation of one atom each of oxygen into both donors activity)
405	2	22.78	21.5282	*<0.1%	<0.1%	1	14.35	17.87	93.5	8130000	(R)LINSSEIQSVLR(A)	40560.2	11.04	Afu5g03020	Afu5g03020|AFUB_051530	Afu5g03020 (60S ribosomal protein L4)
406	3	22.77	22.4536	*<0.1%	<0.1%	1	15.36	13.98	100	1640000	(R)FSHLITDPDAAQAGADSAGSAQK(S)	437829	5.71	Afu8g00540	Afu8g00540|AFUB_086030	Afu8g00540 (Non-ribosomal peptide synthetase (NRPS)
407	2	22.77	19.7494	*<0.1%	<0.1%	1	16.9	12.08	96.8	14700000	(K)QALPVVTQGQLFR(K)	61519.4	8.94	Afu5g08830	Afu5g08830|AFUB_056360	Afu5g08830 (Putative woronin body protein
408	2	22.77	21.1793	*<0.1%	<0.1%	1	16.45	15.94	98.5	40400000	(K)ILDSGTADGTWLR(N)	29553.2	5.21	Afu8g00550	Afu8g00550|AFUB_086020	Afu8g00550 (Putative methyl transferase
409	2	22.77	21.1519	*<0.1%	<0.1%	1	22.77	14.7	98.2	2360000	(R)DFTIVTDVLESVAK(G)	55457.5	5.58	Afu2g04980	Afu2g04980|AFUB_022010	Afu2g04980 (Putative tyrosine decarboxylase
410	2	22.76	21.4964	*<0.1%	<0.1%	1	14.74	16.72	96.8	14800000	(R)LINSSEIQSVLR(A)	40560.2	11.04	Afu5g03020	Afu5g03020|AFUB_051530	Afu5g03020 (60S ribosomal protein L4)
411	2	22.75	18.9635	*<0.1%	<0.1%	1	17.43	13.82	94.5	7310000	(K)DYVLPQNLVANADLAR(L)	40560.2	11.04	Afu5g03020	Afu5g03020|AFUB_051530	Afu5g03020 (60S ribosomal protein L4)
412	2	22.75	23.1645	*<0.1%	<0.1%	1	22.75	22.75	97.9	6620000	(R)TQDEIQEAQQIDWK(T)	33122.4	9.89	Afu5g10610	Afu5g10610|AFUB_058230	Afu5g10610 (Ubiquinol-cytochrome c reductase iron-sulphur subunit precursor with a predicted role in oxidative phosphorylation
413	2	22.75	23.2801	*<0.1%	<0.1%	1	22.75	22.75	96.4	8360000	(R)TEAVEALYQDMAAR(H)	17403.1	10.69	Afu1g04530	Afu1g04530|AFUB_004870	Afu1g04530 (Ribosomal L18ae protein family)
414	2	22.75	20.9807	*<0.1%	<0.1%	1	14.18	12.78	96.3	6810000	(K)ICDDILDVLDK(H)	29215.2	4.79	Afu2g03290	Afu2g03290|AFUB_020360	Afu2g03290 (14-3-3 family protein
415	3	22.74	24.5271	*<0.1%	<0.1%	1	22.74	22.74	96.5	50600000	(R)IPSAVGYQPTLAVDMGGMQER(I)	55619.4	5.3	Afu5g10550	Afu5g10550|AFUB_058170	Afu5g10550 (ATP synthase F1, beta subunit
416	3	22.74	20.6382	*<0.1%	<0.1%	1	13.42	13.76	97	3830000	(K)SGGTSAASPVFAGIVGLLNDAR(L)	64342.8	4.89	Afu4g14000	Afu4g14000|AFUB_070910	Afu4g14000 (Putative tripeptidyl-peptidase of the sedolisin family
417	2	22.74	22.8432	*<0.1%	<0.1%	1	17.47	18.28	95.5	55100000	(R)VLQETSLTNQELER(V)	101544	5.49	Afu8g00440	Afu8g00440|AFUB_086130	Afu8g00440 (Putative steroid monooxygenase
418	2	22.74	22.1978	*<0.1%	<0.1%	1	22.74	18.44	96.6	6790000	(R)TEAVEALYQDMAAR(H)	17403.1	10.69	Afu1g04530	Afu1g04530|AFUB_004870	Afu1g04530 (Ribosomal L18ae protein family)
419	2	22.74	19.6136	*<0.1%	<0.1%	1	14.2	12.4	95.9	5450000	(R)GECTFQPILDPNPANVR(V)	34401.3	4.72	Afu8g00480	Afu8g00480|AFUB_086090	Afu8g00480 (Ortholog of A. nidulans FGSC A4 : AN6818, A. oryzae RIB40 : AO090010000026, N. fischeri NRRL 181 : NFIA_093990, Aspergillus flavus NRRL 3357 : AFL2T_11293 and A. fumigatus A1163 : AFUB_086090)
420	2	22.74	20.2632	*<0.1%	<0.1%	1	17.61	13.49	95.6	1870000	(K)YGSGELSGFVSQDTLQIGDLK(V)	43582.3	4.81	Afu3g11400	Afu3g11400|AFUB_037770	Afu3g11400 (Aspartic acid endopeptidase
421	3	22.74	19.5143	*<0.1%	<0.1%	1	14.23	16.41	91.9	5490000	(R)LAFQEFMIVPDSAPSFSEALR(Q)	47418.6	5.39	Afu6g06770	Afu6g06770|AFUB_072700	Afu6g06770 (Putative enolase
422	3	22.74	21.5751	*<0.1%	<0.1%	1	17.52	16.04	92.2	6200000	(R)NVVLPSLPESVQPAFIAALEQGQLR(S)	53309.1	9.44	Afu5g07780	Afu5g07780|AFUB_055310	Afu5g07780 (Putative squalene monooxygenase
423	3	22.74	21.9654	*<0.1%	<0.1%	1	22.74	16.49	97.6	9530000	(K)NLLSTVEPSVIPIDELVSEVETR(N)	194076	5.3	Afu4g07700	Afu4g07700|AFUB_064800	Afu4g07700 (Clathrin, heavy chain
424	2	22.73	21.8782	*<0.1%	<0.1%	1	16.64	16.62	95.4	3660000	(K)DSEVEIVGGSFEPK(K)	48456.3	6.7	Afu1g12170	Afu1g12170|AFUB_011640	Afu1g12170 (Putative translation elongation factor EF-Tu
425	3	22.73	21.6474	*<0.1%	<0.1%	1	14.69	15.66	90.7	25200000	(R)DILADPPSDDPAANAAVAELNAILDK(Q)	44475.9	9.03	Afu6g11850	Afu6g11850	Afu6g11850 (Protein of unknown function
426	2	22.72	21.4382	*<0.1%	<0.1%	1	16.57	18.01	96.5	1860000	(K)YGSGELSGFVSQDTLQIGDLK(V)	43582.3	4.81	Afu3g11400	Afu3g11400|AFUB_037770	Afu3g11400 (Aspartic acid endopeptidase
427	2	22.71	23.6597	*<0.1%	<0.1%	1	22.71	22.71	98.1	2130000	(K)IELEVLETLQAVLK(-)	17639.8	5.27	Afu1g03100	Afu1g03100|AFUB_003510	Afu1g03100 (Putative ATP synthase delta chain)
428	2	22.71	20.5785	*<0.1%	<0.1%	1	14.41	17.06	96.3	6200000	(R)LINSSEIQSVLR(A)	40560.2	11.04	Afu5g03020	Afu5g03020|AFUB_051530	Afu5g03020 (60S ribosomal protein L4)
429	2	22.7	19.6038	*<0.1%	<0.1%	1	13.17	14.39	99.2	4350000	(R)AETLYEGPMDDECAIGIR(D)	93652.8	6.52	Afu2g13530	Afu2g13530|AFUB_029170	Afu2g13530 (Putative translation elongation factor EF-2 subunit
430	2	22.7	20.9289	*<0.1%	<0.1%	1	17.19	18.52	93.5	9000000	(R)NDELSSIDLPSLK(V)	41790	4.81	Afu4g06820	Afu4g06820|AFUB_063890	Afu4g06820 (Putative glycophosphatidylinositol (GPI)-anchored cell wall protein with similarity to S. cerevisiae Ecm33p
431	2	22.7	18.0299	*<0.1%	<0.1%	1	10.47	8.66	88.2	9030000	(K)EQVPGYDNYYDKL(-)	93652.8	6.52	Afu2g13530	Afu2g13530|AFUB_029170	Afu2g13530 (Putative translation elongation factor EF-2 subunit
432	2	22.69	20.7491	*<0.1%	<0.1%	1	22.69	11.4	98.8	7990000	(K)MFILDEADEMLSR(G)	46005.9	5.06	Afu3g08160	Afu3g08160|AFUB_040950	Afu3g08160 (Eukaryotic translation initiation factor eIF4A
433	2	22.69	20.899	*<0.1%	<0.1%	1	15.83	12.54	95.9	13100000	(K)ICDDILDVLDK(H)	29215.2	4.79	Afu2g03290	Afu2g03290|AFUB_020360	Afu2g03290 (14-3-3 family protein
434	2	22.69	21.6616	*<0.1%	<0.1%	1	16.04	19.23	97.9	4960000	(R)TIQFVDWCPTGFK(I)	50823.1	4.99	Afu1g02550	Afu1g02550|AFUB_002930	Afu1g02550 (Tubulin alpha-1 subunit
435	2	22.69	19.6169	*<0.1%	<0.1%	1	16.53	10.63	100	7710000	(K)TVFIQELINNIAK(A)	55619.4	5.3	Afu5g10550	Afu5g10550|AFUB_058170	Afu5g10550 (ATP synthase F1, beta subunit
436	2	22.68	22.0487	*<0.1%	<0.1%	1	16.57	17.11	96.3	27200000	(R)SGETEDVTIADIAVGLR(S)	47418.6	5.39	Afu6g06770	Afu6g06770|AFUB_072700	Afu6g06770 (Putative enolase
437	3	22.68	22.6798	*<0.1%	<0.1%	1	15.39	17.33	94.3	1700000	(R)DILADPPSDDPAANAAVAELNAILDK(Q)	44475.9	9.03	Afu6g11850	Afu6g11850	Afu6g11850 (Protein of unknown function
438	2	22.68	21.6236	*<0.1%	<0.1%	1	16.37	16.93	98	3500000	(R)TQDEIQEAQQIDWK(T)	33122.4	9.89	Afu5g10610	Afu5g10610|AFUB_058230	Afu5g10610 (Ubiquinol-cytochrome c reductase iron-sulphur subunit precursor with a predicted role in oxidative phosphorylation
439	2	22.68	21.0125	*<0.1%	<0.1%	1	18.06	17.91	97.2	8330000	(K)TSDFQIVGDDLTVTNPGR(I)	47418.6	5.39	Afu6g06770	Afu6g06770|AFUB_072700	Afu6g06770 (Putative enolase
440	2	22.67	22.068	*<0.1%	<0.1%	1	12.03	16.95	98.6	36100000	(K)AILNMSQCSEEEAAK(F)	109789	5.21	Afu3g07640	Afu3g07640|AFUB_041460	Afu3g07640 (Putative plasma membrane H+ ATPase
441	3	22.67	20.6144	*<0.1%	<0.1%	1	14.86	11.92	98	2060000	(K)SIAECLAEELINAAK(G)	25899.3	9.59	Afu1g15020	Afu1g15020|AFUB_014580	Afu1g15020 (40S ribosomal protein S5
442	3	22.67	21.2825	*<0.1%	<0.1%	1	14.16	12.9	95.1	64200000	(K)TLIEAIDAIEPPVRPSNKPLR(L)	54298.3	9.44	Afu1g06390	Afu1g06390|AFUB_006770	Afu1g06390 (Putative translation elongation factor EF-1 alpha subunit
443	3	22.67	24.3692	*<0.1%	<0.1%	1	14.35	22.67	98	8860000	(R)IPSAVGYQPTLAVDMGGMQER(I)	55619.4	5.3	Afu5g10550	Afu5g10550|AFUB_058170	Afu5g10550 (ATP synthase F1, beta subunit
444	2	22.67	22.6119	*<0.1%	<0.1%	1	10.44	18.73	98.9	6930000	(K)NQAIVDEIEGYVK(N)	28809.6	9.27	Afu6g03810	Afu6g03810|AFUB_094490	Afu6g03810 (Putative mitochondrial ATP synthase D chain
445	3	22.66	21.3668	*<0.1%	<0.1%	1	14.65	13.66	97.3	1950000	(K)SGGTSAASPVFAGIVGLLNDAR(L)	64342.8	4.89	Afu4g14000	Afu4g14000|AFUB_070910	Afu4g14000 (Putative tripeptidyl-peptidase of the sedolisin family
446	2	22.66	18.5715	*<0.1%	<0.1%	1	11.74	12.82	98.9	105000000	(K)LLVQNQDEMIR(A)	33377.9	10.01	Afu1g05390	Afu1g05390|AFUB_005740	Afu1g05390 (Ortholog(s) have ATP:ADP antiporter activity, role in ADP transport, ATP transport, aerobic respiration, anaerobic respiration, apoptotic process, heme transport, mitochondrial transport and mitochondrial inner membrane localization)
447	2	22.66	21.4294	*<0.1%	<0.1%	1	22.66	22.66	97.7	30300000	(K)TLASDGIAGLYR(G)	33377.9	10.01	Afu1g05390	Afu1g05390|AFUB_005740	Afu1g05390 (Ortholog(s) have ATP:ADP antiporter activity, role in ADP transport, ATP transport, aerobic respiration, anaerobic respiration, apoptotic process, heme transport, mitochondrial transport and mitochondrial inner membrane localization)
448	3	22.66	22.886	*<0.1%	<0.1%	1	13.26	17.95	98.5	8860000	(K)SGGTSAASPVFAGIVGLLNDAR(L)	64342.8	4.89	Afu4g14000	Afu4g14000|AFUB_070910	Afu4g14000 (Putative tripeptidyl-peptidase of the sedolisin family
449	2	22.65	19.0907	*<0.1%	<0.1%	1	15.7	7.89	98.5	12900000	(K)NLFDLTEAVQK(G)	56466.4	9.39	Afu3g14490	Afu3g14490|AFUB_034740	Afu3g14490 (Putative ketol acid reductoisomerase
450	3	22.63	20.7724	*<0.1%	<0.1%	1	13.94	11.41	97.2	5510000	(K)SGGTSAASPVFAGIVGLLNDAR(L)	64342.8	4.89	Afu4g14000	Afu4g14000|AFUB_070910	Afu4g14000 (Putative tripeptidyl-peptidase of the sedolisin family
451	3	22.63	20.4519	*<0.1%	<0.1%	1	14.06	10.19	98.6	47200000	(K)TLIEAIDAIEPPVRPSNKPLR(L)	54298.3	9.44	Afu1g06390	Afu1g06390|AFUB_006770	Afu1g06390 (Putative translation elongation factor EF-1 alpha subunit
452	3	22.63	22.1699	*<0.1%	<0.1%	1	22.63	15.84	100	7240000	(K)VIASGLGGGLSAWNQPIEVIR(V)	32251	10.02	Afu5g04220	Afu5g04220|AFUB_052740	Afu5g04220 (Ortholog(s) have DNA binding, tricarboxylate secondary active transmembrane transporter activity and role in alpha-ketoglutarate transport, mitochondrial citrate transport, mitochondrial genome maintenance)
453	2	22.63	22.8875	*<0.1%	<0.1%	1	22.63	22.63	98.4	8600000	(R)DIITQIVYSEITGDK(V)	35539.4	8.65	Afu1g12890	Afu1g12890|AFUB_012370	Afu1g12890 (Putative 60S Ribosomal protein L5)
454	3	22.63	23.1865	*<0.1%	<0.1%	1	17.86	18.25	95.1	1620000	(K)LTPVQAEYLGLDIAGPFK(S)	49059.7	5.82	Afu1g10130	Afu1g10130|AFUB_009540	Afu1g10130 (Putative adenosylhomocysteinase
455	2	22.62	23.1624	*<0.1%	<0.1%	1	15.97	19.58	96.8	21500000	(R)VVPGVSASSDVETEFNLIR(Y)	437829	5.71	Afu8g00540	Afu8g00540|AFUB_086030	Afu8g00540 (Non-ribosomal peptide synthetase (NRPS)
456	2	22.62	19.0335	*<0.1%	<0.1%	1	14.4	16.29	92.9	4030000	(R)LGEMPADQGFPAYLGAK(L)	75367.5	5.84	Afu5g02370	Afu5g02370|AFUB_050900	Afu5g02370 (Vacuolar ATP synthase catalytic subunit A
457	2	22.61	21.4989	*<0.1%	<0.1%	1	22.61	19.43	94.1	34200000	(K)TSDFQIVGDDLTVTNPGR(I)	47418.6	5.39	Afu6g06770	Afu6g06770|AFUB_072700	Afu6g06770 (Putative enolase
458	2	22.61	21.9536	*<0.1%	<0.1%	1	18.05	22.61	97.8	2690000	(R)AAGYTPMVVDGVEYGETR(E)	60092.9	5.15	Afu1g00420	Afu1g00420|Afu8g04120|AFUB_083440	Afu1g00420 (Carboxypeptidase S1
459	2	22.6	20.6244	*<0.1%	<0.1%	1	22.6	14.98	98.4	4670000	(R)TVAHDLFEEGVEQPIK(G)	27898.2	5.46	Afu8g00390	Afu8g00390|AFUB_086180	Afu8g00390 (Has domain(s) with predicted O-methyltransferase activity)
460	3	22.59	23.2921	*<0.1%	<0.1%	1	18.93	19.55	94.1	3660000	(R)FVEPIEDVPAGNIVGLVGVDQFLLK(S)	93652.8	6.52	Afu2g13530	Afu2g13530|AFUB_029170	Afu2g13530 (Putative translation elongation factor EF-2 subunit
461	2	22.59	23.933	*<0.1%	<0.1%	1	22.59	22.59	96.9	6440000	(R)NPADITQEEYASFYK(S)	80695.5	4.94	Afu5g04170	Afu5g04170|AFUB_052690	Afu5g04170 (Putative heat shock protein
462	2	22.59	20.8563	*<0.1%	<0.1%	1	19.34	15.32	100	5930000	(K)TSDFQIVGDDLTVTNPGR(I)	47418.6	5.39	Afu6g06770	Afu6g06770|AFUB_072700	Afu6g06770 (Putative enolase
463	2	22.58	21.3683	*<0.1%	<0.1%	1	22.58	22.58	95	13500000	(K)ALQEGPQVVVGTPGR(V)	46005.9	5.06	Afu3g08160	Afu3g08160|AFUB_040950	Afu3g08160 (Eukaryotic translation initiation factor eIF4A
464	2	22.58	19.0943	*<0.1%	<0.1%	1	13.7	13.22	100	22500000	(K)SYELPDGQVITIGNER(F)	44348.8	5.87	Afu6g04740	Afu6g04740|AFUB_093550	Afu6g04740 (Actin)
465	3	22.58	20.315	*<0.1%	<0.1%	1	16.3	12.4	95.1	7880000	(R)ELDVVDGGEDGQNIPLHPLIQPVR(H)	67871.7	5.39	Afu3g14680	Afu3g14680|AFUB_034540	Afu3g14680 (Putative secreted lysophospholipase B
466	2	22.56	20.6231	*<0.1%	<0.1%	1	22.56	15.99	98.7	7320000	(K)TVFIQELINNIAK(A)	55619.4	5.3	Afu5g10550	Afu5g10550|AFUB_058170	Afu5g10550 (ATP synthase F1, beta subunit
467	2	22.56	22.0123	*<0.1%	<0.1%	1	16.89	16.28	94.9	25400000	(R)SGETEDVTIADIAVGLR(S)	47418.6	5.39	Afu6g06770	Afu6g06770|AFUB_072700	Afu6g06770 (Putative enolase
468	3	22.56	21.9734	*<0.1%	<0.1%	1	15.76	15.68	93.4	3530000	(R)GVAAIDLVELDVTNDDHIAAAVR(H)	28594.9	6.2	Afu1g00990	Afu1g00990	Afu1g00990 (Has domain(s) with predicted nucleotide binding, oxidoreductase activity and role in oxidation-reduction process)
469	2	22.56	20.2255	*<0.1%	<0.1%	1	15.73	12.19	97.9	4430000	(K)VCQDVLDVLDESLIPK(A)	30217.1	4.74	Afu6g06750	Afu6g06750|AFUB_072680	Afu6g06750 (14-3-3 family protein
470	3	22.56	17.5969	*<0.1%	<0.1%	1	14.31	5.55	95.1	1150000	(K)HGVTCPINWLPGDDVIIPPPVSTEDAK(K)	23506.3	5.38	Afu4g08580	Afu4g08580|AFUB_065670	Afu4g08580 (Mitochondrial peroxiredoxin
471	3	22.55	20.5152	*<0.1%	<0.1%	1	15.53	17.31	88.3	5020000	(R)GCYDFQLGTFDDSFMDPHANAVTSDFIR(Q)	101544	5.49	Afu8g00440	Afu8g00440|AFUB_086130	Afu8g00440 (Putative steroid monooxygenase
472	3	22.55	22.6712	*<0.1%	<0.1%	1	18.19	16.77	92.6	5860000	(R)DILADPPSDDPAANAAVAELNAILDK(Q)	44475.9	9.03	Afu6g11850	Afu6g11850	Afu6g11850 (Protein of unknown function
473	2	22.55	18.1734	*<0.1%	<0.1%	1	17.79	11.21	94.7	9450000	(K)QALPVVTQGQLFR(K)	61519.4	8.94	Afu5g08830	Afu5g08830|AFUB_056360	Afu5g08830 (Putative woronin body protein
474	2	22.55	21.2407	*<0.1%	<0.1%	1	14.7	17.4	97	5230000	(K)NILGYTEDDVVSSDLNGDER(S)	36484.8	6.98	Afu5g01970	Afu5g01970|AFUB_050490	Afu5g01970 (Glyceraldehyde-3-phosphate dehydrogenase
475	2	22.54	23.506	*<0.1%	<0.1%	1	22.54	22.54	94.8	2130000	(R)DIITQIVYSEITGDK(V)	35539.4	8.65	Afu1g12890	Afu1g12890|AFUB_012370	Afu1g12890 (Putative 60S Ribosomal protein L5)
476	3	22.54	22.6554	*<0.1%	<0.1%	1	22.54	22.54	97.1	7020000	(R)LALIDLLDSRPGLIFQNQDTSK(L)	54664.7	5.05	Afu2g05910	Afu2g05910|AFUB_022950	Afu2g05910 (Putative hexokinase
477	2	22.54	21.0184	*<0.1%	<0.1%	1	14.63	12.59	98	4780000	(R)DALNEALAEELESNPK(T)	40903.3	6.87	Afu3g04170	Afu3g04170|AFUB_043800	Afu3g04170 (Ortholog(s) have pyruvate dehydrogenase (acetyl-transferring) activity, role in acetyl-CoA biosynthetic process from pyruvate and mitochondrial nucleoid, mitochondrial pyruvate dehydrogenase complex localization)
478	2	22.54	19.3562	*<0.1%	<0.1%	1	17.53	16.39	96.8	18300000	(K)SYELPDGQVITIGNER(F)	44348.8	5.87	Afu6g04740	Afu6g04740|AFUB_093550	Afu6g04740 (Actin)
479	2	22.54	20.3244	*<0.1%	<0.1%	1	18.7	16.14	87.7	4000000	(K)TFFDITIDGQPAGR(I)	17855	7.91	Afu3g07430	Afu3g07430|AFUB_041650	Afu3g07430 (Putative peptidyl-prolyl cis-trans isomerase
480	3	22.53	19.609	*<0.1%	<0.1%	1	22.53	12.11	93.8	3600000	(R)TIGESLLNSPSEGLGPITPSPMGALISR(W)	437829	5.71	Afu8g00540	Afu8g00540|AFUB_086030	Afu8g00540 (Non-ribosomal peptide synthetase (NRPS)
481	2	22.53	21.2797	*<0.1%	<0.1%	1	17.87	18.84	92	119000000	(K)SSFTGEQLDALPAR(V)	29553.2	5.21	Afu8g00550	Afu8g00550|AFUB_086020	Afu8g00550 (Putative methyl transferase
482	2	22.53	22.5592	*<0.1%	<0.1%	1	22.53	18.95	100	4290000	(K)LVAWYDNEWGYSR(R)	36484.8	6.98	Afu5g01970	Afu5g01970|AFUB_050490	Afu5g01970 (Glyceraldehyde-3-phosphate dehydrogenase
483	2	22.53	19.4509	*<0.1%	<0.1%	1	14.56	15.22	94.7	1530000	(K)SYELPDGQVITIGNER(F)	44348.8	5.87	Afu6g04740	Afu6g04740|AFUB_093550	Afu6g04740 (Actin)
484	3	22.53	19.9399	*<0.1%	<0.1%	1	11.79	14.21	93.6	6750000	(K)AFAEEHEYDTEPNDQGEIEK(R)	35296.4	8.54	Afu1g02070	Afu1g02070|AFUB_002450	Afu1g02070 (Cytochrome C1)
485	3	22.52	21.0625	*<0.1%	<0.1%	1	15.39	13.4	91.5	17500000	(K)AQQGEEEDEAPESPDVHFEPVIR(L)	27700.1	4.93	Afu5g12180	Afu5g12180|AFUB_059770	Afu5g12180 (Ortholog(s) have Ran GTPase binding activity, role in G1/S transition of mitotic cell cycle, RNA export from nucleus, protein import into nucleus, ubiquitin-dependent protein catabolic process and cytoplasm, nucleus localization)
486	2	22.52	22.7135	*<0.1%	<0.1%	1	22.52	22.52	96.4	14300000	(R)SQMWDQAADGYAR(G)	437829	5.71	Afu8g00540	Afu8g00540|AFUB_086030	Afu8g00540 (Non-ribosomal peptide synthetase (NRPS)
487	2	22.52	21.1261	*<0.1%	<0.1%	1	16	19.33	97.7	3640000	(K)ANQVTGDDILFLSDPQAR(F)	22063.9	8.67	Afu5g01440	Afu5g01440|AFUB_049980	Afu5g01440 (Ortholog(s) have thioredoxin peroxidase activity, role in cell redox homeostasis, cellular response to oxidative stress, response to metal ion and peroxisome, plasma membrane enriched fraction localization)
488	2	22.52	21.6426	*<0.1%	<0.1%	1	15.59	17.44	95.1	10900000	(R)SQMWDQAADGYAR(G)	437829	5.71	Afu8g00540	Afu8g00540|AFUB_086030	Afu8g00540 (Non-ribosomal peptide synthetase (NRPS)
489	3	22.51	19.7171	*<0.1%	<0.1%	1	13.98	15.4	94	10500000	(K)MVPSKPMCVESFTDYPPLGR(F)	54298.3	9.44	Afu1g06390	Afu1g06390|AFUB_006770	Afu1g06390 (Putative translation elongation factor EF-1 alpha subunit
490	2	22.51	18.8004	*<0.1%	<0.1%	1	12.93	13.3	94	2230000	(R)LLAMAPYEGAEIGEVLEAAAK(I)	49272.1	5.57	Afu8g00530	Afu8g00530|AFUB_086040	Afu8g00530 (Putative alpha/beta hydrolase
491	3	22.51	20.3902	*<0.1%	<0.1%	1	12.63	14.88	96.2	889000	(K)LLTNTQLAPNFLIELGPSNTLAGPVTQIAR(A)	268590	6.37	Afu8g00370	Afu8g00370|AFUB_086200	Afu8g00370 (Putative polyketide synthase)
492	2	22.51	21.1672	*<0.1%	<0.1%	1	18.04	13.78	100	6510000	(R)GPAIVMNQGFNTPK(E)	32810.7	4.92	Afu8g00380	Afu8g00380|AFUB_086190	Afu8g00380 (Ortholog of A. nidulans FGSC A4 : AN7083, A. niger CBS 513.88 : An03g03810, A. oryzae RIB40 : AO090020000720, AO090023000925, AO090012000367 and A. niger ATCC 1015 : 191148-mRNA)
493	3	22.5	19.8014	*<0.1%	<0.1%	1	14.16	15.72	94.9	8420000	(K)MVPSKPMCVESFTDYPPLGR(F)	54298.3	9.44	Afu1g06390	Afu1g06390|AFUB_006770	Afu1g06390 (Putative translation elongation factor EF-1 alpha subunit
494	3	22.49	21.9548	*<0.1%	<0.1%	1	15.02	17.06	91.5	2260000	(R)DILADPPSDDPAANAAVAELNAILDK(Q)	44475.9	9.03	Afu6g11850	Afu6g11850	Afu6g11850 (Protein of unknown function
495	2	22.49	21.1675	*<0.1%	<0.1%	1	22.49	17.5	83.1	5260000	(K)TFFDITIDGQPAGR(I)	17855	7.91	Afu3g07430	Afu3g07430|AFUB_041650	Afu3g07430 (Putative peptidyl-prolyl cis-trans isomerase
496	2	22.48	19.8433	*<0.1%	<0.1%	1	15.38	11.74	94	38100000	(K)GVIEPTFVESPLYK(D)	35897.4	9.08	Afu7g05740	Afu7g05740|AFUB_091320	Afu7g05740 (Putative NAD-dependent malate dehydrogenase
497	2	22.47	22.534	*<0.1%	<0.1%	1	14.82	22.47	97.4	23000000	(K)ILDSGTADGTWLR(N)	29553.2	5.21	Afu8g00550	Afu8g00550|AFUB_086020	Afu8g00550 (Putative methyl transferase
498	2	22.47	22.2341	*<0.1%	<0.1%	1	22.47	22.47	89.2	13500000	(K)TSDFQIVGDDLTVTNPGR(I)	47418.6	5.39	Afu6g06770	Afu6g06770|AFUB_072700	Afu6g06770 (Putative enolase
499	2	22.47	23.0178	*<0.1%	<0.1%	1	22.47	22.47	97.9	23200000	(K)SIAECLAEELINAAK(G)	25899.3	9.59	Afu1g15020	Afu1g15020|AFUB_014580	Afu1g15020 (40S ribosomal protein S5
500	3	22.47	20.9289	*<0.1%	<0.1%	1	15.73	13.31	97.9	1400000	(K)AAIDGGLNVILCIGETLEER(E)	28295.9	5.87	Afu5g13450	Afu5g13450|AFUB_061150	Afu5g13450 (Putative triosephosphate isomerase
501	2	22.47	20.7951	*<0.1%	<0.1%	1	22.47	13.5	96.3	1290000	(K)GAADADFQALQAEEGPFVSGER(A)	18199	5.13	Afu8g00430	Afu8g00430|AFUB_086140	Afu8g00430 (Ortholog of A. nidulans AN1088
502	2	22.47	21.0819	*<0.1%	<0.1%	1	17.79	14.97	96.1	3640000	(K)DIISGDEVLSDNFK(I)	20360.8	4.82	Afu1g16840	Afu1g16840|AFUB_016230	Afu1g16840 (TCTP family protein)
503	2	22.47	20.0812	*<0.1%	<0.1%	1	15.76	15.78	95.5	24700000	(R)NDELSSIDLPSLK(V)	41790	4.81	Afu4g06820	Afu4g06820|AFUB_063890	Afu4g06820 (Putative glycophosphatidylinositol (GPI)-anchored cell wall protein with similarity to S. cerevisiae Ecm33p
504	2	22.46	22.9839	*<0.1%	<0.1%	1	8.79	22.46	100	3130000	(R)SVDVVEEYLQDR(T)	27032.5	5.17	Afu8g00580	Afu8g00580|AFUB_085990	Afu8g00580 (Putative elongation factor ElfB)
505	2	22.46	22.539	*<0.1%	<0.1%	1	22.46	22.46	98.1	6300000	(R)TVAHDLFEEGVEQPIK(G)	27898.2	5.46	Afu8g00390	Afu8g00390|AFUB_086180	Afu8g00390 (Has domain(s) with predicted O-methyltransferase activity)
506	2	22.45	22.1973	*<0.1%	<0.1%	1	16.96	15.99	94.8	9250000	(R)LLADDYGWDVTDAR(K)	93652.8	6.52	Afu2g13530	Afu2g13530|AFUB_029170	Afu2g13530 (Putative translation elongation factor EF-2 subunit
507	2	22.45	19.0569	*<0.1%	<0.1%	1	22.45	17.42	96.7	47100000	(K)AYTAYGPESTELPTNPK(D)	25244.6	4.42	Afu1g11190	Afu1g11190|AFUB_010620	Afu1g11190 (Putative eukaryotic translation elongation factor 1 subunit eEF1-beta
508	3	22.45	21.6552	*<0.1%	<0.1%	1	12	13.14	98.6	6260000	(K)KGEADQAIYQLETAVGAAIR(H)	57095.1	6.4	Afu7g01830	Afu7g01830|AFUB_088400	Afu7g01830 (UTP-glucose-1-phosphate uridylyltransferase
509	2	22.45	17.0974	*<0.1%	<0.1%	1	12.9	8.76	87.3	10500000	(K)EQVPGYDNYYDKL(-)	93652.8	6.52	Afu2g13530	Afu2g13530|AFUB_029170	Afu2g13530 (Putative translation elongation factor EF-2 subunit
510	2	22.44	20.9207	*<0.1%	<0.1%	1	15.11	18.1	98.3	68300000	(K)ILDSGTADGTWLR(N)	29553.2	5.21	Afu8g00550	Afu8g00550|AFUB_086020	Afu8g00550 (Putative methyl transferase
511	2	22.44	23.3815	*<0.1%	<0.1%	1	19.03	22.44	97.1	11900000	(K)MASEMFTGIGVGDFANNNK(S)	29553.2	5.21	Afu8g00550	Afu8g00550|AFUB_086020	Afu8g00550 (Putative methyl transferase
512	2	22.44	19.5204	*<0.1%	<0.1%	1	19.09	11.35	100	3200000	(K)TVFIQELINNIAK(A)	55619.4	5.3	Afu5g10550	Afu5g10550|AFUB_058170	Afu5g10550 (ATP synthase F1, beta subunit
513	2	22.43	23.472	*<0.1%	<0.1%	1	22.43	22.43	90.7	8290000	(R)LLQLAGVQDAYTSSSGSTK(T)	28361.4	10.61	Afu7g01460	Afu7g01460|AFUB_088030	Afu7g01460 (Ribosomal protein S5)
514	2	22.43	20.6023	*<0.1%	<0.1%	1	15.96	15.5	93.7	21000000	(K)ILDSGTADGTWLR(N)	29553.2	5.21	Afu8g00550	Afu8g00550|AFUB_086020	Afu8g00550 (Putative methyl transferase
515	2	22.42	22.2016	*<0.1%	<0.1%	1	22.42	22.42	96.6	12100000	(K)ANQVTGDDILFLSDPDAR(F)	18566.7	5.36	Afu6g02280	Afu6g02280|AFUB_096050	Afu6g02280 (Allergen Asp f 3
516	2	22.42	19.4221	*<0.1%	<0.1%	1	22.42	11.56	98.2	3370000	(K)ILLLDEATSALDTK(S)	142590	8.53	Afu4g14130	Afu4g14130|Afu5g06070|AFUB_071280|AFUB_053630	Afu4g14130 (Putative MDR1 family ABC transporter
517	2	22.41	21.7408	*<0.1%	<0.1%	1	22.41	22.41	98.3	16900000	(R)FTQAGSEVSALLGR(I)	55619.4	5.3	Afu5g10550	Afu5g10550|AFUB_058170	Afu5g10550 (ATP synthase F1, beta subunit
518	3	22.41	22.9068	*<0.1%	<0.1%	1	16	17.07	93.3	6740000	(R)IPSAVGYQPTLAVDMGGMQER(I)	55619.4	5.3	Afu5g10550	Afu5g10550|AFUB_058170	Afu5g10550 (ATP synthase F1, beta subunit
519	2	22.41	19.0324	*<0.1%	<0.1%	1	16.41	12.7	92.3	7220000	(R)QNLPQLENSTIEAALK(G)	75283	6.13	Afu1g13500	Afu1g13500|AFUB_012990	Afu1g13500 (Putative transketolase
520	2	22.4	20.8461	*<0.1%	<0.1%	1	17.57	17.4	97	12400000	(R)SFNDPDVEIEQK(Y)	80328.6	5.08	Afu1g12610	Afu1g12610	Afu1g12610 (Hsp70 chaperone
521	3	22.39	19.1411	*<0.1%	<0.1%	1	16.04	13.49	98.4	36200000	(R)LAFQEFMIVPDSAPSFSEALR(Q)	47418.6	5.39	Afu6g06770	Afu6g06770|AFUB_072700	Afu6g06770 (Putative enolase
522	2	22.39	21.5963	*<0.1%	<0.1%	1	18.57	14.22	95.3	1720000	(K)SPLLVFDDADLEQSAK(W)	60286.7	6.49	Afu4g08600	Afu4g08600|AFUB_065690	Afu4g08600 (Putative aldehyde dehydrogenase (NAD(P)+))
523	2	22.39	19.846	*<0.1%	<0.1%	1	17.49	12.23	96.7	2420000	(K)YGSGELSGFVSQDTLQIGDLK(V)	43582.3	4.81	Afu3g11400	Afu3g11400|AFUB_037770	Afu3g11400 (Aspartic acid endopeptidase
524	2	22.38	20.9847	*<0.1%	<0.1%	1	22.38	19.12	95.5	17700000	(R)AETLYEGPMDDECAIGIR(D)	93652.8	6.52	Afu2g13530	Afu2g13530|AFUB_029170	Afu2g13530 (Putative translation elongation factor EF-2 subunit
525	3	22.38	22.9963	*<0.1%	<0.1%	1	14.81	22.38	92.7	5180000	(R)NVVLPSLPESVQPAFIAALEQGQLR(S)	53309.1	9.44	Afu5g07780	Afu5g07780|AFUB_055310	Afu5g07780 (Putative squalene monooxygenase
526	3	22.38	21.3065	*<0.1%	<0.1%	1	18.4	17.05	97	2100000	(K)ANAGIGTNPDEIVSYINEVR(S)	44878.6	4.91	Afu3g00270	Afu3g00270|AFUB_048180	Afu3g00270 (Cell wall glucanase
527	2	22.38	21.5436	*<0.1%	<0.1%	1	18.88	14.79	98	3200000	(R)VQLLEEEAEEADR(N)	17867.4	4.91	Afu7g04210	Afu7g04210|AFUB_089750	Afu7g04210 (Putative tropomyosin 1
528	3	22.37	20.4429	*<0.1%	<0.1%	1	13.84	13.07	96.7	2560000	(K)SGGTSAASPVFAGIVGLLNDAR(L)	64342.8	4.89	Afu4g14000	Afu4g14000|AFUB_070910	Afu4g14000 (Putative tripeptidyl-peptidase of the sedolisin family
529	3	22.37	19.8635	*<0.1%	<0.1%	1	13.44	14.2	96	8800000	(K)GFDIDGVEGQDVVPPLEETLKR(K)	54664.7	5.05	Afu2g05910	Afu2g05910|AFUB_022950	Afu2g05910 (Putative hexokinase
530	2	22.37	20.4179	*<0.1%	<0.1%	1	12.03	14.17	97.1	23600000	(R)AVSQQEGEALAR(Q)	24300.1	4.97	Afu5g11230	Afu5g11230|AFUB_058790	Afu5g11230 (Ras family GTPase protein)
531	2	22.37	20.7427	*<0.1%	<0.1%	1	18.14	17.81	97.1	8520000	(K)NILGYTEDDVVSSDLNGDER(S)	36484.8	6.98	Afu5g01970	Afu5g01970|AFUB_050490	Afu5g01970 (Glyceraldehyde-3-phosphate dehydrogenase
532	3	22.36	22.0668	*<0.1%	<0.1%	1	18.86	15.97	98.5	9830000	(R)DQNCPIILQVSQGGAAYFAGK(G)	39961.4	5.54	Afu3g11690	Afu3g11690|AFUB_037500	Afu3g11690 (Putative class II fructose-bisphosphate aldolase
533	2	22.36	22.8866	*<0.1%	<0.1%	1	22.36	22.36	96	37800000	(R)IVNVTGDPIDER(G)	55619.4	5.3	Afu5g10550	Afu5g10550|AFUB_058170	Afu5g10550 (ATP synthase F1, beta subunit
534	2	22.36	21.0885	*<0.1%	<0.1%	1	17.44	16.6	96.8	2360000	(K)ANQVTGDDILFLSDPQAR(F)	22063.9	8.67	Afu5g01440	Afu5g01440|AFUB_049980	Afu5g01440 (Ortholog(s) have thioredoxin peroxidase activity, role in cell redox homeostasis, cellular response to oxidative stress, response to metal ion and peroxisome, plasma membrane enriched fraction localization)
535	2	22.36	19.8834	*<0.1%	<0.1%	1	14.6	16.15	96.2	1870000	(K)AVVPVILNSLQNAQK(W)	118564	5.84	Afu7g05660	Afu7g05660|AFUB_091240	Afu7g05660 (Putative translation elongation factor eEF-3
536	3	22.36	21.6715	*<0.1%	<0.1%	1	22.36	17.08	89.2	4080000	(K)QDLPNAMSPAEITQQLGLQSLTR(R)	21059.7	5.54	Afu1g11730	Afu1g11730|AFUB_011170	Afu1g11730 (Ortholog(s) have GTPase activity and role in ER to Golgi vesicle-mediated transport, Golgi to plasma membrane transport, macroautophagy)
537	2	22.36	20.9784	*<0.1%	<0.1%	1	16.85	17.12	96.7	8930000	(K)NATEVAQTDLAPTHPIR(L)	29215.2	4.79	Afu2g03290	Afu2g03290|AFUB_020360	Afu2g03290 (14-3-3 family protein
538	3	22.35	22.286	*<0.1%	<0.1%	1	22.35	16.62	94.6	13100000	(R)FVEPIEDVPAGNIVGLVGVDQFLLK(S)	93652.8	6.52	Afu2g13530	Afu2g13530|AFUB_029170	Afu2g13530 (Putative translation elongation factor EF-2 subunit
539	2	22.35	22.4548	*<0.1%	<0.1%	1	16.95	19.35	96	5130000	(R)LYVTAQPLGEEVSLAIESGK(I)	93652.8	6.52	Afu2g13530	Afu2g13530|AFUB_029170	Afu2g13530 (Putative translation elongation factor EF-2 subunit
540	3	22.35	18.9366	*<0.1%	<0.1%	1	11.85	11.66	96.4	16800000	(R)ETAEAYLGGTVNNAVITVPAYFNDSQR(Q)	69830.2	5.09	Afu1g07440	Afu1g07440|AFUB_007770	Afu1g07440 (Molecular chaperone
541	2	22.35	19.5069	*<0.1%	<0.1%	1	13.35	14	95.6	35600000	(R)VLVDGPSTEENK(I)	15942.5	10.04	Afu6g03830	Afu6g03830|AFUB_094470	Afu6g03830 (Ribosomal protein L14)
542	2	22.34	22.677	*<0.1%	<0.1%	1	18.47	16.04	97.4	4540000	(K)AIVDEIVSDAAALLK(Q)	37815.9	6.52	Afu2g09850	Afu2g09850|AFUB_025690	Afu2g09850 (Putative oxidoreductase, 2-nitropropane dioxygenase family
543	2	22.34	20.9729	*<0.1%	<0.1%	1	17.95	18.78	90.7	62900000	(K)SSFTGEQLDALPAR(V)	29553.2	5.21	Afu8g00550	Afu8g00550|AFUB_086020	Afu8g00550 (Putative methyl transferase
544	2	22.34	22.2158	*<0.1%	<0.1%	1	22.34	22.34	97.8	2700000	(R)TVAHDLFEEGVEQPIK(G)	27898.2	5.46	Afu8g00390	Afu8g00390|AFUB_086180	Afu8g00390 (Has domain(s) with predicted O-methyltransferase activity)
545	3	22.33	21.1624	*<0.1%	<0.1%	1	14.65	14.84	98.1	11800000	(R)TPVGSFLGSLSSLTAPQLGAHAIK(A)	41250.5	6.41	Afu8g04000	Afu8g04000|AFUB_083570	Afu8g04000 (Putative acetyl-coenzyme A acetyltransferase
546	2	22.33	23.6465	*<0.1%	<0.1%	1	22.33	22.33	100	93900000	(R)ALDATYDDALEGK(L)	29553.2	5.21	Afu8g00550	Afu8g00550|AFUB_086020	Afu8g00550 (Putative methyl transferase
547	2	22.33	20.9095	*<0.1%	<0.1%	1	22.33	14.24	89.2	15800000	(K)DIISGDEVLSDNFK(I)	20360.8	4.82	Afu1g16840	Afu1g16840|AFUB_016230	Afu1g16840 (TCTP family protein)
548	2	22.33	22.9449	*<0.1%	<0.1%	1	19.12	22.33	97.4	12500000	(K)MASEMFTGIGVGDFANNNK(S)	29553.2	5.21	Afu8g00550	Afu8g00550|AFUB_086020	Afu8g00550 (Putative methyl transferase
549	3	22.32	19.6496	*<0.1%	<0.1%	1	17.14	15.37	92.2	39300000	(R)GLQKPASEGQPAIDVPSLEMVK(W)	87121.1	6.33	Afu4g07360	Afu4g07360|AFUB_064450	Afu4g07360 (Putative cobalamin-independent methionine synthase
550	3	22.32	19.7516	*<0.1%	<0.1%	1	15.21	14.29	96.2	9290000	(K)EAGIITRPVILGPVSFLTLAK(A)	87121.1	6.33	Afu4g07360	Afu4g07360|AFUB_064450	Afu4g07360 (Putative cobalamin-independent methionine synthase
551	3	22.32	22.8622	*<0.1%	<0.1%	1	18.3	22.32	91.2	6250000	(R)IANPDAYAAAAPVAAAPAAGGAAPAAEEK(K)	33551.8	5.12	Afu1g05080	Afu1g05080	Afu1g05080 (Putative 60S ribosomal protein P0
552	2	22.32	21.3613	*<0.1%	<0.1%	1	14.72	18.99	96.5	7980000	(R)TIQFVDWCPTGFK(I)	50823.1	4.99	Afu1g02550	Afu1g02550|AFUB_002930	Afu1g02550 (Tubulin alpha-1 subunit
553	2	22.32	19.813	*<0.1%	<0.1%	1	14.59	15.83	94.3	1790000	(R)SYVPLITDEVESFVK(N)	59386.2	7.84	Afu7g03740	Afu7g03740|AFUB_089270	Afu7g03740 (Putative 14-alpha demethylase with a predicted role in ergosterol biosynthesis
554	2	22.31	21.484	*<0.1%	<0.1%	1	18.2	18.06	93.6	43500000	(K)VALVFGQMNEPPGAR(A)	55619.4	5.3	Afu5g10550	Afu5g10550|AFUB_058170	Afu5g10550 (ATP synthase F1, beta subunit
555	3	22.31	23.5687	*<0.1%	<0.1%	1	17.2	22.31	96.3	11300000	(R)AGPFGELFRPDNFVFGQSGAGNNWAK(G)	52306.6	4.79	Afu1g10910	Afu1g10910|AFUB_010330	Afu1g10910 (Beta-tubulin
556	2	22.31	19.6812	*<0.1%	<0.1%	1	14.12	14.94	95.2	3720000	(R)QNLPQLENSTIEAALK(G)	75283	6.13	Afu1g13500	Afu1g13500|AFUB_012990	Afu1g13500 (Putative transketolase
557	3	22.31	19.1441	*<0.1%	<0.1%	1	12.44	14.3	95.6	7970000	(R)LAFQEFMIVPDSAPSFSEALR(Q)	47418.6	5.39	Afu6g06770	Afu6g06770|AFUB_072700	Afu6g06770 (Putative enolase
558	2	22.31	20.6757	*<0.1%	<0.1%	1	15.05	12.81	98.3	39000000	(K)AILNMSQCSEEEAAK(F)	109789	5.21	Afu3g07640	Afu3g07640|AFUB_041460	Afu3g07640 (Putative plasma membrane H+ ATPase
559	3	22.3	20.7667	*<0.1%	<0.1%	1	13.46	12.72	96.7	4140000	(K)SGGTSAASPVFAGIVGLLNDAR(L)	64342.8	4.89	Afu4g14000	Afu4g14000|AFUB_070910	Afu4g14000 (Putative tripeptidyl-peptidase of the sedolisin family
560	3	22.3	20.8224	*<0.1%	<0.1%	1	18.53	14.4	89.7	1940000	(R)AVFDMIPEPNKEFDLVAGR(G)	32810.7	4.92	Afu8g00380	Afu8g00380|AFUB_086190	Afu8g00380 (Ortholog of A. nidulans FGSC A4 : AN7083, A. niger CBS 513.88 : An03g03810, A. oryzae RIB40 : AO090020000720, AO090023000925, AO090012000367 and A. niger ATCC 1015 : 191148-mRNA)
561	2	22.29	21.8394	*<0.1%	<0.1%	1	22.29	18.68	95.7	25700000	(K)VNQIGTLTESIQAAK(D)	47418.6	5.39	Afu6g06770	Afu6g06770|AFUB_072700	Afu6g06770 (Putative enolase
562	2	22.29	23.4159	*<0.1%	<0.1%	1	22.29	22.29	94.5	8300000	(R)NPADITQEEYASFYK(S)	80695.5	4.94	Afu5g04170	Afu5g04170|AFUB_052690	Afu5g04170 (Putative heat shock protein
563	2	22.29	21.6786	*<0.1%	<0.1%	1	16.25	16.36	98.2	7340000	(R)TYAAEIASAVSSR(K)	15023.6	11.43	Afu2g16370	Afu2g16370|AFUB_032040	Afu2g16370 (60S ribosomal protein L32)
564	3	22.28	19.4747	*<0.1%	<0.1%	1	17.76	14.3	93.6	7650000	(K)NAALTVGNILPLASVPEGTVVTNVEEK(S)	27485.2	10.97	Afu5g06360	Afu5g06360|AFUB_053890	Afu5g06360 (60S ribosomal protein L8
565	2	22.27	20.8067	*<0.1%	<0.1%	1	16.63	13.92	95.1	2120000	(K)VSPTDQGELTGILAELGYSK(D)	36287.2	9.19	Afu1g04540	Afu1g04540|AFUB_004880	Afu1g04540 (NADH-cytochrome b5 reductase involved in oxidative phosphorylation
566	3	22.27	19.6419	*<0.1%	<0.1%	1	13.95	13.2	92	8610000	(K)AFAEEHEYDTEPNDQGEIEK(R)	35296.4	8.54	Afu1g02070	Afu1g02070|AFUB_002450	Afu1g02070 (Cytochrome C1)
567	2	22.27	19.9881	*<0.1%	<0.1%	1	19.03	15.39	98.4	35700000	(R)IVNVTGDPIDER(G)	55619.4	5.3	Afu5g10550	Afu5g10550|AFUB_058170	Afu5g10550 (ATP synthase F1, beta subunit
568	3	22.26	23.4939	*<0.1%	<0.1%	1	22.26	18.73	97.3	4310000	(R)VGVSLIAVDQSAITGESLAVDK(Y)	109789	5.21	Afu3g07640	Afu3g07640|AFUB_041460	Afu3g07640 (Putative plasma membrane H+ ATPase
569	2	22.26	20.7141	*<0.1%	<0.1%	1	14.89	14.24	95.9	29700000	(K)ILDSGTADGTWLR(N)	29553.2	5.21	Afu8g00550	Afu8g00550|AFUB_086020	Afu8g00550 (Putative methyl transferase
570	2	22.26	21.1093	*<0.1%	<0.1%	1	15.79	18.42	95.5	2440000	(K)ANQVTGDDILFLSDPDAR(F)	18566.7	5.36	Afu6g02280	Afu6g02280|AFUB_096050	Afu6g02280 (Allergen Asp f 3
571	2	22.26	21.209	*<0.1%	<0.1%	1	14.91	18.81	94.8	1660000	(K)ANQVTGDDILFLSDPDAR(F)	18566.7	5.36	Afu6g02280	Afu6g02280|AFUB_096050	Afu6g02280 (Allergen Asp f 3
572	2	22.26	21.0386	*<0.1%	<0.1%	1	16.02	15.04	93.7	2480000	(R)SGETEDVTIADIAVGLR(S)	47418.6	5.39	Afu6g06770	Afu6g06770|AFUB_072700	Afu6g06770 (Putative enolase
573	2	22.25	23.0506	*<0.1%	<0.1%	1	18.3	22.25	100	6820000	(K)SIAETNQQAAQESK(-)	7861.7	10.42	Afu2g09310	Afu2g09310|AFUB_025170	Afu2g09310 (Has domain(s) with predicted hydrogen ion transporting ATP synthase activity, rotational mechanism, proton-transporting ATPase activity, rotational mechanism activity and role in ATP synthesis coupled proton transport)
574	3	22.25	20.8071	*<0.1%	<0.1%	1	14.3	13.35	100	13500000	(K)TLIEAIDAIEPPVRPSNKPLR(L)	54298.3	9.44	Afu1g06390	Afu1g06390|AFUB_006770	Afu1g06390 (Putative translation elongation factor EF-1 alpha subunit
575	3	22.25	20.5148	*<0.1%	<0.1%	1	16.24	14.39	91.2	4680000	(K)AAAEASPEANILVISNPVNSTVPIVAEVFK(S)	35897.4	9.08	Afu7g05740	Afu7g05740|AFUB_091320	Afu7g05740 (Putative NAD-dependent malate dehydrogenase
576	3	22.24	22.041	*<0.1%	<0.1%	1	22.24	16.38	95.7	14400000	(K)LTAIESLAGVDILCSDK(T)	109789	5.21	Afu3g07640	Afu3g07640|Afu5g03550|AFUB_052070|AFUB_041460	Afu3g07640 (Putative plasma membrane H+ ATPase
577	2	22.24	20.644	*<0.1%	<0.1%	1	15.21	15.99	97.3	3210000	(R)AAGYTPMVVDGVEYGETR(E)	60092.9	5.15	Afu1g00420	Afu1g00420|Afu8g04120|AFUB_083440	Afu1g00420 (Carboxypeptidase S1
578	2	22.24	21.5062	*<0.1%	<0.1%	1	18.17	22.24	96.5	31400000	(R)FTQAGSEVSALLGR(I)	55619.4	5.3	Afu5g10550	Afu5g10550|AFUB_058170	Afu5g10550 (ATP synthase F1, beta subunit
579	2	22.23	21.2732	*<0.1%	<0.1%	1	18.15	13.27	97.3	6740000	(K)VCQDVLDVLDESLIPK(A)	30217.1	4.74	Afu6g06750	Afu6g06750|AFUB_072680	Afu6g06750 (14-3-3 family protein
580	2	22.23	22.9381	*<0.1%	<0.1%	1	22.23	22.23	96.5	51200000	(R)IVNVTGDPIDER(G)	55619.4	5.3	Afu5g10550	Afu5g10550|AFUB_058170	Afu5g10550 (ATP synthase F1, beta subunit
581	2	22.23	23.0562	*<0.1%	<0.1%	1	18.64	22.23	97.4	5630000	(K)LVAWYDNEWGYSR(R)	36484.8	6.98	Afu5g01970	Afu5g01970|AFUB_050490	Afu5g01970 (Glyceraldehyde-3-phosphate dehydrogenase
582	2	22.23	19.4622	*<0.1%	<0.1%	1	13.99	13.78	96.9	3640000	(K)SLVDSDPEIAQIMEK(E)	52271.8	7.83	Afu3g09320	Afu3g09320|AFUB_039810	Afu3g09320 (Serine hydroxymethyltransferase
583	2	22.23	19.8121	*<0.1%	<0.1%	1	15.61	13.92	98.8	65700000	(R)IVNVTGDPIDER(G)	55619.4	5.3	Afu5g10550	Afu5g10550|AFUB_058170	Afu5g10550 (ATP synthase F1, beta subunit
584	3	22.23	21.3748	*<0.1%	<0.1%	1	13.76	12.45	97.7	18200000	(R)FSHLITDPDAAQAGADSAGSAQK(S)	437829	5.71	Afu8g00540	Afu8g00540|AFUB_086030	Afu8g00540 (Non-ribosomal peptide synthetase (NRPS)
585	2	22.22	21.7505	*<0.1%	<0.1%	1	22.22	22.22	94.8	63300000	(K)VNQIGTLTESIQAAK(D)	47418.6	5.39	Afu6g06770	Afu6g06770|AFUB_072700	Afu6g06770 (Putative enolase
586	3	22.21	21.9655	*<0.1%	<0.1%	1	22.21	16.81	94.4	4850000	(R)FVEPIEDVPAGNIVGLVGVDQFLLK(S)	93652.8	6.52	Afu2g13530	Afu2g13530|AFUB_029170	Afu2g13530 (Putative translation elongation factor EF-2 subunit
587	3	22.21	23.6391	*<0.1%	<0.1%	1	22.21	22.21	92.6	16200000	(K)LCYVALDFEQEIQTASQSSSLEK(S)	44348.8	5.87	Afu6g04740	Afu6g04740|AFUB_093550	Afu6g04740 (Actin)
588	2	22.21	21.84	*<0.1%	<0.1%	1	16.18	17.37	95.9	15400000	(K)DIISGDEVLSDNFK(I)	20360.8	4.82	Afu1g16840	Afu1g16840|AFUB_016230	Afu1g16840 (TCTP family protein)
589	2	22.2	20.814	*<0.1%	<0.1%	1	17.8	16.47	97.9	20600000	(K)SAQFLLDLLK(N)	21779.7	10.88	Afu1g14410	Afu1g14410|AFUB_013950	Afu1g14410 (60S ribosomal protein L17)
590	2	22.19	20.156	*<0.1%	<0.1%	1	18.43	17.88	95.1	2270000	(K)AVVPVILNSLQNAQK(W)	118564	5.84	Afu7g05660	Afu7g05660|AFUB_091240	Afu7g05660 (Putative translation elongation factor eEF-3
591	2	22.19	20.2073	*<0.1%	<0.1%	1	14.99	16.16	89.5	2330000	(R)VNIGQIILSVR(T)	25871.6	10.71	Afu2g09210	Afu2g09210|AFUB_025090	Afu2g09210 (60S ribosomal protein L10
592	3	22.19	20.9929	*<0.1%	<0.1%	1	22.19	13.32	90.6	1100000	(R)VCAAGVLTPDLGGTANTQGVVDAVCAEIER(L)	39905.8	5.55	Afu1g04150	Afu1g04150|AFUB_004500	Afu1g04150 (Has domain(s) with predicted NAD binding, magnesium ion binding, tartrate dehydrogenase activity and role in oxidation-reduction process)
593	2	22.18	20.6262	*<0.1%	<0.1%	1	17.51	18.47	95.8	4580000	(R)AVSVPELTQQMFDPK(N)	52306.6	4.79	Afu1g10910	Afu1g10910|AFUB_010330	Afu1g10910 (Beta-tubulin
594	3	22.18	21.5157	*<0.1%	<0.1%	1	15.9	16	97.8	3940000	(K)LAFDDAIAELDTLSEESYK(D)	29215.2	4.79	Afu2g03290	Afu2g03290|AFUB_020360	Afu2g03290 (14-3-3 family protein
595	3	22.17	22.1685	*<0.1%	<0.1%	1	15.49	22.17	98.2	21500000	(K)ANAGIGTNPDEIVSYINEVR(S)	44878.6	4.91	Afu3g00270	Afu3g00270|AFUB_048180	Afu3g00270 (Cell wall glucanase
596	2	22.17	21.7368	*<0.1%	<0.1%	1	18.96	16.88	98.4	2970000	(K)VLLLDEATSALDSESEK(V)	148352	6.69	Afu5g06070	Afu5g06070|AFUB_053630	Afu5g06070 (ABC multidrug transporter
597	2	22.17	21.332	*<0.1%	<0.1%	1	18.48	19.02	97.2	8920000	(R)TIQFVDWCPTGFK(I)	50823.1	4.99	Afu1g02550	Afu1g02550|AFUB_002930	Afu1g02550 (Tubulin alpha-1 subunit
598	2	22.16	21.3922	*<0.1%	<0.1%	1	22.16	22.16	95.3	4310000	(K)GLGILDPWLIPLR(Q)	31283.4	9.33	Afu4g11250	Afu4g11250|AFUB_068280	Afu4g11250 (Putative carbonic anhydrase
599	2	22.16	20.4041	*<0.1%	<0.1%	1	11.5	13.96	97.5	6720000	(K)DAGAIAGLNVLR(I)	67142.9	5.3	Afu8g03930	Afu8g03930|AFUB_083640	Afu8g03930 (Putative Hsp70 chaperone
600	2	22.16	19.6006	*<0.1%	<0.1%	1	15.28	13.55	96.6	2060000	(K)ANQVTGDDILFLSDPQAR(F)	22063.9	8.67	Afu5g01440	Afu5g01440|AFUB_049980	Afu5g01440 (Ortholog(s) have thioredoxin peroxidase activity, role in cell redox homeostasis, cellular response to oxidative stress, response to metal ion and peroxisome, plasma membrane enriched fraction localization)
601	2	22.16	20.3619	*<0.1%	<0.1%	1	18.57	17.78	89.9	1600000	(K)AVVPVILNSLQNAQK(W)	118564	5.84	Afu7g05660	Afu7g05660|AFUB_091240	Afu7g05660 (Putative translation elongation factor eEF-3
602	3	22.15	22.6726	*<0.1%	<0.1%	1	18.89	18.45	95.2	3970000	(R)FVEPIEDVPAGNIVGLVGVDQFLLK(S)	93652.8	6.52	Afu2g13530	Afu2g13530|AFUB_029170	Afu2g13530 (Putative translation elongation factor EF-2 subunit
603	2	22.14	20.6542	*<0.1%	<0.1%	1	22.14	15.39	92.5	40200000	(K)WIATDVAYGGLQAK(I)	49272.1	5.57	Afu8g00530	Afu8g00530|AFUB_086040	Afu8g00530 (Putative alpha/beta hydrolase
604	2	22.14	19.6529	*<0.1%	<0.1%	1	18.34	16.43	98.8	46000000	(K)SYELPDGQVITIGNER(F)	44348.8	5.87	Afu6g04740	Afu6g04740|AFUB_093550	Afu6g04740 (Actin)
605	3	22.13	19.9439	*<0.1%	<0.1%	1	13.82	15.66	98.2	5470000	(K)LLTNTQLAPNFLIELGPSNTLAGPVTQIAR(A)	268590	6.37	Afu8g00370	Afu8g00370|AFUB_086200	Afu8g00370 (Putative polyketide synthase)
606	3	22.13	21.6322	*<0.1%	<0.1%	1	13.63	18.45	93.4	1190000	(K)AAAEASPEANILVISNPVNSTVPIVAEVFK(S)	35897.4	9.08	Afu7g05740	Afu7g05740|AFUB_091320	Afu7g05740 (Putative NAD-dependent malate dehydrogenase
607	2	22.13	19.7659	*<0.1%	<0.1%	1	15.57	9.89	96.6	1670000	(K)TVFIQELINNIAK(A)	55619.4	5.3	Afu5g10550	Afu5g10550|AFUB_058170	Afu5g10550 (ATP synthase F1, beta subunit
608	3	22.12	19.6145	*<0.1%	<0.1%	1	14.14	14.6	97.5	28900000	(K)MVPSKPMCVESFTDYPPLGR(F)	54298.3	9.44	Afu1g06390	Afu1g06390|AFUB_006770	Afu1g06390 (Putative translation elongation factor EF-1 alpha subunit
609	2	22.12	20.7183	*<0.1%	<0.1%	1	12.94	16.07	95.4	10200000	(R)LVSEPTFASGLMSGFGK(I)	34019.6	9.56	Afu1g15140	Afu1g15140|AFUB_014690	Afu1g15140 (Putative mitochondrial phosphate carrier protein
610	2	22.12	22.4342	*<0.1%	<0.1%	1	15.35	16.64	97.1	6940000	(K)NILGYTEDDVVSSDLNGDER(S)	36484.8	6.98	Afu5g01970	Afu5g01970|AFUB_050490	Afu5g01970 (Glyceraldehyde-3-phosphate dehydrogenase
611	2	22.12	18.1136	*<0.1%	<0.1%	1	11.34	9.09	92.6	25700000	(K)KEEAPAAEGEKPAE(-)	29215.2	4.79	Afu2g03290	Afu2g03290|AFUB_020360	Afu2g03290 (14-3-3 family protein
612	2	22.12	18.5704	*<0.1%	<0.1%	1	12.93	13.03	93.1	2880000	(R)LLAMAPYEGAEIGEVLEAAAK(I)	49272.1	5.57	Afu8g00530	Afu8g00530|AFUB_086040	Afu8g00530 (Putative alpha/beta hydrolase
613	3	22.11	23.4821	*<0.1%	<0.1%	1	22.11	22.11	97.1	2170000	(R)AGMIADAGALAASGYQSTSGLLSLLK(G)	106681	6.31	Afu4g09030	Afu4g09030|AFUB_066130	Afu4g09030 (Putative aminopeptidase
614	2	22.11	21.5482	*<0.1%	<0.1%	1	22.11	22.11	93.7	3920000	(K)VVDQGGNPVVEVEYLGETK(T)	67142.9	5.3	Afu8g03930	Afu8g03930|AFUB_083640	Afu8g03930 (Putative Hsp70 chaperone
615	2	22.11	18.5965	*<0.1%	<0.1%	1	14.05	13.81	93.7	14500000	(K)QALPVVTQGQLFR(K)	61519.4	8.94	Afu5g08830	Afu5g08830|AFUB_056360	Afu5g08830 (Putative woronin body protein
616	3	22.1	18.6648	*<0.1%	<0.1%	1	12.82	11.03	96.5	2610000	(K)FLPAADAMLEMICIHLPSPVTAQK(Y)	93652.8	6.52	Afu2g13530	Afu2g13530|AFUB_029170	Afu2g13530 (Putative translation elongation factor EF-2 subunit
617	2	22.1	21.8493	*<0.1%	<0.1%	1	22.1	22.1	95	11300000	(K)YGGPVYSEWAQGQVQK(H)	29783.6	9.44	Afu8g05440	Afu8g05440|AFUB_082100	Afu8g05440 (Mitochondrial ATPase subunit
618	2	22.1	22.7926	*<0.1%	<0.1%	1	22.1	22.1	100	11100000	(K)TLASDGIAGLYR(G)	33377.9	10.01	Afu1g05390	Afu1g05390|AFUB_005740	Afu1g05390 (Ortholog(s) have ATP:ADP antiporter activity, role in ADP transport, ATP transport, aerobic respiration, anaerobic respiration, apoptotic process, heme transport, mitochondrial transport and mitochondrial inner membrane localization)
619	2	22.1	20.1008	*<0.1%	<0.1%	1	15.37	10.59	95.9	12600000	(K)ICDDILDVLDK(H)	29215.2	4.79	Afu2g03290	Afu2g03290|AFUB_020360	Afu2g03290 (14-3-3 family protein
620	3	22.09	22.151	*<0.1%	<0.1%	1	22.09	22.09	94.1	3710000	(K)NLLSTVEPSVIPIDELVSEVETR(N)	194076	5.3	Afu4g07700	Afu4g07700|AFUB_064800	Afu4g07700 (Clathrin, heavy chain
621	2	22.09	23.3085	*<0.1%	<0.1%	1	22.09	22.09	93.8	6890000	(R)NPADITQEEYASFYK(S)	80695.5	4.94	Afu5g04170	Afu5g04170|AFUB_052690	Afu5g04170 (Putative heat shock protein
622	2	22.08	19.205	*<0.1%	<0.1%	1	17.76	15.94	95.1	4790000	(R)LLAMAPYEGAEIGEVLEAAAK(I)	49272.1	5.57	Afu8g00530	Afu8g00530|AFUB_086040	Afu8g00530 (Putative alpha/beta hydrolase
623	3	22.08	22.5233	*<0.1%	<0.1%	1	18.75	18.45	91.7	7580000	(R)FVEPIEDVPAGNIVGLVGVDQFLLK(S)	93652.8	6.52	Afu2g13530	Afu2g13530|AFUB_029170	Afu2g13530 (Putative translation elongation factor EF-2 subunit
624	2	22.08	18.9551	*<0.1%	<0.1%	1	18.69	12.73	93.4	3060000	(K)ANAGIGTNPDEIVSYINEVR(S)	44878.6	4.91	Afu3g00270	Afu3g00270|AFUB_048180	Afu3g00270 (Cell wall glucanase
625	2	22.07	23.3288	*<0.1%	<0.1%	1	18.1	22.07	98.2	24400000	(K)SIAETNQQAAQESK(-)	7861.7	10.42	Afu2g09310	Afu2g09310|AFUB_025170	Afu2g09310 (Has domain(s) with predicted hydrogen ion transporting ATP synthase activity, rotational mechanism, proton-transporting ATPase activity, rotational mechanism activity and role in ATP synthesis coupled proton transport)
626	3	22.07	22.4702	*<0.1%	<0.1%	1	16.01	17.75	95.1	10700000	(R)FVEPIEDVPAGNIVGLVGVDQFLLK(S)	93652.8	6.52	Afu2g13530	Afu2g13530|AFUB_029170	Afu2g13530 (Putative translation elongation factor EF-2 subunit
627	2	22.07	21.0184	*<0.1%	<0.1%	1	16.37	18.48	94.5	1790000	(K)FLPELLEEWDFTER(Y)	101544	5.49	Afu8g00440	Afu8g00440|AFUB_086130	Afu8g00440 (Putative steroid monooxygenase
628	3	22.06	19.1628	*<0.1%	<0.1%	1	14.22	11.38	94.6	38800000	(K)HIASFEPEFASLPGDASK(A)	25244.6	4.42	Afu1g11190	Afu1g11190|AFUB_010620	Afu1g11190 (Putative eukaryotic translation elongation factor 1 subunit eEF1-beta
629	2	22.06	19.3064	*<0.1%	<0.1%	1	15.81	14.26	96.2	6030000	(R)GECTFQPILDPNPANVR(V)	34401.3	4.72	Afu8g00480	Afu8g00480|AFUB_086090	Afu8g00480 (Ortholog of A. nidulans FGSC A4 : AN6818, A. oryzae RIB40 : AO090010000026, N. fischeri NRRL 181 : NFIA_093990, Aspergillus flavus NRRL 3357 : AFL2T_11293 and A. fumigatus A1163 : AFUB_086090)
630	2	22.06	20.4317	*<0.1%	<0.1%	1	14.37	13.5	96.6	58000000	(K)ILDSGTADGTWLR(N)	29553.2	5.21	Afu8g00550	Afu8g00550|AFUB_086020	Afu8g00550 (Putative methyl transferase
631	3	22.05	21.9704	*<0.1%	<0.1%	1	15.28	18.76	88	6650000	(K)AAAEASPEANILVISNPVNSTVPIVAEVFK(S)	35897.4	9.08	Afu7g05740	Afu7g05740|AFUB_091320	Afu7g05740 (Putative NAD-dependent malate dehydrogenase
632	2	22.05	21.8064	*<0.1%	<0.1%	1	22.05	22.05	98.3	29000000	(R)FTQAGSEVSALLGR(I)	55619.4	5.3	Afu5g10550	Afu5g10550|AFUB_058170	Afu5g10550 (ATP synthase F1, beta subunit
633	3	22.05	20.0286	*<0.1%	<0.1%	1	13.88	9.85	95.2	69900000	(K)YEVTVIDAPGHR(D)	54298.3	9.44	Afu1g06390	Afu1g06390|AFUB_006770	Afu1g06390 (Putative translation elongation factor EF-1 alpha subunit
634	2	22.04	19.5431	*<0.1%	<0.1%	1	18.15	16.65	95.4	22900000	(R)GISELGIYPAVDPLDSK(S)	55619.4	5.3	Afu5g10550	Afu5g10550|AFUB_058170	Afu5g10550 (ATP synthase F1, beta subunit
635	2	22.04	19.3435	*<0.1%	<0.1%	1	17.01	14.72	100	11200000	(K)SYELPDGQVITIGNER(F)	44348.8	5.87	Afu6g04740	Afu6g04740|AFUB_093550	Afu6g04740 (Actin)
636	2	22.04	22.3054	*<0.1%	<0.1%	1	22.04	22.04	87.3	6160000	(R)NWTWAEAGYDLPVLK(I)	437829	5.71	Afu8g00540	Afu8g00540|AFUB_086030	Afu8g00540 (Non-ribosomal peptide synthetase (NRPS)
637	3	22.04	19.9208	*<0.1%	<0.1%	1	12.69	13.22	91.5	1940000	(R)LGADVTVVEFLGQIGGPGMDADIAK(Q)	55312.5	8.61	Afu2g02100	Afu2g02100|AFUB_019180	Afu2g02100 (Putative dihydrolipoamide dehydrogenase
638	2	22.03	23.0908	*<0.1%	<0.1%	1	22.03	22.03	98.2	12500000	(R)ALDATYDDALEGK(L)	29553.2	5.21	Afu8g00550	Afu8g00550|AFUB_086020	Afu8g00550 (Putative methyl transferase
639	2	22.03	20.0701	*<0.1%	<0.1%	1	18.76	16.98	97.4	9680000	(K)AEILTQYLPSK(Q)	37064.4	9.61	Afu4g06910	Afu4g06910|AFUB_063980	Afu4g06910 (Putative outer mitochondrial membrane protein porin
640	2	22.03	21.8158	*<0.1%	<0.1%	1	22.03	18.15	98.6	4680000	(K)LVAWYDNEWGYSR(R)	36484.8	6.98	Afu5g01970	Afu5g01970|AFUB_050490	Afu5g01970 (Glyceraldehyde-3-phosphate dehydrogenase
641	3	22.03	21.3266	*<0.1%	<0.1%	1	14.76	14.03	93.8	16000000	(R)FSHLITDPDAAQAGADSAGSAQK(S)	437829	5.71	Afu8g00540	Afu8g00540|AFUB_086030	Afu8g00540 (Non-ribosomal peptide synthetase (NRPS)
642	2	22.02	21.3978	*<0.1%	<0.1%	1	16.17	18.77	96.2	15500000	(R)ELLAEALSIIQGDSQSTK(V)	436310	5.73	AFUB_086030	AFUB_086030	AFUB_086030 (hybrid NRPS/PKS enzyme, putative)
643	2	22.02	20.9074	*<0.1%	<0.1%	1	15.61	18.73	94.8	10100000	(K)ANQVTGDDILFLSDPDAR(F)	18566.7	5.36	Afu6g02280	Afu6g02280|AFUB_096050	Afu6g02280 (Allergen Asp f 3
644	3	22.02	17.824	*<0.1%	<0.1%	1	9.46	8.92	96	1260000	(K)HGVTCPINWLPGDDVIIPPPVSTEDAK(K)	23506.3	5.38	Afu4g08580	Afu4g08580|AFUB_065670	Afu4g08580 (Mitochondrial peroxiredoxin
645	2	22.02	19.65	*<0.1%	<0.1%	1	22.02	15.01	97.6	15700000	(K)VLEQLSGQTPVYSK(A)	20284	10.25	Afu4g07730	Afu4g07730|AFUB_064830	Afu4g07730 (60S ribosomal protein L11
646	3	22.01	20.8847	*<0.1%	<0.1%	1	12.05	16.67	95.2	16000000	(K)LASVPSGGAAAAAPAAAGAAAGGAAAPAAEEK(K)	11141.1	4.29	Afu2g10100	Afu2g10100|AFUB_025910	Afu2g10100 (Allergen Asp f 8
647	2	22.01	22.1921	*<0.1%	<0.1%	1	18.57	18.67	97	10200000	(K)NILGYTEDDVVSSDLNGDER(S)	36484.8	6.98	Afu5g01970	Afu5g01970|AFUB_050490	Afu5g01970 (Glyceraldehyde-3-phosphate dehydrogenase
648	2	22.01	20.3085	*<0.1%	<0.1%	1	22.01	15.73	97.4	7050000	(R)FDGILGLGYDTISVNK(I)	43582.3	4.81	Afu3g11400	Afu3g11400|AFUB_037770	Afu3g11400 (Aspartic acid endopeptidase
649	2	22.01	21.3361	*<0.1%	<0.1%	1	16.56	22.01	96.9	2960000	(K)LGLDEQFTGVEEPDGEYK(L)	35539.4	8.65	Afu1g12890	Afu1g12890|AFUB_012370	Afu1g12890 (Putative 60S Ribosomal protein L5)
650	2	22.01	20.5963	*<0.1%	<0.1%	1	18.46	16.49	98.2	18700000	(K)ANQVTGDDILFLSDPDAR(F)	18566.7	5.36	Afu6g02280	Afu6g02280|AFUB_096050	Afu6g02280 (Allergen Asp f 3
651	2	22.01	19.859	*<0.1%	<0.1%	1	18.27	11.77	100	14800000	(R)LWELATGETTR(T)	35378.1	6.06	Afu4g13170	Afu4g13170|AFUB_070060	Afu4g13170 (G-protein complex beta subunit
652	3	22	19.6273	*<0.1%	<0.1%	1	22	14.37	94.1	2830000	(K)SINLPLFPTTTIGSFPQTK(E)	87121.1	6.33	Afu4g07360	Afu4g07360|AFUB_064450	Afu4g07360 (Putative cobalamin-independent methionine synthase
653	2	22	20.3102	*<0.1%	<0.1%	1	16.43	16.96	95.8	24000000	(R)FDGILGLGYDTISVNK(I)	43582.3	4.81	Afu3g11400	Afu3g11400|AFUB_037770	Afu3g11400 (Aspartic acid endopeptidase
654	2	22	23	*<0.1%	<0.1%	1	22	22	93.4	3980000	(R)LLEDDETLDQFLR(L)	72762.6	5.78	Afu2g07420	Afu2g07420|AFUB_023470	Afu2g07420 (Putative actin-bundling protein, fimbrin
655	2	22	20.3952	*<0.1%	<0.1%	1	12.26	16.11	97.1	3210000	(R)FDGILGLGYDTISVNK(I)	43582.3	4.81	Afu3g11400	Afu3g11400|AFUB_037770	Afu3g11400 (Aspartic acid endopeptidase
656	2	21.99	19.3839	*<0.1%	<0.1%	1	15.52	12.42	96.1	3430000	(R)IEEELGENAVYAGSK(F)	47418.6	5.39	Afu6g06770	Afu6g06770|AFUB_072700	Afu6g06770 (Putative enolase
657	3	21.99	23.9789	*<0.1%	<0.1%	1	21.99	21.99	97.9	2670000	(R)AGMIADAGALAASGYQSTSGLLSLLK(G)	106681	6.31	Afu4g09030	Afu4g09030|AFUB_066130	Afu4g09030 (Putative aminopeptidase
658	2	21.99	21.4908	*<0.1%	<0.1%	1	15.86	21.99	94	43900000	(R)FTQAGSEVSALLGR(I)	55619.4	5.3	Afu5g10550	Afu5g10550|AFUB_058170	Afu5g10550 (ATP synthase F1, beta subunit
659	2	21.99	22.4373	*<0.1%	<0.1%	1	21.99	21.99	96.6	40900000	(K)TLASDGIAGLYR(G)	33377.9	10.01	Afu1g05390	Afu1g05390|AFUB_005740	Afu1g05390 (Ortholog(s) have ATP:ADP antiporter activity, role in ADP transport, ATP transport, aerobic respiration, anaerobic respiration, apoptotic process, heme transport, mitochondrial transport and mitochondrial inner membrane localization)
660	2	21.99	21.9917	*<0.1%	<0.1%	1	14.5	14.13	98.6	6340000	(R)LLADDYGWDVTDAR(K)	93652.8	6.52	Afu2g13530	Afu2g13530|AFUB_029170	Afu2g13530 (Putative translation elongation factor EF-2 subunit
661	3	21.99	24.0865	*<0.1%	<0.1%	1	15.97	21.99	94	7180000	(R)IPSAVGYQPTLAVDMGGMQER(I)	55619.4	5.3	Afu5g10550	Afu5g10550|AFUB_058170	Afu5g10550 (ATP synthase F1, beta subunit
662	3	21.99	21.3638	*<0.1%	<0.1%	1	12.82	14.16	97.1	6100000	(K)LAFDDAIAELDTLSEESYK(D)	29215.2	4.79	Afu2g03290	Afu2g03290|AFUB_020360	Afu2g03290 (14-3-3 family protein
663	3	21.98	21.7459	*<0.1%	<0.1%	1	11.32	15.05	94.8	1430000	(K)SIAECLAEELINAAK(G)	25899.3	9.59	Afu1g15020	Afu1g15020|AFUB_014580	Afu1g15020 (40S ribosomal protein S5
664	3	21.98	21.8118	*<0.1%	<0.1%	1	15.27	13.09	97	1820000	(K)AAIDGGLNVILCIGETLEER(E)	28295.9	5.87	Afu5g13450	Afu5g13450|AFUB_061150	Afu5g13450 (Putative triosephosphate isomerase
665	2	21.97	20.136	*<0.1%	<0.1%	1	17.07	17.45	93.7	11500000	(K)TITLEVESSDTIDNVK(S)	17900.5	9.99	Afu3g11260	Afu3g11260|Afu4g10350|AFUB_067450|AFUB_037910	Afu3g11260 (Ubiquitin)
666	3	21.97	23.1613	*<0.1%	<0.1%	1	21.97	21.97	94	3600000	(K)VVDQGGNPVVEVEYLGETK(T)	67142.9	5.3	Afu8g03930	Afu8g03930|AFUB_083640	Afu8g03930 (Putative Hsp70 chaperone
667	3	21.97	18.0533	*<0.1%	<0.1%	1	14.88	8.52	87.8	2320000	(R)NLNNCFAYDLVPSVEVLSAALR(A)	18048	5.62	Afu5g02750	Afu5g02750|AFUB_051280	Afu5g02750 (Cytochrome c oxidase subunit Va with a predicted role in oxidative phosphorylation
668	2	21.97	23.5061	*<0.1%	<0.1%	1	21.97	21.97	95	2990000	(R)LLQLAGVQDAYTSSSGSTK(T)	28361.4	10.61	Afu7g01460	Afu7g01460|AFUB_088030	Afu7g01460 (Ribosomal protein S5)
669	2	21.97	23.3502	*<0.1%	<0.1%	1	21.97	21.97	96.3	6940000	(R)NPADITQEEYASFYK(S)	80695.5	4.94	Afu5g04170	Afu5g04170|AFUB_052690	Afu5g04170 (Putative heat shock protein
670	2	21.96	21.6923	*<0.1%	<0.1%	1	21.96	21.96	94.4	4300000	(K)DTIGLDFEGLIADIK(A)	48062.9	9.1	Afu4g10410	Afu4g10410|AFUB_067510	Afu4g10410 (Putative aspartate aminotransferase
671	3	21.96	22.2968	*<0.1%	<0.1%	1	18.55	17.39	98.4	1760000	(K)GTFPEVYVPTVFENYVADVEVDGK(H)	22929	6.09	Afu6g06900	Afu6g06900|AFUB_072830	Afu6g06900 (Putative Rho-type GTPase
672	2	21.96	20.6006	*<0.1%	<0.1%	1	14.3	15.07	97.1	7180000	(R)LINSSEIQSVLR(A)	40560.2	11.04	Afu5g03020	Afu5g03020|AFUB_051530	Afu5g03020 (60S ribosomal protein L4)
673	2	21.96	21.6416	*<0.1%	<0.1%	1	15	15.65	98.7	1240000	(K)GLDFDGMLGALR(E)	51353	8.84	Afu2g09650	Afu2g09650|AFUB_025510	Afu2g09650 (Aspartate transaminase
674	2	21.95	23.368	*<0.1%	<0.1%	1	21.95	21.95	96	12100000	(R)ITLADYFGASLLTR(A)	54295.7	7.2	Afu6g04570	Afu6g04570|AFUB_093730	Afu6g04570 (Putative translational elongation factor eEF-1 gamma subunit
675	2	21.95	18.8413	*<0.1%	<0.1%	1	17.2	13.37	94.7	2350000	(K)SINLPLFPTTTIGSFPQTK(E)	87121.1	6.33	Afu4g07360	Afu4g07360|AFUB_064450	Afu4g07360 (Putative cobalamin-independent methionine synthase
676	3	21.94	22.6528	*<0.1%	<0.1%	1	18.59	17.34	96.8	10200000	(K)ILGVFTGQGAQWAGMGQGLMAK(S)	437829	5.71	Afu8g00540	Afu8g00540	Afu8g00540 (Non-ribosomal peptide synthetase (NRPS)
677	2	21.94	20.1725	*<0.1%	<0.1%	1	17.28	12.23	96.3	3190000	(K)NAVDFQPPEYGIGEWSGR(Y)	75283	6.13	Afu1g13500	Afu1g13500|AFUB_012990	Afu1g13500 (Putative transketolase
678	2	21.94	20.4162	*<0.1%	<0.1%	1	18.63	16.11	100	19500000	(K)DLQELIAEGSTK(L)	11141.1	4.29	Afu2g10100	Afu2g10100|AFUB_025910	Afu2g10100 (Allergen Asp f 8
679	2	21.94	22.7786	*<0.1%	<0.1%	1	12.77	18.81	90.6	11300000	(R)LLADDYGWDVTDAR(K)	93652.8	6.52	Afu2g13530	Afu2g13530|AFUB_029170	Afu2g13530 (Putative translation elongation factor EF-2 subunit
680	2	21.94	20.276	*<0.1%	<0.1%	1	16.19	13.91	93.1	9160000	(K)GVIEPTFVESPLYK(D)	35897.4	9.08	Afu7g05740	Afu7g05740|AFUB_091320	Afu7g05740 (Putative NAD-dependent malate dehydrogenase
681	2	21.94	21.5944	*<0.1%	<0.1%	1	21.94	18.61	96.1	10200000	(R)ELAEEGYSGVEVR(V)	29372.1	9.41	Afu1g05630	Afu1g05630|AFUB_006000	Afu1g05630 (40S ribosomal protein S3)
682	2	21.93	21.8529	*<0.1%	<0.1%	1	21.93	21.93	97.3	16000000	(K)ANQVTGDDILFLSDPDAR(F)	18566.7	5.36	Afu6g02280	Afu6g02280|AFUB_096050	Afu6g02280 (Allergen Asp f 3
683	2	21.93	19.8115	*<0.1%	<0.1%	1	18.07	11.67	100	15200000	(R)LWELATGETTR(T)	35378.1	6.06	Afu4g13170	Afu4g13170|AFUB_070060	Afu4g13170 (G-protein complex beta subunit
684	3	21.92	21.3463	*<0.1%	<0.1%	1	21.92	15.39	92.4	5370000	(K)ATVQDFLVNMSASADVLAQAK(V)	33122.4	9.89	Afu5g10610	Afu5g10610|AFUB_058230	Afu5g10610 (Ubiquinol-cytochrome c reductase iron-sulphur subunit precursor with a predicted role in oxidative phosphorylation
685	2	21.92	18.933	*<0.1%	<0.1%	1	17.29	13.81	97.3	2240000	(K)SINLPLFPTTTIGSFPQTK(E)	87121.1	6.33	Afu4g07360	Afu4g07360|AFUB_064450	Afu4g07360 (Putative cobalamin-independent methionine synthase
686	2	21.92	20.7128	*<0.1%	<0.1%	1	13.88	15.13	93.7	12500000	(K)AGGETLTLDQLALR(A)	20853	11.82	Afu2g07380	Afu2g07380|AFUB_023440	Afu2g07380 (Ribosomal protein L18)
687	2	21.91	20.1575	*<0.1%	<0.1%	1	17.55	17.08	96.4	47100000	(R)FVIGGPQGDAGLTGR(K)	42366.4	5.66	Afu1g10630	Afu1g10630|AFUB_010050	Afu1g10630 (Putative S-adenosylmethionine synthetase
688	2	21.91	21.5946	*<0.1%	<0.1%	1	16.37	21.91	96.2	23200000	(R)FTQAGSEVSALLGR(I)	55619.4	5.3	Afu5g10550	Afu5g10550|AFUB_058170	Afu5g10550 (ATP synthase F1, beta subunit
689	2	21.9	19.8916	*<0.1%	<0.1%	1	15.83	13.82	96.6	32700000	(R)NDELSSIDLPSLK(V)	41790	4.81	Afu4g06820	Afu4g06820|AFUB_063890	Afu4g06820 (Putative glycophosphatidylinositol (GPI)-anchored cell wall protein with similarity to S. cerevisiae Ecm33p
690	2	21.89	22.2542	*<0.1%	<0.1%	1	21.89	21.89	94.2	28700000	(K)TLASDGIAGLYR(G)	33377.9	10.01	Afu1g05390	Afu1g05390|AFUB_005740	Afu1g05390 (Ortholog(s) have ATP:ADP antiporter activity, role in ADP transport, ATP transport, aerobic respiration, anaerobic respiration, apoptotic process, heme transport, mitochondrial transport and mitochondrial inner membrane localization)
691	2	21.89	20.0622	*<0.1%	<0.1%	1	17.39	18.26	98.5	12400000	(K)SYELPDGQVITIGNER(F)	44348.8	5.87	Afu6g04740	Afu6g04740|AFUB_093550	Afu6g04740 (Actin)
692	3	21.89	19.6821	*<0.1%	<0.1%	1	21.89	15.62	84.9	1650000	(R)VYPEEMISTGISAIDTMNSIAR(G)	56531.3	5.73	Afu2g13240	Afu2g13240|AFUB_028870	Afu2g13240 (Putative V-type ATPase, B subunit
693	2	21.89	23.2661	*<0.1%	<0.1%	1	21.89	21.89	89.2	37300000	(R)LLQLAGVQDAYTSSSGSTK(T)	28361.4	10.61	Afu7g01460	Afu7g01460|AFUB_088030	Afu7g01460 (Ribosomal protein S5)
694	2	21.89	18.7533	*<0.1%	<0.1%	1	11.7	14.12	93.4	1320000	(R)LLAMAPYEGAEIGEVLEAAAK(I)	49272.1	5.57	Afu8g00530	Afu8g00530|AFUB_086040	Afu8g00530 (Putative alpha/beta hydrolase
695	2	21.89	22.2801	*<0.1%	<0.1%	1	17.53	17.96	95.5	25700000	(R)VLQETSLTNQELER(V)	101544	5.49	Afu8g00440	Afu8g00440|AFUB_086130	Afu8g00440 (Putative steroid monooxygenase
696	2	21.89	22.8983	*<0.1%	<0.1%	1	21.89	21.89	93	14000000	(K)VNQIGTLTESIQAAK(D)	47418.6	5.39	Afu6g06770	Afu6g06770|AFUB_072700	Afu6g06770 (Putative enolase
697	2	21.89	21.201	*<0.1%	<0.1%	1	16.96	15.65	95.6	22600000	(R)VLQETSLTNQELER(V)	101544	5.49	Afu8g00440	Afu8g00440|AFUB_086130	Afu8g00440 (Putative steroid monooxygenase
698	2	21.89	20.0044	*<0.1%	<0.1%	1	21.89	15.31	94.6	12600000	(K)VLEQLSGQTPVYSK(A)	20284	10.25	Afu4g07730	Afu4g07730|AFUB_064830	Afu4g07730 (60S ribosomal protein L11
699	2	21.88	21.5652	*<0.1%	<0.1%	1	21.88	21.88	100	4370000	(K)LGLDEQFTGVEEPDGEYK(L)	35539.4	8.65	Afu1g12890	Afu1g12890|AFUB_012370	Afu1g12890 (Putative 60S Ribosomal protein L5)
700	2	21.88	19.8765	*<0.1%	<0.1%	1	16.18	14.42	92.8	5310000	(K)NILGYTEDDVVSSDLNGDER(S)	36484.8	6.98	Afu5g01970	Afu5g01970|AFUB_050490	Afu5g01970 (Glyceraldehyde-3-phosphate dehydrogenase
701	3	21.88	19.3203	*<0.1%	<0.1%	1	16.01	15.24	93.1	3740000	(R)VLDSLFPSVQGGTVCIPGAFGCGK(T)	75367.5	5.84	Afu5g02370	Afu5g02370|AFUB_050900	Afu5g02370 (Vacuolar ATP synthase catalytic subunit A
702	2	21.87	18.976	*<0.1%	<0.1%	1	16.7	16.14	95.6	50900000	(K)SYELPDGQVITIGNER(F)	44348.8	5.87	Afu6g04740	Afu6g04740|AFUB_093550	Afu6g04740 (Actin)
703	3	21.87	19.4149	*<0.1%	<0.1%	1	14.91	15.59	97.4	3800000	(R)LAFQEFMIVPDSAPSFSEALR(Q)	47418.6	5.39	Afu6g06770	Afu6g06770|AFUB_072700	Afu6g06770 (Putative enolase
704	2	21.87	21.6346	*<0.1%	<0.1%	1	21.87	21.87	98.4	37500000	(R)YTLVDDSEQTIEEMK(S)	437829	5.71	Afu8g00540	Afu8g00540|AFUB_086030	Afu8g00540 (Non-ribosomal peptide synthetase (NRPS)
705	2	21.87	22.2439	*<0.1%	<0.1%	1	21.87	21.87	94.3	39800000	(K)TLASDGIAGLYR(G)	33377.9	10.01	Afu1g05390	Afu1g05390|AFUB_005740	Afu1g05390 (Ortholog(s) have ATP:ADP antiporter activity, role in ADP transport, ATP transport, aerobic respiration, anaerobic respiration, apoptotic process, heme transport, mitochondrial transport and mitochondrial inner membrane localization)
706	2	21.87	18.3846	*<0.1%	<0.1%	1	14.39	12.96	96.5	5360000	(K)SYELPDGQVITIGNER(F)	44348.8	5.87	Afu6g04740	Afu6g04740|AFUB_093550	Afu6g04740 (Actin)
707	2	21.86	21.6371	*<0.1%	<0.1%	1	18.14	21.86	100	17700000	(K)VLEQLSGQTPVYSK(A)	20284	10.25	Afu4g07730	Afu4g07730|AFUB_064830	Afu4g07730 (60S ribosomal protein L11
708	3	21.86	19.1533	*<0.1%	<0.1%	1	13.68	12.05	92	16500000	(R)TIGESLLNSPSEGLGPITPSPMGALISR(W)	437829	5.71	Afu8g00540	Afu8g00540|AFUB_086030	Afu8g00540 (Non-ribosomal peptide synthetase (NRPS)
709	2	21.86	22.4343	*<0.1%	<0.1%	1	17.72	18.43	95.1	1410000	(K)VSPTDQGELTGILAELGYSK(D)	36287.2	9.19	Afu1g04540	Afu1g04540|AFUB_004880	Afu1g04540 (NADH-cytochrome b5 reductase involved in oxidative phosphorylation
710	2	21.85	20.3141	*<0.1%	<0.1%	1	16.6	16.45	86	11500000	(R)SYVVGDAPSQADVVTFK(A)	25244.6	4.42	Afu1g11190	Afu1g11190|AFUB_010620	Afu1g11190 (Putative eukaryotic translation elongation factor 1 subunit eEF1-beta
711	2	21.85	22.0003	*<0.1%	<0.1%	1	18.55	16.83	91.9	7740000	(K)NILGYTEDDVVSSDLNGDER(S)	36484.8	6.98	Afu5g01970	Afu5g01970|AFUB_050490	Afu5g01970 (Glyceraldehyde-3-phosphate dehydrogenase
712	2	21.84	19.7603	*<0.1%	<0.1%	1	15.81	16.17	97.3	25700000	(R)FVIGGPQGDAGLTGR(K)	42366.4	5.66	Afu1g10630	Afu1g10630|AFUB_010050	Afu1g10630 (Putative S-adenosylmethionine synthetase
713	2	21.84	19.9204	*<0.1%	<0.1%	1	12.69	15.89	89.2	10700000	(R)GLGMPVNEIADVFAK(W)	56255.1	5.86	Afu6g08050	Afu6g08050|AFUB_074040	Afu6g08050 (6-phosphogluconate dehydrogenase
714	2	21.83	19.3404	*<0.1%	<0.1%	1	16.68	10.64	93.5	12500000	(K)GVIEPTFVESPLYK(D)	35897.4	9.08	Afu7g05740	Afu7g05740|AFUB_091320	Afu7g05740 (Putative NAD-dependent malate dehydrogenase
715	2	21.83	19.9505	*<0.1%	<0.1%	1	17.42	15.62	96.8	1470000	(R)LLAMAPYEGAEIGEVLEAAAK(I)	49272.1	5.57	Afu8g00530	Afu8g00530|AFUB_086040	Afu8g00530 (Putative alpha/beta hydrolase
716	3	21.82	21.2419	*<0.1%	<0.1%	1	14.06	14.88	95.9	10100000	(K)KLEDLSPSTHNMDVPNVTR(R)	21506	5.58	Afu1g04070	Afu1g04070|AFUB_004430	Afu1g04070 (Eukaryotic initiation factor 5A
717	2	21.82	20.1764	*<0.1%	<0.1%	1	16.79	16.29	90	13900000	(R)SYVVGDAPSQADVVTFK(A)	25244.6	4.42	Afu1g11190	Afu1g11190|AFUB_010620	Afu1g11190 (Putative eukaryotic translation elongation factor 1 subunit eEF1-beta
718	2	21.82	23.6267	*<0.1%	<0.1%	1	21.82	21.82	98.3	8490000	(R)EVAAFAQFGSDLDASTK(Q)	60159.9	9.32	Afu8g05320	Afu8g05320|AFUB_082210	Afu8g05320 (Putative mitochondrial F1 ATPase subunit alpha
719	3	21.82	23.2322	*<0.1%	<0.1%	1	17.95	21.82	92.3	3330000	(K)AAGVEDVQIDEPVLVFDLPAK(S)	87121.1	6.33	Afu4g07360	Afu4g07360|AFUB_064450	Afu4g07360 (Putative cobalamin-independent methionine synthase
720	2	21.81	19.3628	*<0.1%	<0.1%	1	18.6	17.96	95	8840000	(K)AYTAYGPESTELPTNPK(D)	25244.6	4.42	Afu1g11190	Afu1g11190|AFUB_010620	Afu1g11190 (Putative eukaryotic translation elongation factor 1 subunit eEF1-beta
721	3	21.81	19.534	*<0.1%	<0.1%	1	13.2	13.74	94.6	3050000	(K)ELESVANPIISAAYGGAAGAAPGGAAPGGATR(T)	69830.2	5.09	Afu1g07440	Afu1g07440|AFUB_007770	Afu1g07440 (Molecular chaperone
722	2	21.81	20.1678	*<0.1%	<0.1%	1	21.81	14.63	92.8	9660000	(R)TVAHDLFEEGVEQPIK(G)	27898.2	5.46	Afu8g00390	Afu8g00390|AFUB_086180	Afu8g00390 (Has domain(s) with predicted O-methyltransferase activity)
723	2	21.8	20.2004	*<0.1%	<0.1%	1	21.8	16.38	95.3	2930000	(K)AAVLGASGGIGQPLSLLLK(A)	34980.7	6.78	Afu6g05210	Afu6g05210|AFUB_093060	Afu6g05210 (Putative NAD-dependent malate dehydrogenase with a predicted role in the citric acid cycle
724	2	21.8	22.1935	*<0.1%	<0.1%	1	13.28	21.8	91.7	3960000	(K)TAAVLALTEVR(A)	28934.4	10.25	Afu6g12990	Afu6g12990|AFUB_001750	Afu6g12990 (Putative cytosolic large ribosomal subunit protein L7A)
725	2	21.8	20.994	*<0.1%	<0.1%	1	21.8	21.8	94.6	7290000	(R)LGEMPADQGFPAYLGAK(L)	75367.5	5.84	Afu5g02370	Afu5g02370|AFUB_050900	Afu5g02370 (Vacuolar ATP synthase catalytic subunit A
726	2	21.79	20.9535	*<0.1%	<0.1%	1	16.77	18.64	96.3	4200000	(K)TSDFQIVGDDLTVTNPGR(I)	47418.6	5.39	Afu6g06770	Afu6g06770|AFUB_072700	Afu6g06770 (Putative enolase
727	3	21.79	24.2065	*<0.1%	<0.1%	1	17.76	21.79	97.5	3930000	(K)VGALEAQLSTGQGEIQSLVEEVQSK(Q)	132065	5.05	Afu6g08660	Afu6g08660|AFUB_074620	Afu6g08660 (Ortholog of A. nidulans AN3906
728	2	21.79	21.4062	*<0.1%	<0.1%	1	17.53	21.79	92.2	11200000	(R)NDELSSIDLPSLK(V)	41790	4.81	Afu4g06820	Afu4g06820|AFUB_063890	Afu4g06820 (Putative glycophosphatidylinositol (GPI)-anchored cell wall protein with similarity to S. cerevisiae Ecm33p
729	3	21.79	21.3401	*<0.1%	<0.1%	1	21.79	17.24	91.8	5990000	(K)ACPLVDELALYDVVNTPGVAADLSHISSVAK(V)	34980.7	6.78	Afu6g05210	Afu6g05210|AFUB_093060	Afu6g05210 (Putative NAD-dependent malate dehydrogenase with a predicted role in the citric acid cycle
730	2	21.78	20.294	*<0.1%	<0.1%	1	16.48	16.1	94.6	10900000	(R)SYVVGDAPSQADVVTFK(A)	25244.6	4.42	Afu1g11190	Afu1g11190|AFUB_010620	Afu1g11190 (Putative eukaryotic translation elongation factor 1 subunit eEF1-beta
731	2	21.78	19.4953	*<0.1%	<0.1%	1	17.98	14.75	95.5	3810000	(K)VAILEPNDPSDVTEIIGSGK(V)	38607.4	6.04	Afu5g02470	Afu5g02470|AFUB_051000	Afu5g02470 (Thiamine biosynthesis protein, phoB-regulated
732	2	21.78	20.455	*<0.1%	<0.1%	1	14.1	16.35	91	4500000	(K)VALVFGQMNEPPGAR(A)	55619.4	5.3	Afu5g10550	Afu5g10550|AFUB_058170	Afu5g10550 (ATP synthase F1, beta subunit
733	3	21.78	19.306	*<0.1%	<0.1%	1	17.58	14.32	95.7	4510000	(R)TIGESLLNSPSEGLGPITPSPMGALISR(W)	437829	5.71	Afu8g00540	Afu8g00540|AFUB_086030	Afu8g00540 (Non-ribosomal peptide synthetase (NRPS)
734	2	21.78	20.7886	*<0.1%	<0.1%	1	15.5	18.12	92.2	28300000	(R)IEEELGENAVYAGSK(F)	47418.6	5.39	Afu6g06770	Afu6g06770|AFUB_072700	Afu6g06770 (Putative enolase
735	3	21.77	20.03	*<0.1%	<0.1%	1	12.9	11.29	95	5370000	(R)DGQPYGEEIGLLASAVLGGSSVPR(V)	16937.4	10.38	Afu1g03720	Afu1g03720|AFUB_004130	Afu1g03720 (Ortholog(s) have mitochondrion localization)
736	2	21.77	21.5048	*<0.1%	<0.1%	1	14.78	18.21	98.3	15500000	(K)ILDSGTADGTWLR(N)	29553.2	5.21	Afu8g00550	Afu8g00550|AFUB_086020	Afu8g00550 (Putative methyl transferase
737	2	21.77	19.6142	*<0.1%	<0.1%	1	18.5	14.07	98.6	6630000	(R)YTLVDDSEQTIEEMK(S)	437829	5.71	Afu8g00540	Afu8g00540|AFUB_086030	Afu8g00540 (Non-ribosomal peptide synthetase (NRPS)
738	2	21.76	20.682	*<0.1%	<0.1%	1	21.76	21.76	95.2	75000000	(K)TLASDGIAGLYR(G)	33377.9	10.01	Afu1g05390	Afu1g05390|AFUB_005740	Afu1g05390 (Ortholog(s) have ATP:ADP antiporter activity, role in ADP transport, ATP transport, aerobic respiration, anaerobic respiration, apoptotic process, heme transport, mitochondrial transport and mitochondrial inner membrane localization)
739	3	21.76	19.5855	*<0.1%	<0.1%	1	17.91	15.96	94.1	37200000	(R)GLQKPASEGQPAIDVPSLEMVK(W)	87121.1	6.33	Afu4g07360	Afu4g07360|AFUB_064450	Afu4g07360 (Putative cobalamin-independent methionine synthase
740	2	21.76	19.5473	*<0.1%	<0.1%	1	15.41	11.51	99.2	43900000	(R)TIAMDGTEGLTR(G)	55619.4	5.3	Afu5g10550	Afu5g10550|AFUB_058170	Afu5g10550 (ATP synthase F1, beta subunit
741	2	21.76	22.1354	*<0.1%	<0.1%	1	10.46	21.76	92.3	10500000	(R)LINSSEIQSVLR(A)	40560.2	11.04	Afu5g03020	Afu5g03020|AFUB_051530	Afu5g03020 (60S ribosomal protein L4)
742	2	21.76	20.5064	*<0.1%	<0.1%	1	21.76	15.16	91.7	5450000	(R)TVAHDLFEEGVEQPIK(G)	27898.2	5.46	Afu8g00390	Afu8g00390|AFUB_086180	Afu8g00390 (Has domain(s) with predicted O-methyltransferase activity)
743	2	21.75	19.3705	*<0.1%	<0.1%	1	14.48	13.7	96.7	7060000	(R)YTLVDDSEQTIEEMK(S)	437829	5.71	Afu8g00540	Afu8g00540|AFUB_086030	Afu8g00540 (Non-ribosomal peptide synthetase (NRPS)
744	2	21.75	19.512	*<0.1%	<0.1%	1	18.53	13.64	95.2	4880000	(K)TSDFQIVGDDLTVTNPGR(I)	47418.6	5.39	Afu6g06770	Afu6g06770|AFUB_072700	Afu6g06770 (Putative enolase
745	2	21.74	21.5515	*<0.1%	<0.1%	1	18.35	18.68	93.2	49100000	(K)VNQIGTLTESIQAAK(D)	47418.6	5.39	Afu6g06770	Afu6g06770|AFUB_072700	Afu6g06770 (Putative enolase
746	3	21.74	22.575	*<0.1%	<0.1%	1	16.16	21.74	95.4	2190000	(R)LGEIVNELLQGEEVDVAHAIANLPR(G)	34721.4	4.47	Afu1g11120	Afu1g11120|AFUB_010550	Afu1g11120 (Has domain(s) with predicted cytoplasm, nucleus localization)
747	2	21.73	20.9106	*<0.1%	<0.1%	1	17.08	17.35	95.5	20400000	(R)ELLAEALSIIQGDSQSTK(V)	436310	5.73	AFUB_086030	AFUB_086030	AFUB_086030 (hybrid NRPS/PKS enzyme, putative)
748	3	21.73	22.5819	*<0.1%	<0.1%	1	21.73	21.73	93.2	1580000	(K)ACPLVDELALYDVVNTPGVAADLSHISSVAK(V)	34980.7	6.78	Afu6g05210	Afu6g05210|AFUB_093060	Afu6g05210 (Putative NAD-dependent malate dehydrogenase with a predicted role in the citric acid cycle
749	2	21.73	22.0269	*<0.1%	<0.1%	1	13.39	18.49	96.2	23700000	(K)NQAIVDEIEGYVK(N)	28809.6	9.27	Afu6g03810	Afu6g03810|AFUB_094490	Afu6g03810 (Putative mitochondrial ATP synthase D chain
750	3	21.73	23.08	*<0.1%	<0.1%	1	17.69	21.73	94.4	2820000	(R)WVQPVPGTAIVNVGNALEILTNK(A)	42806	5.33	Afu1g01000	Afu1g01000	Afu1g01000 (Has domain(s) with predicted oxidoreductase activity, acting on paired donors, with incorporation or reduction of molecular oxygen, 2-oxoglutarate as one donor, and incorporation of one atom each of oxygen into both donors activity)
751	2	21.73	19.4723	*<0.1%	<0.1%	1	17.03	18.04	96.1	4760000	(K)SYELPDGQVITIGNER(F)	44348.8	5.87	Afu6g04740	Afu6g04740|AFUB_093550	Afu6g04740 (Actin)
752	2	21.73	21.7497	*<0.1%	<0.1%	1	21.73	21.73	97.2	7110000	(K)ANQVTGDDILFLSDPDAR(F)	18566.7	5.36	Afu6g02280	Afu6g02280|AFUB_096050	Afu6g02280 (Allergen Asp f 3
753	2	21.73	19.593	*<0.1%	<0.1%	1	13.28	14.61	97	3650000	(R)SYVVGDAPSQADVVTFK(A)	25244.6	4.42	Afu1g11190	Afu1g11190|AFUB_010620	Afu1g11190 (Putative eukaryotic translation elongation factor 1 subunit eEF1-beta
754	2	21.73	19.871	*<0.1%	<0.1%	1	15.64	15.04	95.1	5640000	(R)GISELGIYPAVDPLDSK(S)	55619.4	5.3	Afu5g10550	Afu5g10550|AFUB_058170	Afu5g10550 (ATP synthase F1, beta subunit
755	2	21.72	21.8873	*<0.1%	<0.1%	1	21.72	21.72	98.4	97900000	(K)ANQVTGDDILFLSDPDAR(F)	18566.7	5.36	Afu6g02280	Afu6g02280|AFUB_096050	Afu6g02280 (Allergen Asp f 3
756	2	21.72	22.4543	*<0.1%	<0.1%	1	21.72	21.72	92.1	15100000	(K)DIISGDEVLSDNFK(I)	20360.8	4.82	Afu1g16840	Afu1g16840|AFUB_016230	Afu1g16840 (TCTP family protein)
757	2	21.72	21.2387	*<0.1%	<0.1%	1	21.72	21.72	96.8	106000000	(R)FTQAGSEVSALLGR(I)	55619.4	5.3	Afu5g10550	Afu5g10550|AFUB_058170	Afu5g10550 (ATP synthase F1, beta subunit
758	2	21.72	16.1671	*0.3%	<0.1%	1	10.98	8.15	87.9	9430000	(K)EQVPGYDNYYDKL(-)	93652.8	6.52	Afu2g13530	Afu2g13530|AFUB_029170	Afu2g13530 (Putative translation elongation factor EF-2 subunit
759	2	21.71	21.8288	*<0.1%	<0.1%	1	21.71	21.71	96.5	56400000	(K)ANQVTGDDILFLSDPDAR(F)	18566.7	5.36	Afu6g02280	Afu6g02280|AFUB_096050	Afu6g02280 (Allergen Asp f 3
760	2	21.71	21.6651	*<0.1%	<0.1%	1	21.71	21.71	96.8	1750000	(K)IIQVALDGLENILK(V)	61253.3	4.97	Afu2g16090	Afu2g16090|AFUB_031770	Afu2g16090 (Karyopherin alpha subunit)
761	2	21.71	22.1472	*<0.1%	<0.1%	1	16.96	21.71	91.6	21700000	(K)TLASDGIAGLYR(G)	33377.9	10.01	Afu1g05390	Afu1g05390|AFUB_005740	Afu1g05390 (Ortholog(s) have ATP:ADP antiporter activity, role in ADP transport, ATP transport, aerobic respiration, anaerobic respiration, apoptotic process, heme transport, mitochondrial transport and mitochondrial inner membrane localization)
762	2	21.7	19.3936	*<0.1%	<0.1%	1	15.52	17.11	94.2	10100000	(K)QALPVVTQGQLFR(K)	61519.4	8.94	Afu5g08830	Afu5g08830|AFUB_056360	Afu5g08830 (Putative woronin body protein
763	2	21.7	21.399	*<0.1%	<0.1%	1	10.62	17.25	90.7	3970000	(R)IVIEPLELTQAFR(N)	38533.1	9.6	Afu6g08810	Afu6g08810|AFUB_074770	Afu6g08810 (Has domain(s) with predicted NADH dehydrogenase (ubiquinone) activity and role in oxidation-reduction process)
764	2	21.69	21.6471	*<0.1%	<0.1%	1	17.41	21.69	96.8	24800000	(K)VLEQLSGQTPVYSK(A)	20284	10.25	Afu4g07730	Afu4g07730|AFUB_064830	Afu4g07730 (60S ribosomal protein L11
765	2	21.69	21.5748	*<0.1%	<0.1%	1	21.69	21.69	89.8	3920000	(K)AFTDTYGFPIIIK(A)	132069	6.24	Afu4g07710	Afu4g07710|AFUB_064810	Afu4g07710 (Putative pyruvate carboxylase
766	3	21.69	22.0441	*<0.1%	<0.1%	1	21.69	21.69	95	3440000	(K)SINPDEAVAYGAAVQAAILSGDTSSK(S)	69830.2	5.09	Afu1g07440	Afu1g07440|AFUB_007770	Afu1g07440 (Molecular chaperone
767	2	21.69	21.4585	*<0.1%	<0.1%	1	21.69	21.69	96.9	2140000	(K)ANQVTGDDILFLSDPDAR(F)	18566.7	5.36	Afu6g02280	Afu6g02280|AFUB_096050	Afu6g02280 (Allergen Asp f 3
768	3	21.68	18.1253	*<0.1%	<0.1%	1	18.22	9.09	94.1	2200000	(R)TIGESLLNSPSEGLGPITPSPMGALISR(W)	437829	5.71	Afu8g00540	Afu8g00540|AFUB_086030	Afu8g00540 (Non-ribosomal peptide synthetase (NRPS)
769	2	21.68	20.0844	*<0.1%	<0.1%	1	17.37	18.34	96.4	36000000	(K)MASEMFTGIGVGDFANNNK(S)	29553.2	5.21	Afu8g00550	Afu8g00550|AFUB_086020	Afu8g00550 (Putative methyl transferase
770	3	21.68	22.4626	*<0.1%	<0.1%	1	11.97	16.46	100	5650000	(K)YGSGELSGFVSQDTLQIGDLK(V)	43582.3	4.81	Afu3g11400	Afu3g11400|AFUB_037770	Afu3g11400 (Aspartic acid endopeptidase
771	3	21.68	21.4547	*<0.1%	<0.1%	1	15.03	21.68	92.3	10200000	(K)AEAAPAPSTPEPAPAAQEPETSTEK(L)	52087.7	6.26	Afu7g05720	Afu7g05720|AFUB_091290	Afu7g05720 (Pyruvate dehydrogenase complex, dihydrolipoamide acetyltransferase component
772	2	21.68	20.4928	*<0.1%	<0.1%	1	14.24	12.42	98.5	9530000	(R)DALNEALAEELESNPK(T)	40903.3	6.87	Afu3g04170	Afu3g04170|AFUB_043800	Afu3g04170 (Ortholog(s) have pyruvate dehydrogenase (acetyl-transferring) activity, role in acetyl-CoA biosynthetic process from pyruvate and mitochondrial nucleoid, mitochondrial pyruvate dehydrogenase complex localization)
773	2	21.68	20.6088	*<0.1%	<0.1%	1	16.47	16.71	98.6	3220000	(R)TIQFVDWCPTGFK(I)	50823.1	4.99	Afu1g02550	Afu1g02550|AFUB_002930	Afu1g02550 (Tubulin alpha-1 subunit
774	3	21.67	18.5208	*<0.1%	<0.1%	1	12.11	14.33	91.4	1360000	(R)VFITDDATDLIPEWLGFIK(G)	80695.5	4.94	Afu5g04170	Afu5g04170|AFUB_052690	Afu5g04170 (Putative heat shock protein
775	3	21.67	21.3765	*<0.1%	<0.1%	1	21.67	14.56	95.9	2150000	(K)LAFDDAIAELDTLSEESYK(D)	29215.2	4.79	Afu2g03290	Afu2g03290|AFUB_020360	Afu2g03290 (14-3-3 family protein
776	2	21.67	22.3122	*<0.1%	<0.1%	1	21.67	21.67	93.2	8740000	(K)VNQIGTLTESIQAAK(D)	47418.6	5.39	Afu6g06770	Afu6g06770|AFUB_072700	Afu6g06770 (Putative enolase
777	2	21.67	20.3856	*<0.1%	<0.1%	1	17.12	17.38	94.7	13000000	(R)NDELSSIDLPSLK(V)	41790	4.81	Afu4g06820	Afu4g06820|AFUB_063890	Afu4g06820 (Putative glycophosphatidylinositol (GPI)-anchored cell wall protein with similarity to S. cerevisiae Ecm33p
778	2	21.67	19.3209	*<0.1%	<0.1%	1	17.78	13.15	98	51200000	(R)IVNVTGDPIDER(G)	55619.4	5.3	Afu5g10550	Afu5g10550|AFUB_058170	Afu5g10550 (ATP synthase F1, beta subunit
779	2	21.66	21.8557	*<0.1%	<0.1%	1	17.24	21.66	96.4	3210000	(K)YGSGELSGFVSQDTLQIGDLK(V)	43582.3	4.81	Afu3g11400	Afu3g11400|AFUB_037770	Afu3g11400 (Aspartic acid endopeptidase
780	3	21.66	18.7388	*<0.1%	<0.1%	1	21.66	7.32	95.2	1310000	(K)SGGTSAASPVFAGIVGLLNDAR(L)	64342.8	4.89	Afu4g14000	Afu4g14000|AFUB_070910	Afu4g14000 (Putative tripeptidyl-peptidase of the sedolisin family
781	3	21.66	21.1047	*<0.1%	<0.1%	1	18.47	16.54	95.8	5230000	(K)LASVPSGGAAAAAPAAAGAAAGGAAAPAAEEK(K)	11141.1	4.29	Afu2g10100	Afu2g10100|AFUB_025910	Afu2g10100 (Allergen Asp f 8
782	2	21.66	21.8566	*<0.1%	<0.1%	1	21.66	21.66	89.2	48800000	(K)TLASDGIAGLYR(G)	33377.9	10.01	Afu1g05390	Afu1g05390|AFUB_005740	Afu1g05390 (Ortholog(s) have ATP:ADP antiporter activity, role in ADP transport, ATP transport, aerobic respiration, anaerobic respiration, apoptotic process, heme transport, mitochondrial transport and mitochondrial inner membrane localization)
783	2	21.65	21.0735	*<0.1%	<0.1%	1	15.31	13.86	98.7	12900000	(K)AELDALLAMEELAK(V)	21488.4	5.97	Afu1g04940	Afu1g04940|AFUB_005310	Afu1g04940 (Ortholog(s) have GTPase activity, role in regulation of COPII vesicle coating and COPII vesicle coat localization)
784	3	21.65	19.4638	*<0.1%	<0.1%	1	14.44	12.9	96.8	29300000	(R)TIGESLLNSPSEGLGPITPSPMGALISR(W)	437829	5.71	Afu8g00540	Afu8g00540|AFUB_086030	Afu8g00540 (Non-ribosomal peptide synthetase (NRPS)
785	2	21.65	21.9553	*<0.1%	<0.1%	1	21.65	21.65	92.1	6670000	(R)TVAHDLFEEGVEQPIK(G)	27898.2	5.46	Afu8g00390	Afu8g00390|AFUB_086180	Afu8g00390 (Has domain(s) with predicted O-methyltransferase activity)
786	3	21.64	21.299	*<0.1%	<0.1%	1	21.64	13.62	95.5	23500000	(R)FSHLITDPDAAQAGADSAGSAQK(S)	437829	5.71	Afu8g00540	Afu8g00540|AFUB_086030	Afu8g00540 (Non-ribosomal peptide synthetase (NRPS)
787	2	21.64	21.9535	*<0.1%	<0.1%	1	21.64	21.64	93.3	57700000	(R)TVAHDLFEEGVEQPIK(G)	27898.2	5.46	Afu8g00390	Afu8g00390|AFUB_086180	Afu8g00390 (Has domain(s) with predicted O-methyltransferase activity)
788	2	21.64	20.7452	*<0.1%	<0.1%	1	14.99	13.43	98.3	4510000	(R)DALNEALAEELESNPK(T)	40903.3	6.87	Afu3g04170	Afu3g04170|AFUB_043800	Afu3g04170 (Ortholog(s) have pyruvate dehydrogenase (acetyl-transferring) activity, role in acetyl-CoA biosynthetic process from pyruvate and mitochondrial nucleoid, mitochondrial pyruvate dehydrogenase complex localization)
789	2	21.64	20.3312	*<0.1%	<0.1%	1	17.2	17.63	95.3	9330000	(R)NDELSSIDLPSLK(V)	41790	4.81	Afu4g06820	Afu4g06820|AFUB_063890	Afu4g06820 (Putative glycophosphatidylinositol (GPI)-anchored cell wall protein with similarity to S. cerevisiae Ecm33p
790	2	21.64	21.8751	*<0.1%	<0.1%	1	15.19	21.64	96.7	7320000	(R)TIQFVDWCPTGFK(I)	50823.1	4.99	Afu1g02550	Afu1g02550|AFUB_002930	Afu1g02550 (Tubulin alpha-1 subunit
791	3	21.63	21.9986	*<0.1%	<0.1%	1	21.63	17.19	91.6	12500000	(R)DILADPPSDDPAANAAVAELNAILDK(Q)	44475.9	9.03	Afu6g11850	Afu6g11850	Afu6g11850 (Protein of unknown function
792	2	21.63	23.8535	*<0.1%	<0.1%	1	21.63	21.63	95.9	2510000	(K)YGSGELSGFVSQDTLQIGDLK(V)	43582.3	4.81	Afu3g11400	Afu3g11400|AFUB_037770	Afu3g11400 (Aspartic acid endopeptidase
793	3	21.63	20.2696	*<0.1%	<0.1%	1	12.09	16.65	96	6580000	(K)LASVPSGGAAAAAPAAAGAAAGGAAAPAAEEK(K)	11141.1	4.29	Afu2g10100	Afu2g10100|AFUB_025910	Afu2g10100 (Allergen Asp f 8
794	2	21.63	18.7398	*<0.1%	<0.1%	1	14.74	11.72	96.7	4300000	(K)NILGYTEDDVVSSDLNGDER(S)	36484.8	6.98	Afu5g01970	Afu5g01970|AFUB_050490	Afu5g01970 (Glyceraldehyde-3-phosphate dehydrogenase
795	2	21.62	20.6373	*<0.1%	<0.1%	1	16.91	17.85	91.7	90100000	(K)SSFTGEQLDALPAR(V)	29553.2	5.21	Afu8g00550	Afu8g00550|AFUB_086020	Afu8g00550 (Putative methyl transferase
796	2	21.62	20.2769	*<0.1%	<0.1%	1	15.38	16.45	98.2	6910000	(K)DLQELIAEGSTK(L)	11141.1	4.29	Afu2g10100	Afu2g10100|AFUB_025910	Afu2g10100 (Allergen Asp f 8
797	3	21.61	19.1733	*<0.1%	<0.1%	1	11.1	16.15	94.2	3070000	(R)LAFQEFMIVPDSAPSFSEALR(Q)	47418.6	5.39	Afu6g06770	Afu6g06770|AFUB_072700	Afu6g06770 (Putative enolase
798	3	21.61	18.5837	*<0.1%	<0.1%	1	12.97	12.56	95.4	30000000	(R)ETAEAYLGGTVNNAVITVPAYFNDSQR(Q)	69830.2	5.09	Afu1g07440	Afu1g07440|AFUB_007770	Afu1g07440 (Molecular chaperone
799	2	21.61	20.2385	*<0.1%	<0.1%	1	18.5	17.56	89.3	2740000	(K)YNLDPLDEYFAmGR(G)	87121.1	6.33	Afu4g07360	Afu4g07360|AFUB_064450	Afu4g07360 (Putative cobalamin-independent methionine synthase
800	3	21.61	18.1172	*<0.1%	<0.1%	1	21.61	9.64	94.2	2030000	(R)TIGESLLNSPSEGLGPITPSPMGALISR(W)	437829	5.71	Afu8g00540	Afu8g00540|AFUB_086030	Afu8g00540 (Non-ribosomal peptide synthetase (NRPS)
801	2	21.61	20.3145	*<0.1%	<0.1%	1	12.91	17.02	85	10900000	(K)VCQDVLDVLDESLIPK(A)	30217.1	4.74	Afu6g06750	Afu6g06750|AFUB_072680	Afu6g06750 (14-3-3 family protein
802	2	21.6	20.4785	*<0.1%	<0.1%	1	21.6	18.48	95.6	10400000	(K)ALQEGPQVVVGTPGR(V)	46005.9	5.06	Afu3g08160	Afu3g08160|AFUB_040950	Afu3g08160 (Eukaryotic translation initiation factor eIF4A
803	3	21.6	17.6197	*<0.1%	<0.1%	1	13.47	9.78	94.3	1010000	(K)FLPAADAMLEMICIHLPSPVTAQK(Y)	93652.8	6.52	Afu2g13530	Afu2g13530|AFUB_029170	Afu2g13530 (Putative translation elongation factor EF-2 subunit
804	2	21.6	22.1895	*<0.1%	<0.1%	1	16.42	21.6	95.1	25300000	(K)LVEDPQIVAPFLPK(L)	118564	5.84	Afu7g05660	Afu7g05660|AFUB_091240	Afu7g05660 (Putative translation elongation factor eEF-3
805	2	21.6	20.7034	*<0.1%	<0.1%	1	14.67	17.33	97.2	2440000	(K)NILGYTEDDVVSSDLNGDER(S)	36484.8	6.98	Afu5g01970	Afu5g01970|AFUB_050490	Afu5g01970 (Glyceraldehyde-3-phosphate dehydrogenase
806	2	21.6	18.1757	*<0.1%	<0.1%	1	14.14	13.86	93.1	2230000	(R)QNLPQLENSTIEAALK(G)	75283	6.13	Afu1g13500	Afu1g13500|AFUB_012990	Afu1g13500 (Putative transketolase
807	3	21.59	20.1203	*<0.1%	<0.1%	1	16.87	13.07	91.3	8470000	(K)GFDIDGVEGQDVVPPLEETLKR(K)	54664.7	5.05	Afu2g05910	Afu2g05910|AFUB_022950	Afu2g05910 (Putative hexokinase
808	2	21.59	21.5446	*<0.1%	<0.1%	1	21.59	21.59	96	108000000	(K)ANQVTGDDILFLSDPDAR(F)	18566.7	5.36	Afu6g02280	Afu6g02280|AFUB_096050	Afu6g02280 (Allergen Asp f 3
809	3	21.59	19.9305	*<0.1%	<0.1%	1	13.36	14.41	89	1930000	(R)NLNNCFAYDLVPSVEVLSAALR(A)	18048	5.62	Afu5g02750	Afu5g02750|AFUB_051280	Afu5g02750 (Cytochrome c oxidase subunit Va with a predicted role in oxidative phosphorylation
810	3	21.59	21.3581	*<0.1%	<0.1%	1	14.84	13.76	96.7	18300000	(R)FSHLITDPDAAQAGADSAGSAQK(S)	437829	5.71	Afu8g00540	Afu8g00540|AFUB_086030	Afu8g00540 (Non-ribosomal peptide synthetase (NRPS)
811	2	21.58	19.8805	*<0.1%	<0.1%	1	21.58	16.29	83.7	63400000	(K)SSFTGEQLDALPAR(V)	29553.2	5.21	Afu8g00550	Afu8g00550|AFUB_086020	Afu8g00550 (Putative methyl transferase
812	2	21.58	19.11	*<0.1%	<0.1%	1	21.58	11	93	12400000	(K)YQVVEMLQQR(G)	109789	5.21	Afu3g07640	Afu3g07640|AFUB_041460	Afu3g07640 (Putative plasma membrane H+ ATPase
813	2	21.57	21.8649	*<0.1%	<0.1%	1	18.56	17.78	92.7	1960000	(R)GDLNPLAAFFGGVAAQEVLK(A)	115140	5.11	Afu2g15760	Afu2g15760|AFUB_031410	Afu2g15760 (Ortholog(s) have ubiquitin activating enzyme activity, role in protein ubiquitination and cytoplasm, nucleus localization)
814	3	21.57	22.3575	*<0.1%	<0.1%	1	21.57	21.57	96.6	14500000	(K)TCNVLVAIEQQSPDIAQGLHYDEALEK(L)	42366.4	5.66	Afu1g10630	Afu1g10630|AFUB_010050	Afu1g10630 (Putative S-adenosylmethionine synthetase
815	2	21.56	21.1715	*<0.1%	<0.1%	1	21.56	21.56	94	36800000	(R)IVNVTGDPIDER(G)	55619.4	5.3	Afu5g10550	Afu5g10550|AFUB_058170	Afu5g10550 (ATP synthase F1, beta subunit
816	3	21.56	23.2783	*<0.1%	<0.1%	1	21.56	21.56	91.3	4260000	(R)SPLTSPSPVPLSGNLLVVGGFSADIAK(L)	437829	5.71	Afu8g00540	Afu8g00540|AFUB_086030	Afu8g00540 (Non-ribosomal peptide synthetase (NRPS)
817	3	21.56	19.5471	*<0.1%	<0.1%	1	13.23	15.84	85.5	3980000	(R)MLVPMVDVIFADVAQPDQAR(I)	32685.8	10.43	Afu1g14220	Afu1g14220|AFUB_013760	Afu1g14220 (Nucleolar protein)
818	3	21.56	19.3761	*<0.1%	<0.1%	1	12.15	12.51	100	1550000	(K)LLTNTQLAPNFLIELGPSNTLAGPVTQIAR(A)	268590	6.37	Afu8g00370	Afu8g00370|AFUB_086200	Afu8g00370 (Putative polyketide synthase)
819	2	21.56	20.5586	*<0.1%	<0.1%	1	17.37	15.69	90.1	8570000	(K)VALVFGQMNEPPGAR(A)	55619.4	5.3	Afu5g10550	Afu5g10550|AFUB_058170	Afu5g10550 (ATP synthase F1, beta subunit
820	2	21.56	20.3028	*<0.1%	<0.1%	1	12.08	14.88	95.8	7530000	(R)TAQAEGVMSLWR(G)	33377.9	10.01	Afu1g05390	Afu1g05390|AFUB_005740	Afu1g05390 (Ortholog(s) have ATP:ADP antiporter activity, role in ADP transport, ATP transport, aerobic respiration, anaerobic respiration, apoptotic process, heme transport, mitochondrial transport and mitochondrial inner membrane localization)
821	3	21.55	20.612	*<0.1%	<0.1%	1	17.54	12.84	89.3	16100000	(K)ELATEVLPHLPTAVDASLLSHIADK(I)	119640	6.47	Afu4g11650	Afu4g11650|AFUB_068670	Afu4g11650 (Putative alpha-ketoglutarate dehydrogenase complex subunit
822	2	21.55	20.0352	*<0.1%	<0.1%	1	13.09	9.91	96.7	9160000	(K)ICDDILDVLDK(H)	29215.2	4.79	Afu2g03290	Afu2g03290|AFUB_020360	Afu2g03290 (14-3-3 family protein
823	2	21.55	19.8686	*<0.1%	<0.1%	1	18.39	15.44	90.5	3240000	(K)ILTWESDFLASVK(S)	60159.9	9.32	Afu8g05320	Afu8g05320|AFUB_082210	Afu8g05320 (Putative mitochondrial F1 ATPase subunit alpha
824	2	21.54	18.8539	*<0.1%	<0.1%	1	17.15	13.08	95.4	4680000	(K)SINLPLFPTTTIGSFPQTK(E)	87121.1	6.33	Afu4g07360	Afu4g07360|AFUB_064450	Afu4g07360 (Putative cobalamin-independent methionine synthase
825	3	21.54	21.5157	*<0.1%	<0.1%	1	15.71	13.55	95.9	10100000	(R)FSHLITDPDAAQAGADSAGSAQK(S)	437829	5.71	Afu8g00540	Afu8g00540|AFUB_086030	Afu8g00540 (Non-ribosomal peptide synthetase (NRPS)
826	2	21.54	21.5207	*<0.1%	<0.1%	1	21.54	21.54	96.1	17700000	(K)ANQVTGDDILFLSDPDAR(F)	18566.7	5.36	Afu6g02280	Afu6g02280|AFUB_096050	Afu6g02280 (Allergen Asp f 3
827	3	21.53	20.0224	*<0.1%	<0.1%	1	12.89	17	89.8	94600000	(K)MVPSKPMCVESFTDYPPLGR(F)	54298.3	9.44	Afu1g06390	Afu1g06390|AFUB_006770	Afu1g06390 (Putative translation elongation factor EF-1 alpha subunit
828	2	21.53	22.3905	*<0.1%	<0.1%	1	18.16	21.53	97.1	15100000	(K)MASEMFTGIGVGDFANNNK(S)	29553.2	5.21	Afu8g00550	Afu8g00550|AFUB_086020	Afu8g00550 (Putative methyl transferase
829	2	21.53	18.3105	*<0.1%	<0.1%	1	14.84	12.51	95.8	6210000	(R)GECTFQPILDPNPANVR(V)	34401.3	4.72	Afu8g00480	Afu8g00480|AFUB_086090	Afu8g00480 (Ortholog of A. nidulans FGSC A4 : AN6818, A. oryzae RIB40 : AO090010000026, N. fischeri NRRL 181 : NFIA_093990, Aspergillus flavus NRRL 3357 : AFL2T_11293 and A. fumigatus A1163 : AFUB_086090)
830	3	21.53	22.3174	*<0.1%	<0.1%	1	17.43	21.53	82.5	3200000	(K)AAGVEDVQIDEPVLVFDLPAK(S)	87121.1	6.33	Afu4g07360	Afu4g07360|AFUB_064450	Afu4g07360 (Putative cobalamin-independent methionine synthase
831	2	21.53	21.131	*<0.1%	<0.1%	1	12	14.91	95.4	12700000	(R)VLQETSLTNQELER(V)	101544	5.49	Afu8g00440	Afu8g00440|AFUB_086130	Afu8g00440 (Putative steroid monooxygenase
832	2	21.52	22.2816	*<0.1%	<0.1%	1	21.52	21.52	95.2	32900000	(R)LIAQVVSSITASLR(F)	50823.1	4.99	Afu1g02550	Afu1g02550|AFUB_002930	Afu1g02550 (Tubulin alpha-1 subunit
833	2	21.52	22.6017	*<0.1%	<0.1%	1	21.52	21.52	98.4	2180000	(R)LALAIIDFLNSSLK(D)	35800.4	4.74	Afu1g09830	Afu1g09830|AFUB_009280	Afu1g09830 (Ortholog(s) have role in posttranslational protein targeting to membrane, response to heat and TRC complex localization)
834	2	21.52	20.0788	*<0.1%	<0.1%	1	14.06	14.88	96.6	8760000	(R)TIQFVDWCPTGFK(I)	50823.1	4.99	Afu1g02550	Afu1g02550|AFUB_002930	Afu1g02550 (Tubulin alpha-1 subunit
835	2	21.52	20.88	*<0.1%	<0.1%	1	13.02	16.03	85.7	2210000	(R)IVIEPLELTQAFR(N)	38533.1	9.6	Afu6g08810	Afu6g08810|AFUB_074770	Afu6g08810 (Has domain(s) with predicted NADH dehydrogenase (ubiquinone) activity and role in oxidation-reduction process)
836	2	21.52	21.994	*<0.1%	<0.1%	1	17	21.52	87.4	3690000	(R)DIITQIVYSEITGDK(V)	35539.4	8.65	Afu1g12890	Afu1g12890|AFUB_012370	Afu1g12890 (Putative 60S Ribosomal protein L5)
837	3	21.52	19.8336	*<0.1%	<0.1%	1	13.47	9.47	95.9	39900000	(K)YEVTVIDAPGHR(D)	54298.3	9.44	Afu1g06390	Afu1g06390|AFUB_006770	Afu1g06390 (Putative translation elongation factor EF-1 alpha subunit
838	2	21.51	22.4083	*<0.1%	<0.1%	1	21.51	21.51	96.5	7000000	(R)TEAVEALYQDMAAR(H)	17403.1	10.69	Afu1g04530	Afu1g04530|AFUB_004870	Afu1g04530 (Ribosomal L18ae protein family)
839	2	21.51	19.0984	*<0.1%	<0.1%	1	17.61	16.46	95	15400000	(R)GISELGIYPAVDPLDSK(S)	55619.4	5.3	Afu5g10550	Afu5g10550|AFUB_058170	Afu5g10550 (ATP synthase F1, beta subunit
840	2	21.51	21.8218	*<0.1%	<0.1%	1	21.51	21.51	98.2	2610000	(R)EILEGLLVGTVK(R)	24367.9	5.35	Afu2g04710	Afu2g04710|AFUB_021740	Afu2g04710 (Has domain(s) with predicted heme binding activity)
841	2	21.51	19.2297	*<0.1%	<0.1%	1	13.83	16.83	93.6	13400000	(K)QALPVVTQGQLFR(K)	61519.4	8.94	Afu5g08830	Afu5g08830|AFUB_056360	Afu5g08830 (Putative woronin body protein
842	2	21.51	18.4788	*<0.1%	<0.1%	1	11.94	11.04	96.9	4830000	(R)YFLPATGITSIPK(E)	101544	5.49	Afu8g00440	Afu8g00440|AFUB_086130	Afu8g00440 (Putative steroid monooxygenase
843	2	21.5	20.6665	*<0.1%	<0.1%	1	17.73	18.1	94.6	4600000	(K)VVIAYEPVWAIGTGK(V)	28295.9	5.87	Afu5g13450	Afu5g13450|AFUB_061150	Afu5g13450 (Putative triosephosphate isomerase
844	3	21.5	19.5898	*<0.1%	<0.1%	1	15.33	17.48	93.4	1040000	(R)QVIEVMEEAMAQLPDGPEWSLK(E)	437829	5.71	Afu8g00540	Afu8g00540|AFUB_086030	Afu8g00540 (Non-ribosomal peptide synthetase (NRPS)
845	2	21.5	19.7121	*<0.1%	<0.1%	1	14.15	16.94	95.5	7570000	(R)FFYFSNDPVEAK(Q)	57002	5.03	Afu4g12450	Afu4g12450|AFUB_069410	Afu4g12450 (Putative PH domain protein
846	3	21.5	19.5798	*<0.1%	<0.1%	1	16.13	12.48	95.2	7570000	(R)ELDVVDGGEDGQNIPLHPLIQPVR(H)	67871.7	5.39	Afu3g14680	Afu3g14680|AFUB_034540	Afu3g14680 (Putative secreted lysophospholipase B
847	3	21.5	22.8537	*<0.1%	<0.1%	1	21.5	21.5	90.9	14900000	(R)WVQPVPGTAIVNVGNALEILTNK(A)	42806	5.33	Afu1g01000	Afu1g01000	Afu1g01000 (Has domain(s) with predicted oxidoreductase activity, acting on paired donors, with incorporation or reduction of molecular oxygen, 2-oxoglutarate as one donor, and incorporation of one atom each of oxygen into both donors activity)
848	2	21.5	19.0624	*<0.1%	<0.1%	1	15.57	14.34	92.9	7380000	(R)MLSDGSIVLSGR(V)	437829	5.71	Afu8g00540	Afu8g00540|AFUB_086030	Afu8g00540 (Non-ribosomal peptide synthetase (NRPS)
849	2	21.49	22.5002	*<0.1%	<0.1%	1	21.49	21.49	98.6	3540000	(R)DIITQIVYSEITGDK(V)	35539.4	8.65	Afu1g12890	Afu1g12890|AFUB_012370	Afu1g12890 (Putative 60S Ribosomal protein L5)
850	2	21.49	21.0615	*<0.1%	<0.1%	1	21.49	21.49	95.8	103000000	(K)VLEQLSGQTPVYSK(A)	20284	10.25	Afu4g07730	Afu4g07730|AFUB_064830	Afu4g07730 (60S ribosomal protein L11
851	3	21.49	20.2612	*<0.1%	<0.1%	1	21.49	14.93	96.5	6690000	(R)VPDLIPAVSEAMWDTK(A)	118564	5.84	Afu7g05660	Afu7g05660|AFUB_091240	Afu7g05660 (Putative translation elongation factor eEF-3
852	3	21.49	20.3901	*<0.1%	<0.1%	1	21.49	15.55	92.7	1410000	(K)TGINLGSGLIAGFAAALVSQPADTMLSVINK(T)	34019.6	9.56	Afu1g15140	Afu1g15140|AFUB_014690	Afu1g15140 (Putative mitochondrial phosphate carrier protein
853	2	21.49	21.1988	*<0.1%	<0.1%	1	14.49	15.55	96.6	8020000	(R)FDGILGLGYDTISVNK(I)	43582.3	4.81	Afu3g11400	Afu3g11400|AFUB_037770	Afu3g11400 (Aspartic acid endopeptidase
854	3	21.48	23.3061	*<0.1%	<0.1%	1	21.48	18.19	95.3	17800000	(K)ILGVFTGQGAQWAGMGQGLMAK(S)	437829	5.71	Afu8g00540	Afu8g00540	Afu8g00540 (Non-ribosomal peptide synthetase (NRPS)
855	3	21.48	16.6657	*<0.1%	<0.1%	1	14.04	7.88	86.3	3470000	(K)HGVTCPINWLPGDDVIIPPPVSTEDAK(K)	23506.3	5.38	Afu4g08580	Afu4g08580|AFUB_065670	Afu4g08580 (Mitochondrial peroxiredoxin
856	2	21.48	19.5639	*<0.1%	<0.1%	1	18.09	16.66	98.6	30700000	(R)FDTGVVCMVTGGR(N)	29662	10.23	Afu3g06840	Afu3g06840|AFUB_042210	Afu3g06840 (Putative cytosolic small ribosomal subunit S4)
857	3	21.48	20.4844	*<0.1%	<0.1%	1	17.9	14.59	90.3	1940000	(K)AAAEASPEANILVISNPVNSTVPIVAEVFK(S)	35897.4	9.08	Afu7g05740	Afu7g05740|AFUB_091320	Afu7g05740 (Putative NAD-dependent malate dehydrogenase
858	3	21.48	23.6379	*<0.1%	<0.1%	1	15.93	21.48	93.6	3710000	(R)TLAELDDEASTVEAVLSLTDLDRPVLEDVR(A)	437829	5.71	Afu8g00540	Afu8g00540|AFUB_086030	Afu8g00540 (Non-ribosomal peptide synthetase (NRPS)
859	2	21.47	22.4753	*<0.1%	<0.1%	1	21.47	21.47	96.4	56100000	(K)DIISGDEVLSDNFK(I)	20360.8	4.82	Afu1g16840	Afu1g16840|AFUB_016230	Afu1g16840 (TCTP family protein)
860	2	21.47	19.4342	*<0.1%	<0.1%	1	17.29	13.46	89	9140000	(K)VALVFGQMNEPPGAR(A)	55619.4	5.3	Afu5g10550	Afu5g10550|AFUB_058170	Afu5g10550 (ATP synthase F1, beta subunit
861	2	21.47	19.0358	*<0.1%	<0.1%	1	14.9	13.35	97.2	7380000	(R)GECTFQPILDPNPANVR(V)	34401.3	4.72	Afu8g00480	Afu8g00480|AFUB_086090	Afu8g00480 (Ortholog of A. nidulans FGSC A4 : AN6818, A. oryzae RIB40 : AO090010000026, N. fischeri NRRL 181 : NFIA_093990, Aspergillus flavus NRRL 3357 : AFL2T_11293 and A. fumigatus A1163 : AFUB_086090)
862	2	21.47	19.029	*<0.1%	<0.1%	1	13.8	16.1	94.1	4610000	(R)FSPNPQNPVIVSAGWDK(L)	35378.1	6.06	Afu4g13170	Afu4g13170|AFUB_070060	Afu4g13170 (G-protein complex beta subunit
863	2	21.47	20.4662	*<0.1%	<0.1%	1	21.47	16.73	96.5	5000000	(R)EILEGLLVGTVK(R)	24367.9	5.35	Afu2g04710	Afu2g04710|AFUB_021740	Afu2g04710 (Has domain(s) with predicted heme binding activity)
864	3	21.46	22.4762	*<0.1%	<0.1%	1	21.46	21.46	91	2410000	(R)WVQPVPGTAIVNVGNALEILTNK(A)	42806	5.33	Afu1g01000	Afu1g01000	Afu1g01000 (Has domain(s) with predicted oxidoreductase activity, acting on paired donors, with incorporation or reduction of molecular oxygen, 2-oxoglutarate as one donor, and incorporation of one atom each of oxygen into both donors activity)
865	2	21.46	21.0029	*<0.1%	<0.1%	1	14.64	14.36	100	31800000	(K)AILNMSQCSEEEAAK(F)	109789	5.21	Afu3g07640	Afu3g07640|AFUB_041460	Afu3g07640 (Putative plasma membrane H+ ATPase
866	2	21.45	22.3067	*<0.1%	<0.1%	1	13.07	21.45	96.8	28000000	(K)AILNMSQCSEEEAAK(F)	109789	5.21	Afu3g07640	Afu3g07640|AFUB_041460	Afu3g07640 (Putative plasma membrane H+ ATPase
867	2	21.45	21.7493	*<0.1%	<0.1%	1	21.45	21.45	96.8	22200000	(K)YGSGELSGFVSQDTLQIGDLK(V)	43582.3	4.81	Afu3g11400	Afu3g11400|AFUB_037770	Afu3g11400 (Aspartic acid endopeptidase
868	2	21.45	20.2607	*<0.1%	<0.1%	1	17.16	17.88	94.6	12800000	(R)IEEELGENAVYAGSK(F)	47418.6	5.39	Afu6g06770	Afu6g06770|AFUB_072700	Afu6g06770 (Putative enolase
869	2	21.45	20.4535	*<0.1%	<0.1%	1	17.16	17.78	90.5	124000000	(K)SSFTGEQLDALPAR(V)	29553.2	5.21	Afu8g00550	Afu8g00550|AFUB_086020	Afu8g00550 (Putative methyl transferase
870	3	21.45	19.8959	*<0.1%	<0.1%	1	12.97	13.4	94	3120000	(K)AQQGEEEDEAPESPDVHFEPVIR(L)	27700.1	4.93	Afu5g12180	Afu5g12180|AFUB_059770	Afu5g12180 (Ortholog(s) have Ran GTPase binding activity, role in G1/S transition of mitotic cell cycle, RNA export from nucleus, protein import into nucleus, ubiquitin-dependent protein catabolic process and cytoplasm, nucleus localization)
871	3	21.44	19.1693	*<0.1%	<0.1%	1	13.19	16.79	89.6	11400000	(R)LAFQEFMIVPDSAPSFSEALR(Q)	47418.6	5.39	Afu6g06770	Afu6g06770|AFUB_072700	Afu6g06770 (Putative enolase
872	2	21.44	22.4494	*<0.1%	<0.1%	1	21.44	21.44	100	21100000	(K)TLASDGIAGLYR(G)	33377.9	10.01	Afu1g05390	Afu1g05390|AFUB_005740	Afu1g05390 (Ortholog(s) have ATP:ADP antiporter activity, role in ADP transport, ATP transport, aerobic respiration, anaerobic respiration, apoptotic process, heme transport, mitochondrial transport and mitochondrial inner membrane localization)
873	3	21.43	21.433	*<0.1%	<0.1%	1	21.43	13.93	94.8	15700000	(K)LTAIESLAGVDILCSDK(T)	109789	5.21	Afu3g07640	Afu3g07640|Afu5g03550|AFUB_052070|AFUB_041460	Afu3g07640 (Putative plasma membrane H+ ATPase
874	2	21.43	21.3748	*<0.1%	<0.1%	1	21.43	21.43	97.6	2720000	(R)SPLEEFSDVLR(Q)	28361.4	10.61	Afu7g01460	Afu7g01460|AFUB_088030	Afu7g01460 (Ribosomal protein S5)
875	2	21.43	19.7604	*<0.1%	<0.1%	1	21.43	14.05	97.2	5700000	(R)EILEGLLVGTVK(R)	24367.9	5.35	Afu2g04710	Afu2g04710|AFUB_021740	Afu2g04710 (Has domain(s) with predicted heme binding activity)
876	2	21.42	19.9007	*<0.1%	<0.1%	1	18.31	18.42	96.4	16000000	(R)FVIGGPQGDAGLTGR(K)	42366.4	5.66	Afu1g10630	Afu1g10630|AFUB_010050	Afu1g10630 (Putative S-adenosylmethionine synthetase
877	2	21.42	18.8941	*<0.1%	<0.1%	1	16.2	13.06	95.2	6400000	(K)NILGYTEDDVVSSDLNGDER(S)	36484.8	6.98	Afu5g01970	Afu5g01970|AFUB_050490	Afu5g01970 (Glyceraldehyde-3-phosphate dehydrogenase
878	2	21.42	20.0742	*<0.1%	<0.1%	1	12.85	11.08	98.4	5180000	(R)DALNEALAEELESNPK(T)	40903.3	6.87	Afu3g04170	Afu3g04170|AFUB_043800	Afu3g04170 (Ortholog(s) have pyruvate dehydrogenase (acetyl-transferring) activity, role in acetyl-CoA biosynthetic process from pyruvate and mitochondrial nucleoid, mitochondrial pyruvate dehydrogenase complex localization)
879	2	21.42	19.4527	*<0.1%	<0.1%	1	15.88	14.4	92	3540000	(K)SLVDSDPEIAQIMEK(E)	52271.8	7.83	Afu3g09320	Afu3g09320|AFUB_039810	Afu3g09320 (Serine hydroxymethyltransferase
880	2	21.42	19.5121	*<0.1%	<0.1%	1	15.79	13.47	97	6990000	(R)FDGILGLGYDTISVNK(I)	43582.3	4.81	Afu3g11400	Afu3g11400|AFUB_037770	Afu3g11400 (Aspartic acid endopeptidase
881	3	21.42	19.7288	*<0.1%	<0.1%	1	9.8	14.57	90.3	859000	(K)NLAPTWETLANDFALEPNVVIAK(V)	40538.4	6.12	Afu5g12260	Afu5g12260|AFUB_059890	Afu5g12260 (Putative disulfide isomerase)
882	2	21.41	18.9653	*<0.1%	<0.1%	1	15.78	16.95	96.6	12900000	(K)SYELPDGQVITIGNER(F)	44348.8	5.87	Afu6g04740	Afu6g04740|AFUB_093550	Afu6g04740 (Actin)
883	2	21.41	22.7882	*<0.1%	<0.1%	1	15.51	21.41	96.7	3210000	(K)VLLLDEATSALDSESEK(V)	148352	6.69	Afu5g06070	Afu5g06070|AFUB_053630	Afu5g06070 (ABC multidrug transporter
884	2	21.4	18.4065	*<0.1%	<0.1%	1	10.15	17.06	96	6760000	(R)DSLPSPLLVDLLAK(E)	49678.2	6.66	Afu5g06780	Afu5g06780|AFUB_054340	Afu5g06780 (Putative carbamoyl-phosphate synthase
885	3	21.4	22.2638	*<0.1%	<0.1%	1	21.4	21.4	95.3	12000000	(R)MGFNDQEIVALIGAHALGR(A)	40492.6	8.8	Afu4g09110	Afu4g09110|AFUB_066210	Afu4g09110 (Putative cytochrome c peroxidase
886	3	21.4	20.6444	*<0.1%	<0.1%	1	13.98	14.82	97.1	13100000	(K)SIAECLAEELINAAK(G)	25899.3	9.59	Afu1g15020	Afu1g15020|AFUB_014580	Afu1g15020 (40S ribosomal protein S5
887	3	21.4	22.4653	*<0.1%	<0.1%	1	21.4	21.4	92.6	5160000	(R)WVQPVPGTAIVNVGNALEILTNK(A)	42806	5.33	Afu1g01000	Afu1g01000	Afu1g01000 (Has domain(s) with predicted oxidoreductase activity, acting on paired donors, with incorporation or reduction of molecular oxygen, 2-oxoglutarate as one donor, and incorporation of one atom each of oxygen into both donors activity)
888	3	21.39	20.8773	*<0.1%	<0.1%	1	21.39	15.16	93.1	3490000	(K)LTAIESLAGVDILCSDK(T)	109789	5.21	Afu3g07640	Afu3g07640|Afu5g03550|AFUB_052070|AFUB_041460	Afu3g07640 (Putative plasma membrane H+ ATPase
889	2	21.39	20.9817	*<0.1%	<0.1%	1	21.39	21.39	95.9	9080000	(K)NSPAIIFIDEIDSIAPK(R)	90558.9	5.09	Afu2g17110	Afu2g17110|AFUB_032770	Afu2g17110 (Putative cell division control protein
890	2	21.39	21.25	*<0.1%	<0.1%	1	21.39	21.39	98.2	14300000	(K)GILTYTEDDIVSK(D)	36253.5	6.17	Afu5g01030	Afu5g01030|AFUB_049500	Afu5g01030 (Putative glyceraldehyde 3-phosphate dehydrogenase
891	3	21.39	23.3931	*<0.1%	<0.1%	1	15.58	21.39	87.5	5700000	(R)IPSAVGYQPTLAVDMGGMQER(I)	55619.4	5.3	Afu5g10550	Afu5g10550|AFUB_058170	Afu5g10550 (ATP synthase F1, beta subunit
892	3	21.39	20.1636	*<0.1%	<0.1%	1	15.93	16.81	85.6	6970000	(R)NLNNCFAYDLVPSVEVLSAALR(A)	18048	5.62	Afu5g02750	Afu5g02750|AFUB_051280	Afu5g02750 (Cytochrome c oxidase subunit Va with a predicted role in oxidative phosphorylation
893	2	21.38	21.8619	*<0.1%	<0.1%	1	16.06	21.38	100	2520000	(R)IVIEPLELTQAFR(N)	38533.1	9.6	Afu6g08810	Afu6g08810|AFUB_074770	Afu6g08810 (Has domain(s) with predicted NADH dehydrogenase (ubiquinone) activity and role in oxidation-reduction process)
894	2	21.38	20.7606	*<0.1%	<0.1%	1	17.22	17.78	98.2	16900000	(K)ANQVTGDDILFLSDPDAR(F)	18566.7	5.36	Afu6g02280	Afu6g02280|AFUB_096050	Afu6g02280 (Allergen Asp f 3
895	2	21.38	19.3618	*<0.1%	<0.1%	1	16.19	14.65	94.4	14800000	(R)GISELGIYPAVDPLDSK(S)	55619.4	5.3	Afu5g10550	Afu5g10550|AFUB_058170	Afu5g10550 (ATP synthase F1, beta subunit
896	2	21.37	21.4289	*<0.1%	<0.1%	1	21.37	21.37	95.7	6910000	(K)ANQVTGDDILFLSDPDAR(F)	18566.7	5.36	Afu6g02280	Afu6g02280|AFUB_096050	Afu6g02280 (Allergen Asp f 3
897	2	21.37	22.7243	*<0.1%	<0.1%	1	21.37	21.37	87	8220000	(R)VPLTDNQVIEEALGK(Y)	34537.3	9.9	Afu4g03880	Afu4g03880|AFUB_099140	Afu4g03880 (60S ribosomal protein L7)
898	2	21.37	19.1316	*<0.1%	<0.1%	1	13.67	13.77	95.6	1920000	(R)SYVVGDAPSQADVVTFK(A)	25244.6	4.42	Afu1g11190	Afu1g11190|AFUB_010620	Afu1g11190 (Putative eukaryotic translation elongation factor 1 subunit eEF1-beta
899	2	21.36	21.8579	*<0.1%	<0.1%	1	21.36	21.36	94.6	27000000	(K)TIVVIGTITDDNR(L)	20853	11.82	Afu2g07380	Afu2g07380|AFUB_023440	Afu2g07380 (Ribosomal protein L18)
900	2	21.36	21.4173	*<0.1%	<0.1%	1	21.36	21.36	93.3	2370000	(K)TLDEQVDATLDNLLVEFGK(K)	35619.1	6.04	Afu5g09230	Afu5g09230|AFUB_056770	Afu5g09230 (Putative transaldolase
901	3	21.36	18.7782	*<0.1%	<0.1%	1	9.97	15.28	97.3	1360000	(R)LAFQEFMIVPDSAPSFSEALR(Q)	47418.6	5.39	Afu6g06770	Afu6g06770|AFUB_072700	Afu6g06770 (Putative enolase
902	2	21.36	21.8887	*<0.1%	<0.1%	1	17.29	17.69	94.1	16900000	(K)LQTLETSIFEGQDATR(Q)	16054.3	5.67	Afu8g00400	Afu8g00400|AFUB_086170	Afu8g00400 (Ortholog of A. oryzae RIB40 : AO090009000561 and A. fumigatus A1163 : AFUB_086170)
903	3	21.36	22.527	*<0.1%	<0.1%	1	14.89	21.36	92.5	2330000	(R)IANPDAYAAAAPVAAAPAAGGAAPAAEEK(K)	33551.8	5.12	Afu1g05080	Afu1g05080	Afu1g05080 (Putative 60S ribosomal protein P0
904	2	21.35	20.7302	*<0.1%	<0.1%	1	17.92	16.18	97.1	20600000	(K)ILDSGTADGTWLR(N)	29553.2	5.21	Afu8g00550	Afu8g00550|AFUB_086020	Afu8g00550 (Putative methyl transferase
905	3	21.35	20.1177	*<0.1%	<0.1%	1	15.65	14.4	93.7	4660000	(K)AQQGEEEDEAPESPDVHFEPVIR(L)	27700.1	4.93	Afu5g12180	Afu5g12180|AFUB_059770	Afu5g12180 (Ortholog(s) have Ran GTPase binding activity, role in G1/S transition of mitotic cell cycle, RNA export from nucleus, protein import into nucleus, ubiquitin-dependent protein catabolic process and cytoplasm, nucleus localization)
906	2	21.35	21.1498	*<0.1%	<0.1%	1	16.63	17.02	96.4	5420000	(R)TEAVEALYQDMAAR(H)	17403.1	10.69	Afu1g04530	Afu1g04530|AFUB_004870	Afu1g04530 (Ribosomal L18ae protein family)
907	3	21.34	17.911	*<0.1%	<0.1%	1	12.74	11.14	91.9	11200000	(K)DKDGNEFLLQPPTGEGLPAK(G)	86041	6.26	Afu6g12930	Afu6g12930|AFUB_001810	Afu6g12930 (Mitochondrial aconitate hydratase, predicted role in citric acid cycle
908	2	21.34	19.7659	*<0.1%	<0.1%	1	16.57	15.25	91.1	389000000	(K)SSFTGEQLDALPAR(V)	29553.2	5.21	Afu8g00550	Afu8g00550|AFUB_086020	Afu8g00550 (Putative methyl transferase
909	3	21.34	20.8956	*<0.1%	<0.1%	1	14.31	17.67	89.6	1500000	(K)AAAEASPEANILVISNPVNSTVPIVAEVFK(S)	35897.4	9.08	Afu7g05740	Afu7g05740|AFUB_091320	Afu7g05740 (Putative NAD-dependent malate dehydrogenase
910	2	21.34	18.9524	*<0.1%	<0.1%	1	8.56	11.54	90.1	7630000	(K)LLPWLDGMLDEDER(Y)	39961.4	5.54	Afu3g11690	Afu3g11690|AFUB_037500	Afu3g11690 (Putative class II fructose-bisphosphate aldolase
911	2	21.33	20.7131	*<0.1%	<0.1%	1	14.56	16.15	96.1	21100000	(K)ILDSGTADGTWLR(N)	29553.2	5.21	Afu8g00550	Afu8g00550|AFUB_086020	Afu8g00550 (Putative methyl transferase
912	2	21.33	22.767	*<0.1%	<0.1%	1	21.33	21.33	91.6	32400000	(K)VIELGGSVVSLSDSK(G)	49652.2	5.79	Afu4g06620	Afu4g06620|AFUB_063700	Afu4g06620 (Glutamate/Leucine/Phenylalanine/Valine dehydrogenase
913	2	21.33	20.1176	*<0.1%	<0.1%	1	18.2	16.35	97	8520000	(K)NALTGTDIVVIPAGIPR(K)	34980.7	6.78	Afu6g05210	Afu6g05210|AFUB_093060	Afu6g05210 (Putative NAD-dependent malate dehydrogenase with a predicted role in the citric acid cycle
914	2	21.32	20.3438	*<0.1%	<0.1%	1	13.87	12.66	95.4	7380000	(K)ICDDILDVLDK(H)	29215.2	4.79	Afu2g03290	Afu2g03290|AFUB_020360	Afu2g03290 (14-3-3 family protein
915	2	21.32	18.8115	*<0.1%	<0.1%	1	10.59	9.17	98.4	7730000	(K)NLFDLTEAVQK(G)	56466.4	9.39	Afu3g14490	Afu3g14490|AFUB_034740	Afu3g14490 (Putative ketol acid reductoisomerase
916	2	21.32	19.4432	*<0.1%	<0.1%	1	13.09	15.89	92	3630000	(R)QNLPQLENSTIEAALK(G)	75283	6.13	Afu1g13500	Afu1g13500|AFUB_012990	Afu1g13500 (Putative transketolase
917	2	21.31	23.1159	*<0.1%	<0.1%	1	21.31	21.31	93.4	28400000	(R)EVAAFAQFGSDLDASTK(Q)	60159.9	9.32	Afu8g05320	Afu8g05320|AFUB_082210	Afu8g05320 (Putative mitochondrial F1 ATPase subunit alpha
918	2	21.31	21.9643	*<0.1%	<0.1%	1	21.31	21.31	98.8	9510000	(R)TIQFVDWCPTGFK(I)	50823.1	4.99	Afu1g02550	Afu1g02550|AFUB_002930	Afu1g02550 (Tubulin alpha-1 subunit
919	2	21.31	21.6091	*<0.1%	<0.1%	1	14.42	17.14	94.3	3180000	(R)FPGYDIESEELDAETLR(N)	35539.4	8.65	Afu1g12890	Afu1g12890|AFUB_012370	Afu1g12890 (Putative 60S Ribosomal protein L5)
920	2	21.31	20.8535	*<0.1%	<0.1%	1	16.69	17.59	100	5880000	(K)ANQVTGDDILFLSDPDAR(F)	18566.7	5.36	Afu6g02280	Afu6g02280|AFUB_096050	Afu6g02280 (Allergen Asp f 3
921	2	21.31	19.6506	*<0.1%	<0.1%	1	13.4	11.12	94.6	2080000	(K)VIVIDINDPLAPK(L)	43908	7.83	Afu3g08380	Afu3g08380|AFUB_040710	Afu3g08380 (Putative inorganic diphosphatase
922	2	21.3	21.1625	*<0.1%	<0.1%	1	21.3	15.89	91.4	2980000	(K)DIISGDEVLSDNFK(I)	20360.8	4.82	Afu1g16840	Afu1g16840|AFUB_016230	Afu1g16840 (TCTP family protein)
923	2	21.3	21.619	*<0.1%	<0.1%	1	17.62	21.3	97.3	6030000	(R)EILEGLLVGTVK(R)	24367.9	5.35	Afu2g04710	Afu2g04710|AFUB_021740	Afu2g04710 (Has domain(s) with predicted heme binding activity)
924	3	21.29	18.1959	*<0.1%	<0.1%	1	12.09	11.47	93.9	1440000	(K)FLPAADAMLEMICIHLPSPVTAQK(Y)	93652.8	6.52	Afu2g13530	Afu2g13530|AFUB_029170	Afu2g13530 (Putative translation elongation factor EF-2 subunit
925	2	21.29	20.3791	*<0.1%	<0.1%	1	13.73	12.83	95.8	45300000	(K)ICDDILDVLDK(H)	29215.2	4.79	Afu2g03290	Afu2g03290|AFUB_020360	Afu2g03290 (14-3-3 family protein
926	3	21.29	21.4193	*<0.1%	<0.1%	1	16.53	21.29	93.7	21700000	(R)LKVPPAIAQFQNTLDR(N)	28934.4	10.25	Afu6g12990	Afu6g12990|AFUB_001750	Afu6g12990 (Putative cytosolic large ribosomal subunit protein L7A)
927	3	21.29	20.1736	*<0.1%	<0.1%	1	11.64	16.3	92.6	1890000	(K)DIQHAPGVDPSSGFATPPSYPQTSK(G)	42412.1	5.68	Afu4g11330	Afu4g11330|AFUB_068360	Afu4g11330 (Ortholog(s) have ATPase activator activity, chaperone binding activity, role in protein folding, response to stress and cytoplasm localization)
928	2	21.29	20.3669	*<0.1%	<0.1%	1	16.19	17.63	92.9	15600000	(R)IVNVTGDPIDER(G)	55619.4	5.3	Afu5g10550	Afu5g10550|AFUB_058170	Afu5g10550 (ATP synthase F1, beta subunit
929	2	21.28	21.2508	*<0.1%	<0.1%	1	15.98	21.28	95.8	15100000	(R)FTQAGSEVSALLGR(I)	55619.4	5.3	Afu5g10550	Afu5g10550|AFUB_058170	Afu5g10550 (ATP synthase F1, beta subunit
930	2	21.28	20.5731	*<0.1%	<0.1%	1	12.8	14.17	98.1	2820000	(R)SPLEEFSDVLR(Q)	28361.4	10.61	Afu7g01460	Afu7g01460|AFUB_088030	Afu7g01460 (Ribosomal protein S5)
931	3	21.28	20.6701	*<0.1%	<0.1%	1	14.41	15.76	93.7	3790000	(K)AALQAALDAVLAGGDDATAAGNDAVLK(A)	17309.3	5.72	Afu2g11060	Afu2g11060|AFUB_026820	Afu2g11060 (Putative acylCoA binding family protein)
932	3	21.27	22.4022	*<0.1%	<0.1%	1	21.27	21.27	93.2	4990000	(R)WVQPVPGTAIVNVGNALEILTNK(A)	42806	5.33	Afu1g01000	Afu1g01000	Afu1g01000 (Has domain(s) with predicted oxidoreductase activity, acting on paired donors, with incorporation or reduction of molecular oxygen, 2-oxoglutarate as one donor, and incorporation of one atom each of oxygen into both donors activity)
933	3	21.26	20.8053	*<0.1%	<0.1%	1	13.88	12.79	95.6	1280000	(K)AAIDGGLNVILCIGETLEER(E)	28295.9	5.87	Afu5g13450	Afu5g13450|AFUB_061150	Afu5g13450 (Putative triosephosphate isomerase
934	2	21.26	21.6234	*<0.1%	<0.1%	1	16.92	21.26	100	2630000	(K)SAQFLLDLLK(N)	21779.7	10.88	Afu1g14410	Afu1g14410|AFUB_013950	Afu1g14410 (60S ribosomal protein L17)
935	2	21.26	19.0913	*<0.1%	<0.1%	1	12.49	12.85	96.6	71700000	(K)ILDSGTADGTWLR(N)	29553.2	5.21	Afu8g00550	Afu8g00550|AFUB_086020	Afu8g00550 (Putative methyl transferase
936	3	21.25	22.7788	*<0.1%	<0.1%	1	21.25	21.25	92.1	1050000	(R)DGQLQTLEEFGGVILANACGPCIGQWDR(R)	86041	6.26	Afu6g12930	Afu6g12930|AFUB_001810	Afu6g12930 (Mitochondrial aconitate hydratase, predicted role in citric acid cycle
937	2	21.25	20.9736	*<0.1%	<0.1%	1	17.69	18.11	100	3470000	(K)ANQVTGDDILFLSDPDAR(F)	18566.7	5.36	Afu6g02280	Afu6g02280|AFUB_096050	Afu6g02280 (Allergen Asp f 3
938	2	21.25	20.2034	*<0.1%	<0.1%	1	16.46	16.85	95.4	20000000	(K)ANQVTGDDILFLSDPDAR(F)	18566.7	5.36	Afu6g02280	Afu6g02280|AFUB_096050	Afu6g02280 (Allergen Asp f 3
939	3	21.25	22.5579	*<0.1%	<0.1%	1	21.25	21.25	90.8	2850000	(K)QDLPNAMSPAEITQQLGLQSLTR(R)	21059.7	5.54	Afu1g11730	Afu1g11730|AFUB_011170	Afu1g11730 (Ortholog(s) have GTPase activity and role in ER to Golgi vesicle-mediated transport, Golgi to plasma membrane transport, macroautophagy)
940	3	21.24	20.1824	*<0.1%	<0.1%	1	17.76	12.39	89.2	2300000	(R)LNLVENTAATGDYLFAGLER(L)	55262.9	9.02	Afu5g06680	Afu5g06680|AFUB_054240	Afu5g06680 (4-aminobutyrate aminotransferase
941	2	21.24	20.5607	*<0.1%	<0.1%	1	15.32	21.24	82.5	3450000	(K)YNLDPLDEYFAmGR(G)	87121.1	6.33	Afu4g07360	Afu4g07360|AFUB_064450	Afu4g07360 (Putative cobalamin-independent methionine synthase
942	2	21.24	21.1666	*<0.1%	<0.1%	1	17.72	21.24	98	30200000	(K)GILTYTEDDIVSK(D)	36253.5	6.17	Afu5g01030	Afu5g01030|AFUB_049500	Afu5g01030 (Putative glyceraldehyde 3-phosphate dehydrogenase
943	3	21.24	19.9648	*<0.1%	<0.1%	1	13.15	9.74	96.6	80400000	(K)YEVTVIDAPGHR(D)	54298.3	9.44	Afu1g06390	Afu1g06390|AFUB_006770	Afu1g06390 (Putative translation elongation factor EF-1 alpha subunit
944	2	21.23	21.7751	*<0.1%	<0.1%	1	21.23	21.23	97.7	8010000	(R)TIQFVDWCPTGFK(I)	50823.1	4.99	Afu1g02550	Afu1g02550|AFUB_002930	Afu1g02550 (Tubulin alpha-1 subunit
945	2	21.23	22.0104	*<0.1%	<0.1%	1	13.87	21.23	95.9	5950000	(K)ILDSGTADGTWLR(N)	29553.2	5.21	Afu8g00550	Afu8g00550|AFUB_086020	Afu8g00550 (Putative methyl transferase
946	3	21.23	21.6781	*<0.1%	<0.1%	1	12.33	16.03	100	14100000	(K)QSVPHDYYGSDVEGELFPK(D)	29553.2	5.21	Afu8g00550	Afu8g00550|AFUB_086020	Afu8g00550 (Putative methyl transferase
947	2	21.23	20.8901	*<0.1%	<0.1%	1	16.55	17.81	100	21000000	(K)ANQVTGDDILFLSDPDAR(F)	18566.7	5.36	Afu6g02280	Afu6g02280|AFUB_096050	Afu6g02280 (Allergen Asp f 3
948	2	21.23	21.0959	*<0.1%	<0.1%	1	13.22	16.27	95.8	2710000	(K)SPLLVFDDADLEQSAK(W)	60286.7	6.49	Afu4g08600	Afu4g08600|AFUB_065690	Afu4g08600 (Putative aldehyde dehydrogenase (NAD(P)+))
949	2	21.23	19.498	*<0.1%	<0.1%	1	12.65	11.54	92.9	5100000	(K)VIVIDINDPLAPK(L)	43908	7.83	Afu3g08380	Afu3g08380|AFUB_040710	Afu3g08380 (Putative inorganic diphosphatase
950	2	21.22	21.5128	*<0.1%	<0.1%	1	21.22	21.22	95.1	6700000	(R)IVNVTGDPIDER(G)	55619.4	5.3	Afu5g10550	Afu5g10550|AFUB_058170	Afu5g10550 (ATP synthase F1, beta subunit
951	2	21.22	18.7257	*<0.1%	<0.1%	1	16.15	14.65	95.3	1040000	(K)SINLPLFPTTTIGSFPQTK(E)	87121.1	6.33	Afu4g07360	Afu4g07360|AFUB_064450	Afu4g07360 (Putative cobalamin-independent methionine synthase
952	2	21.22	22.1107	*<0.1%	<0.1%	1	21.22	21.22	95.9	32300000	(K)VIGEVTLDQAYGGAR(G)	52339	8.87	Afu5g04230	Afu5g04230|AFUB_052750	Afu5g04230 (Putative citrate synthase
953	3	21.22	20.1952	*<0.1%	<0.1%	1	10.39	13.52	97.2	4130000	(K)NFVPSLPAEFQDIDVLVNNAGLVK(G)	29745.9	9.72	Afu5g11240	Afu5g11240|AFUB_058800	Afu5g11240 (Ortholog(s) have intracellular localization)
954	2	21.22	19.8958	*<0.1%	<0.1%	1	12.01	11.55	94	3440000	(K)ICDDILDVLDK(H)	29215.2	4.79	Afu2g03290	Afu2g03290|AFUB_020360	Afu2g03290 (14-3-3 family protein
955	2	21.22	21.6726	*<0.1%	<0.1%	1	16.73	21.22	90.9	2480000	(R)ELLAEALSIIQGDSQSTK(V)	436310	5.73	AFUB_086030	AFUB_086030	AFUB_086030 (hybrid NRPS/PKS enzyme, putative)
956	2	21.22	17.4611	*<0.1%	<0.1%	1	14.35	11.87	90.8	80100000	(K)SSFTGEQLDALPAR(V)	29553.2	5.21	Afu8g00550	Afu8g00550|AFUB_086020	Afu8g00550 (Putative methyl transferase
957	2	21.21	19.9119	*<0.1%	<0.1%	1	17.1	16.55	95.7	18000000	(R)GISELGIYPAVDPLDSK(S)	55619.4	5.3	Afu5g10550	Afu5g10550|AFUB_058170	Afu5g10550 (ATP synthase F1, beta subunit
958	3	21.21	20.0016	*<0.1%	<0.1%	1	14.56	17.11	96.1	46700000	(K)MVPSKPMCVESFTDYPPLGR(F)	54298.3	9.44	Afu1g06390	Afu1g06390|AFUB_006770	Afu1g06390 (Putative translation elongation factor EF-1 alpha subunit
959	2	21.21	20.0714	*<0.1%	<0.1%	1	21.21	17.15	95.6	79600000	(R)GISELGIYPAVDPLDSK(S)	55619.4	5.3	Afu5g10550	Afu5g10550|AFUB_058170	Afu5g10550 (ATP synthase F1, beta subunit
960	3	21.21	20.3154	*<0.1%	<0.1%	1	14.85	14.12	95.6	2290000	(K)SEAIINYVGAIAGQLVDEK(D)	118564	5.84	Afu7g05660	Afu7g05660|AFUB_091240	Afu7g05660 (Putative translation elongation factor eEF-3
961	3	21.21	20.4879	*<0.1%	<0.1%	1	18.03	13.15	93.6	1730000	(K)AALQAALDAVLAGGDDATAAGNDAVLK(A)	17309.3	5.72	Afu2g11060	Afu2g11060|AFUB_026820	Afu2g11060 (Putative acylCoA binding family protein)
962	2	21.21	19.113	*<0.1%	<0.1%	1	13.14	12.12	96.3	9810000	(K)TAVALDAMLNQK(R)	60159.9	9.32	Afu8g05320	Afu8g05320|AFUB_082210	Afu8g05320 (Putative mitochondrial F1 ATPase subunit alpha
963	2	21.2	21.8776	*<0.1%	<0.1%	1	21.2	21.2	94.6	4830000	(K)TLASDGIAGLYR(G)	33377.9	10.01	Afu1g05390	Afu1g05390|AFUB_005740	Afu1g05390 (Ortholog(s) have ATP:ADP antiporter activity, role in ADP transport, ATP transport, aerobic respiration, anaerobic respiration, apoptotic process, heme transport, mitochondrial transport and mitochondrial inner membrane localization)
964	3	21.2	19.2003	*<0.1%	<0.1%	1	12.76	12.05	92.4	3710000	(K)LLTNTQLAPNFLIELGPSNTLAGPVTQIAR(A)	268590	6.37	Afu8g00370	Afu8g00370|AFUB_086200	Afu8g00370 (Putative polyketide synthase)
965	3	21.2	19.3349	*<0.1%	<0.1%	1	13.9	13.17	95.6	2040000	(K)DAETGGAFVCPDEWLETDLR(T)	109789	5.21	Afu3g07640	Afu3g07640|AFUB_041460	Afu3g07640 (Putative plasma membrane H+ ATPase
966	2	21.2	20.2992	*<0.1%	<0.1%	1	15.2	14.79	93.7	12000000	(R)LINSSEIQSVLR(A)	40560.2	11.04	Afu5g03020	Afu5g03020|AFUB_051530	Afu5g03020 (60S ribosomal protein L4)
967	2	21.2	21.7074	*<0.1%	<0.1%	1	10.5	16.62	94.8	3450000	(R)FPGYDIESEELDAETLR(N)	35539.4	8.65	Afu1g12890	Afu1g12890|AFUB_012370	Afu1g12890 (Putative 60S Ribosomal protein L5)
968	3	21.19	21.3502	*<0.1%	<0.1%	1	21.19	16.22	97.9	18300000	(K)DGKIPEISTAGDVETVAAILK(D)	118564	5.84	Afu7g05660	Afu7g05660|AFUB_091240	Afu7g05660 (Putative translation elongation factor eEF-3
969	2	21.19	19.9176	*<0.1%	<0.1%	1	13.62	17.76	93.9	25300000	(R)LYVTAQPLGEEVSLAIESGK(I)	93652.8	6.52	Afu2g13530	Afu2g13530|AFUB_029170	Afu2g13530 (Putative translation elongation factor EF-2 subunit
970	3	21.19	19.5321	*<0.1%	<0.1%	1	9.38	12.15	94.8	4610000	(K)NFVPSLPAEFQDIDVLVNNAGLVK(G)	29745.9	9.72	Afu5g11240	Afu5g11240|AFUB_058800	Afu5g11240 (Ortholog(s) have intracellular localization)
971	2	21.19	19.8917	*<0.1%	<0.1%	1	21.19	21.19	92.3	5750000	(R)MVFSPSSTSQVPGR(S)	437829	5.71	Afu8g00540	Afu8g00540|AFUB_086030	Afu8g00540 (Non-ribosomal peptide synthetase (NRPS)
972	3	21.19	20.5087	*<0.1%	<0.1%	1	14.63	12.59	95.5	4980000	(K)SINPDEAVAYGAAVQAGILSGK(A)	67142.9	5.3	Afu8g03930	Afu8g03930|AFUB_083640	Afu8g03930 (Putative Hsp70 chaperone
973	3	21.19	20.8331	*<0.1%	<0.1%	1	17.37	12.84	95.9	12200000	(R)LNLVENTAATGDYLFAGLER(L)	55262.9	9.02	Afu5g06680	Afu5g06680|AFUB_054240	Afu5g06680 (4-aminobutyrate aminotransferase
974	2	21.19	19.2484	*<0.1%	<0.1%	1	8.82	12.97	98.9	36800000	(K)NVNETIGPALIK(E)	47418.6	5.39	Afu6g06770	Afu6g06770|AFUB_072700	Afu6g06770 (Putative enolase
975	2	21.19	22.2868	*<0.1%	<0.1%	1	15.3	21.19	95.1	5390000	(R)VYSTDCNSLEYIGEAAR(T)	64478.1	5.39	Afu8g05610	Afu8g05610|AFUB_081940	Afu8g05610 (Putative cell wall glucanase)
976	2	21.19	19.8633	*<0.1%	<0.1%	1	14.96	17.48	91.8	6820000	(R)NDELSSIDLPSLK(V)	41790	4.81	Afu4g06820	Afu4g06820|AFUB_063890	Afu4g06820 (Putative glycophosphatidylinositol (GPI)-anchored cell wall protein with similarity to S. cerevisiae Ecm33p
977	2	21.19	20.7861	*<0.1%	<0.1%	1	16.15	17.2	92.7	1720000	(K)FLPELLEEWDFTER(Y)	101544	5.49	Afu8g00440	Afu8g00440|AFUB_086130	Afu8g00440 (Putative steroid monooxygenase
978	2	21.18	18.8979	*<0.1%	<0.1%	1	21.18	17.62	97.6	9330000	(K)AYTAYGPESTELPTNPK(D)	25244.6	4.42	Afu1g11190	Afu1g11190|AFUB_010620	Afu1g11190 (Putative eukaryotic translation elongation factor 1 subunit eEF1-beta
979	2	21.18	19.3445	*<0.1%	<0.1%	1	13.34	11.12	91.9	4460000	(K)NILGYTEDDVVSSDLNGDER(S)	36484.8	6.98	Afu5g01970	Afu5g01970|AFUB_050490	Afu5g01970 (Glyceraldehyde-3-phosphate dehydrogenase
980	2	21.18	20.666	*<0.1%	<0.1%	1	15.16	13.96	91.6	1820000	(K)NQAIVDEIEGYVK(N)	28809.6	9.27	Afu6g03810	Afu6g03810|AFUB_094490	Afu6g03810 (Putative mitochondrial ATP synthase D chain
981	3	21.18	20.3156	*<0.1%	<0.1%	1	14.7	13.51	93.5	4040000	(K)AALQAALDAVLAGGDDATAAGNDAVLK(A)	17309.3	5.72	Afu2g11060	Afu2g11060|AFUB_026820	Afu2g11060 (Putative acylCoA binding family protein)
982	3	21.17	19.5825	*<0.1%	<0.1%	1	13.54	10.99	89	5860000	(R)AVFDMIPEPNKEFDLVAGR(G)	32810.7	4.92	Afu8g00380	Afu8g00380|AFUB_086190	Afu8g00380 (Ortholog of A. nidulans FGSC A4 : AN7083, A. niger CBS 513.88 : An03g03810, A. oryzae RIB40 : AO090020000720, AO090023000925, AO090012000367 and A. niger ATCC 1015 : 191148-mRNA)
983	3	21.17	22.8202	*<0.1%	<0.1%	1	21.17	21.17	98.2	7930000	(K)LSNPSYGDLNHLVSAVMSGVTTCLR(F)	52306.6	4.79	Afu1g10910	Afu1g10910|AFUB_010330	Afu1g10910 (Beta-tubulin
984	2	21.17	18.5847	*<0.1%	<0.1%	1	17.46	13.93	96.4	995000	(K)DAETGGAFVCPDEWLETDLR(T)	109789	5.21	Afu3g07640	Afu3g07640|AFUB_041460	Afu3g07640 (Putative plasma membrane H+ ATPase
985	2	21.17	22.3954	*<0.1%	<0.1%	1	21.17	21.17	94.2	7890000	(R)DLVTGIAQYCPK(A)	34980.7	6.78	Afu6g05210	Afu6g05210|AFUB_093060	Afu6g05210 (Putative NAD-dependent malate dehydrogenase with a predicted role in the citric acid cycle
986	2	21.17	21.4684	*<0.1%	<0.1%	1	17.71	15.79	94.8	8150000	(K)NILGYTEDDVVSSDLNGDER(S)	36484.8	6.98	Afu5g01970	Afu5g01970|AFUB_050490	Afu5g01970 (Glyceraldehyde-3-phosphate dehydrogenase
987	2	21.17	20.7124	*<0.1%	<0.1%	1	15.91	17.18	100	3900000	(K)ANQVTGDDILFLSDPDAR(F)	18566.7	5.36	Afu6g02280	Afu6g02280|AFUB_096050	Afu6g02280 (Allergen Asp f 3
988	2	21.17	20.5467	*<0.1%	<0.1%	1	17.61	17.17	98.3	10700000	(K)ANQVTGDDILFLSDPDAR(F)	18566.7	5.36	Afu6g02280	Afu6g02280|AFUB_096050	Afu6g02280 (Allergen Asp f 3
989	3	21.16	19.4109	*<0.1%	<0.1%	1	12.98	12.58	94.3	53400000	(K)HIASFEPEFASLPGDASK(A)	25244.6	4.42	Afu1g11190	Afu1g11190|AFUB_010620	Afu1g11190 (Putative eukaryotic translation elongation factor 1 subunit eEF1-beta
990	2	21.16	19.2115	*<0.1%	<0.1%	1	21.16	15.52	94.8	28000000	(R)GISELGIYPAVDPLDSK(S)	55619.4	5.3	Afu5g10550	Afu5g10550|AFUB_058170	Afu5g10550 (ATP synthase F1, beta subunit
991	3	21.16	19.8181	*<0.1%	<0.1%	1	13.24	16.08	93.7	8080000	(R)GLQKPASEGQPAIDVPSLEMVK(W)	87121.1	6.33	Afu4g07360	Afu4g07360|AFUB_064450	Afu4g07360 (Putative cobalamin-independent methionine synthase
992	2	21.16	20.9128	*<0.1%	<0.1%	1	17.61	17.97	100	15300000	(K)ANQVTGDDILFLSDPDAR(F)	18566.7	5.36	Afu6g02280	Afu6g02280|AFUB_096050	Afu6g02280 (Allergen Asp f 3
993	3	21.15	21.1219	*<0.1%	<0.1%	1	21.15	21.15	91.2	3970000	(R)MFCSECGSPIAHDPDAAPEIIAIK(A)	15248.2	6.28	Afu2g15290	Afu2g15290|AFUB_030960	Afu2g15290 (Conidia-enriched protein of unknown function
994	2	21.15	19.4873	*<0.1%	<0.1%	1	12.73	16.83	93.9	5740000	(K)VAILEPNDPSDVTEIIGSGK(V)	38607.4	6.04	Afu5g02470	Afu5g02470|AFUB_051000	Afu5g02470 (Thiamine biosynthesis protein, phoB-regulated
995	2	21.15	22.2887	*<0.1%	<0.1%	1	16.29	21.15	91.4	14800000	(R)FTQAGSEVSALLGR(I)	55619.4	5.3	Afu5g10550	Afu5g10550|AFUB_058170	Afu5g10550 (ATP synthase F1, beta subunit
996	2	21.15	19.3638	*<0.1%	<0.1%	1	12.87	14.28	90	3090000	(R)MLSDGSIVLSGR(V)	437829	5.71	Afu8g00540	Afu8g00540|AFUB_086030	Afu8g00540 (Non-ribosomal peptide synthetase (NRPS)
997	2	21.14	18.9756	*<0.1%	<0.1%	1	16	14.31	96.6	4990000	(R)GTIEITTDLK(L)	33551.8	5.12	Afu1g05080	Afu1g05080	Afu1g05080 (Putative 60S ribosomal protein P0
998	2	21.14	18.002	*<0.1%	<0.1%	1	12.56	13.5	92.9	6620000	(K)QALPVVTQGQLFR(K)	61519.4	8.94	Afu5g08830	Afu5g08830|AFUB_056360	Afu5g08830 (Putative woronin body protein
999	2	21.14	20.7512	*<0.1%	<0.1%	1	17.58	17.99	98.2	13100000	(K)ANQVTGDDILFLSDPDAR(F)	18566.7	5.36	Afu6g02280	Afu6g02280|AFUB_096050	Afu6g02280 (Allergen Asp f 3
1000	2	21.13	21.9914	*<0.1%	<0.1%	1	21.13	21.13	94.2	17500000	(R)EVAAFAQFGSDLDASTK(Q)	60159.9	9.32	Afu8g05320	Afu8g05320|AFUB_082210	Afu8g05320 (Putative mitochondrial F1 ATPase subunit alpha
1001	2	21.13	22.8516	*<0.1%	<0.1%	1	17.35	21.13	96.8	3690000	(K)VSPTDQGELTGILAELGYSK(D)	36287.2	9.19	Afu1g04540	Afu1g04540|AFUB_004880	Afu1g04540 (NADH-cytochrome b5 reductase involved in oxidative phosphorylation
1002	2	21.13	17.5707	*<0.1%	<0.1%	1	16.07	12.68	90.4	20000000	(K)SSFTGEQLDALPAR(V)	29553.2	5.21	Afu8g00550	Afu8g00550|AFUB_086020	Afu8g00550 (Putative methyl transferase
1003	2	21.12	19.2464	*<0.1%	<0.1%	1	16.52	14.48	93.8	28200000	(R)VVSVPCFEVFDAQPK(D)	75283	6.13	Afu1g13500	Afu1g13500|AFUB_012990	Afu1g13500 (Putative transketolase
1004	3	21.12	20.1061	*<0.1%	<0.1%	1	12.92	10.08	95.5	4620000	(R)DGQPYGEEIGLLASAVLGGSSVPR(V)	16937.4	10.38	Afu1g03720	Afu1g03720|AFUB_004130	Afu1g03720 (Ortholog(s) have mitochondrion localization)
1005	3	21.12	21.4795	*<0.1%	<0.1%	1	21.12	17.01	91	4200000	(R)FVEPIEDVPAGNIVGLVGVDQFLLK(S)	93652.8	6.52	Afu2g13530	Afu2g13530|AFUB_029170	Afu2g13530 (Putative translation elongation factor EF-2 subunit
1006	2	21.11	21.8545	*<0.1%	<0.1%	1	17.64	16.79	95.8	42100000	(K)NILGYTEDDVVSSDLNGDER(S)	36484.8	6.98	Afu5g01970	Afu5g01970|AFUB_050490	Afu5g01970 (Glyceraldehyde-3-phosphate dehydrogenase
1007	2	21.11	20.2528	*<0.1%	<0.1%	1	21.11	17.73	96.2	3800000	(K)TVFIQELINNIAK(A)	55619.4	5.3	Afu5g10550	Afu5g10550|AFUB_058170	Afu5g10550 (ATP synthase F1, beta subunit
1008	3	21.11	20.3881	*<0.1%	<0.1%	1	12.05	15.72	95.9	27700000	(K)LASVPSGGAAAAAPAAAGAAAGGAAAPAAEEK(K)	11141.1	4.29	Afu2g10100	Afu2g10100|AFUB_025910	Afu2g10100 (Allergen Asp f 8
1009	2	21.11	19.3262	*<0.1%	<0.1%	1	15.97	15.27	93.5	3700000	(K)AYLPVNESFGFNGDLR(Q)	93652.8	6.52	Afu2g13530	Afu2g13530|AFUB_029170	Afu2g13530 (Putative translation elongation factor EF-2 subunit
1010	3	21.1	19.5951	*<0.1%	<0.1%	1	14.29	12.84	96	59200000	(K)FGIVEGLMTTVHSYTATQK(V)	36484.8	6.98	Afu5g01970	Afu5g01970|AFUB_050490	Afu5g01970 (Glyceraldehyde-3-phosphate dehydrogenase
1011	2	21.1	22.5669	*<0.1%	<0.1%	1	17.45	21.1	92.2	12600000	(K)VSPTDQGELTGILAELGYSK(D)	36287.2	9.19	Afu1g04540	Afu1g04540|AFUB_004880	Afu1g04540 (NADH-cytochrome b5 reductase involved in oxidative phosphorylation
1012	2	21.1	20.6149	*<0.1%	<0.1%	1	21.1	21.1	89.9	10400000	(K)VVDQGGNPVVEVEYLGETK(T)	67142.9	5.3	Afu8g03930	Afu8g03930|AFUB_083640	Afu8g03930 (Putative Hsp70 chaperone
1013	3	21.1	21.1225	*<0.1%	<0.1%	1	16.95	14.43	92	45100000	(R)FVEPIEDVPAGNIVGLVGVDQFLLK(S)	93652.8	6.52	Afu2g13530	Afu2g13530|AFUB_029170	Afu2g13530 (Putative translation elongation factor EF-2 subunit
1014	2	21.1	19.5047	*<0.1%	<0.1%	1	17.52	15.18	98.2	37700000	(K)SIAETNQQAAQESK(-)	7861.7	10.42	Afu2g09310	Afu2g09310|AFUB_025170	Afu2g09310 (Has domain(s) with predicted hydrogen ion transporting ATP synthase activity, rotational mechanism, proton-transporting ATPase activity, rotational mechanism activity and role in ATP synthesis coupled proton transport)
1015	2	21.1	18.1212	*<0.1%	<0.1%	1	11.72	7.28	96.3	7760000	(K)NLFDLTEAVQK(G)	56466.4	9.39	Afu3g14490	Afu3g14490|AFUB_034740	Afu3g14490 (Putative ketol acid reductoisomerase
1016	2	21.1	19.8031	*<0.1%	<0.1%	1	12.82	12.85	91.9	5290000	(K)VIVIDINDPLAPK(L)	43908	7.83	Afu3g08380	Afu3g08380|AFUB_040710	Afu3g08380 (Putative inorganic diphosphatase
1017	3	21.1	18.4328	*<0.1%	<0.1%	1	14.52	12.56	81.6	2860000	(R)LIEGVGHWAPQESPEEVSNAILR(L)	44517.5	5.67	Afu5g08810	Afu5g08810|AFUB_056340	Afu5g08810 (Has domain(s) with predicted catalytic activity)
1018	2	21.09	19.8895	*<0.1%	<0.1%	1	13.66	10.2	98.3	29600000	(K)AILNMSQCSEEEAAK(F)	109789	5.21	Afu3g07640	Afu3g07640|AFUB_041460	Afu3g07640 (Putative plasma membrane H+ ATPase
1019	3	21.08	22.3048	*<0.1%	<0.1%	1	17.51	21.08	93.5	2830000	(R)WVQPVPGTAIVNVGNALEILTNK(A)	42806	5.33	Afu1g01000	Afu1g01000	Afu1g01000 (Has domain(s) with predicted oxidoreductase activity, acting on paired donors, with incorporation or reduction of molecular oxygen, 2-oxoglutarate as one donor, and incorporation of one atom each of oxygen into both donors activity)
1020	2	21.08	19.1779	*<0.1%	<0.1%	1	16.13	14.22	96.4	4000000	(R)IPSAVGYQPTLAVDMGGMQER(I)	55619.4	5.3	Afu5g10550	Afu5g10550|AFUB_058170	Afu5g10550 (ATP synthase F1, beta subunit
1021	2	21.08	21.7056	*<0.1%	<0.1%	1	21.08	21.08	100	21000000	(K)ANQVTGDDILFLSDPDAR(F)	18566.7	5.36	Afu6g02280	Afu6g02280|AFUB_096050	Afu6g02280 (Allergen Asp f 3
1022	2	21.08	18.1668	*<0.1%	<0.1%	1	12.04	8.42	92.3	5330000	(R)VVSVPCFEVFDAQPK(D)	75283	6.13	Afu1g13500	Afu1g13500|AFUB_012990	Afu1g13500 (Putative transketolase
1023	2	21.08	19.0902	*<0.1%	<0.1%	1	17.44	13.77	93.3	3980000	(K)VVIAYEPVWAIGTGK(V)	28295.9	5.87	Afu5g13450	Afu5g13450|AFUB_061150	Afu5g13450 (Putative triosephosphate isomerase
1024	2	21.07	21.2623	*<0.1%	<0.1%	1	21.07	21.07	98.2	747000	(R)DMIIVPEMIGSVIGIYSGK(E)	17714.4	10.06	Afu2g10090	Afu2g10090|AFUB_025900	Afu2g10090 (40S ribosomal protein S15)
1025	3	21.07	21.0207	*<0.1%	<0.1%	1	21.07	15.86	92.7	5190000	(K)NLLSTVEPSVIPIDELVSEVETR(N)	194076	5.3	Afu4g07700	Afu4g07700|AFUB_064800	Afu4g07700 (Clathrin, heavy chain
1026	2	21.06	20.8631	*<0.1%	<0.1%	1	13.62	16.46	96.5	102000000	(K)AILNMSQCSEEEAAK(F)	109789	5.21	Afu3g07640	Afu3g07640|AFUB_041460	Afu3g07640 (Putative plasma membrane H+ ATPase
1027	3	21.06	20.0915	*<0.1%	<0.1%	1	17.92	16.77	84.3	15000000	(K)DIPTFADAQVIADQIAQLPTDYASVK(I)	32546.4	8.59	Afu1g03510	Afu1g03510|AFUB_003920	Afu1g03510 (ATP Synthase gamma chain, mitochondrial precursor)
1028	2	21.06	20.5643	*<0.1%	<0.1%	1	17.58	17.92	93.9	5470000	(K)TDTAPVIDLLSLGYSK(V)	16761	10.44	Afu3g05600	Afu3g05600|AFUB_043390	Afu3g05600 (60S ribosomal protein L27a)
1029	2	21.06	21.5046	*<0.1%	<0.1%	1	21.06	21.06	89.8	5660000	(R)TEAVEALYQDMAAR(H)	17403.1	10.69	Afu1g04530	Afu1g04530|AFUB_004870	Afu1g04530 (Ribosomal L18ae protein family)
1030	3	21.05	23.2965	*<0.1%	<0.1%	1	17.66	21.05	91.9	35300000	(R)AQLANQDGEFQDADVNLSER(I)	11831.6	4.37	Afu1g02290	Afu1g02290|AFUB_002680	Afu1g02290 (Protein of unknown function
1031	2	21.05	21.6889	*<0.1%	<0.1%	1	21.05	21.05	100	14300000	(K)ANQVTGDDILFLSDPDAR(F)	18566.7	5.36	Afu6g02280	Afu6g02280|AFUB_096050	Afu6g02280 (Allergen Asp f 3
1032	2	21.05	18.4197	*<0.1%	<0.1%	1	9.06	11.13	89.8	3240000	(K)LLPWLDGMLDEDER(Y)	39961.4	5.54	Afu3g11690	Afu3g11690|AFUB_037500	Afu3g11690 (Putative class II fructose-bisphosphate aldolase
1033	2	21.04	20.305	*<0.1%	<0.1%	1	17.68	17.68	95.7	27400000	(K)VVIAYEPVWAIGTGK(V)	28295.9	5.87	Afu5g13450	Afu5g13450|AFUB_061150	Afu5g13450 (Putative triosephosphate isomerase
1034	3	21.04	21.0641	*<0.1%	<0.1%	1	15.34	17.86	94	22800000	(K)LQTLETSIFEGQDATR(Q)	16054.3	5.67	Afu8g00400	Afu8g00400|AFUB_086170	Afu8g00400 (Ortholog of A. oryzae RIB40 : AO090009000561 and A. fumigatus A1163 : AFUB_086170)
1035	2	21.04	20.9511	*<0.1%	<0.1%	1	13.59	16.23	94.6	28600000	(R)SGETEDVTIADIAVGLR(S)	47418.6	5.39	Afu6g06770	Afu6g06770|AFUB_072700	Afu6g06770 (Putative enolase
1036	2	21.04	20.8524	*<0.1%	<0.1%	1	14.45	17.5	95.8	5370000	(R)FDTGVVCMVTGGR(N)	29662	10.23	Afu3g06840	Afu3g06840|AFUB_042210	Afu3g06840 (Putative cytosolic small ribosomal subunit S4)
1037	2	21.03	21.6773	*<0.1%	<0.1%	1	21.03	21.03	100	7350000	(K)ANQVTGDDILFLSDPDAR(F)	18566.7	5.36	Afu6g02280	Afu6g02280|AFUB_096050	Afu6g02280 (Allergen Asp f 3
1038	2	21.03	19.1971	*<0.1%	<0.1%	1	13.26	12.75	90.8	28600000	(K)EVWITETGWPVSGK(T)	44878.6	4.91	Afu3g00270	Afu3g00270|AFUB_048180	Afu3g00270 (Cell wall glucanase
1039	2	21.03	19.5995	*<0.1%	<0.1%	1	16.44	14.45	96.8	2740000	(K)SLVDSDPEIAQIMEK(E)	52271.8	7.83	Afu3g09320	Afu3g09320|AFUB_039810	Afu3g09320 (Serine hydroxymethyltransferase
1040	2	21.03	20.0177	*<0.1%	<0.1%	1	13.5	11.27	98.4	3100000	(R)DALNEALAEELESNPK(T)	40903.3	6.87	Afu3g04170	Afu3g04170|AFUB_043800	Afu3g04170 (Ortholog(s) have pyruvate dehydrogenase (acetyl-transferring) activity, role in acetyl-CoA biosynthetic process from pyruvate and mitochondrial nucleoid, mitochondrial pyruvate dehydrogenase complex localization)
1041	2	21.03	20.1646	*<0.1%	<0.1%	1	9.56	17.42	92.4	4230000	(K)TDTAPVIDLLSLGYSK(V)	16761	10.44	Afu3g05600	Afu3g05600|AFUB_043390	Afu3g05600 (60S ribosomal protein L27a)
1042	2	21.02	19.3808	*<0.1%	<0.1%	1	21.02	17.16	94	51800000	(R)MVFSPSSTSQVPGR(S)	437829	5.71	Afu8g00540	Afu8g00540|AFUB_086030	Afu8g00540 (Non-ribosomal peptide synthetase (NRPS)
1043	3	21.02	20.3555	*<0.1%	<0.1%	1	13.99	13.43	89	3670000	(R)FVEPIEDVPAGNIVGLVGVDQFLLK(S)	93652.8	6.52	Afu2g13530	Afu2g13530|AFUB_029170	Afu2g13530 (Putative translation elongation factor EF-2 subunit
1044	2	21.02	18.9809	*<0.1%	<0.1%	1	13.15	12.47	97	3710000	(R)VLIATDLLAR(G)	46005.9	5.06	Afu3g08160	Afu3g08160|AFUB_040950	Afu3g08160 (Eukaryotic translation initiation factor eIF4A
1045	2	21.02	17.9279	*<0.1%	<0.1%	1	10.91	10.91	97	2800000	(R)AETLYEGPMDDECAIGIR(D)	93652.8	6.52	Afu2g13530	Afu2g13530|AFUB_029170	Afu2g13530 (Putative translation elongation factor EF-2 subunit
1046	2	21.02	21.069	*<0.1%	<0.1%	1	12.44	17.18	96.8	2730000	(K)NILGYTEDDVVSSDLNGDER(S)	36484.8	6.98	Afu5g01970	Afu5g01970|AFUB_050490	Afu5g01970 (Glyceraldehyde-3-phosphate dehydrogenase
1047	3	21.02	19.7004	*<0.1%	<0.1%	1	13.35	12.5	80.9	1110000	(R)LKVPPAIAQFQNTLDR(N)	28934.4	10.25	Afu6g12990	Afu6g12990|AFUB_001750	Afu6g12990 (Putative cytosolic large ribosomal subunit protein L7A)
1048	2	21.01	18.9434	*<0.1%	<0.1%	1	15.01	11.21	95.5	2820000	(K)TVFIQELINNIAK(A)	55619.4	5.3	Afu5g10550	Afu5g10550|AFUB_058170	Afu5g10550 (ATP synthase F1, beta subunit
1049	2	21	20.9256	*<0.1%	<0.1%	1	21	21	95.7	5270000	(R)TIQFVDWCPTGFK(I)	50823.1	4.99	Afu1g02550	Afu1g02550|AFUB_002930	Afu1g02550 (Tubulin alpha-1 subunit
1050	2	21	18.6707	*<0.1%	<0.1%	1	16.93	14.73	97	45200000	(K)MASEMFTGIGVGDFANNNK(S)	29553.2	5.21	Afu8g00550	Afu8g00550|AFUB_086020	Afu8g00550 (Putative methyl transferase
1051	3	21	18.9193	*<0.1%	<0.1%	1	11.76	15.57	89.3	4890000	(K)MVPSKPMCVESFTDYPPLGR(F)	54298.3	9.44	Afu1g06390	Afu1g06390|AFUB_006770	Afu1g06390 (Putative translation elongation factor EF-1 alpha subunit
1052	2	21	17.1328	*<0.1%	<0.1%	1	11.99	10.72	92.1	3540000	(R)VVSVPCFEVFDAQPK(D)	75283	6.13	Afu1g13500	Afu1g13500|AFUB_012990	Afu1g13500 (Putative transketolase
1053	2	20.99	20.4675	*<0.1%	<0.1%	1	14.88	16.74	96.4	4790000	(R)VLIATDLLAR(G)	46005.9	5.06	Afu3g08160	Afu3g08160|AFUB_040950	Afu3g08160 (Eukaryotic translation initiation factor eIF4A
1054	2	20.99	21.6581	*<0.1%	<0.1%	1	20.99	20.99	100	51300000	(K)ANQVTGDDILFLSDPDAR(F)	18566.7	5.36	Afu6g02280	Afu6g02280|AFUB_096050	Afu6g02280 (Allergen Asp f 3
1055	2	20.99	19.9416	*<0.1%	<0.1%	1	16.08	17.11	94.6	23800000	(R)IEEELGENAVYAGSK(F)	47418.6	5.39	Afu6g06770	Afu6g06770|AFUB_072700	Afu6g06770 (Putative enolase
1056	2	20.99	18.877	*<0.1%	<0.1%	1	13.85	15.41	94.3	8920000	(K)QALPVVTQGQLFR(K)	61519.4	8.94	Afu5g08830	Afu5g08830|AFUB_056360	Afu5g08830 (Putative woronin body protein
1057	2	20.99	18.9043	*<0.1%	<0.1%	1	5.85	13.16	98.3	2770000	(R)SIIGELLGR(R)	41706.5	6.36	Afu1g06960	Afu1g06960|AFUB_007340	Afu1g06960 (Putative pyruvate dehydrogenase complex subunit alpha
1058	3	20.99	20.0973	*<0.1%	<0.1%	1	13.84	16.63	86.6	3700000	(R)TPVGSFLGSLSSLTAPQLGAHAIK(A)	41250.5	6.41	Afu8g04000	Afu8g04000|AFUB_083570	Afu8g04000 (Putative acetyl-coenzyme A acetyltransferase
1059	2	20.98	20.2319	*<0.1%	<0.1%	1	16.12	16.84	96.1	6740000	(K)LAFDDAIAELDTLSEESYK(D)	29215.2	4.79	Afu2g03290	Afu2g03290|AFUB_020360	Afu2g03290 (14-3-3 family protein
1060	2	20.98	22.676	*<0.1%	<0.1%	1	12.63	20.98	98.5	14500000	(K)AILNMSQCSEEEAAK(F)	109789	5.21	Afu3g07640	Afu3g07640|AFUB_041460	Afu3g07640 (Putative plasma membrane H+ ATPase
1061	2	20.98	20.6056	*<0.1%	<0.1%	1	20.98	17.45	98.7	4860000	(R)DGDDIAVYGPNPFYGYR(N)	67871.7	5.39	Afu3g14680	Afu3g14680|AFUB_034540	Afu3g14680 (Putative secreted lysophospholipase B
1062	2	20.98	19.4929	*<0.1%	<0.1%	1	13.85	12.93	92.2	8770000	(K)AGGETLTLDQLALR(A)	20853	11.82	Afu2g07380	Afu2g07380|AFUB_023440	Afu2g07380 (Ribosomal protein L18)
1063	2	20.98	19.1544	*<0.1%	<0.1%	1	15.09	11.64	91.5	10100000	(K)GVIEPTFVESPLYK(D)	35897.4	9.08	Afu7g05740	Afu7g05740|AFUB_091320	Afu7g05740 (Putative NAD-dependent malate dehydrogenase
1064	3	20.97	18.7909	*<0.1%	<0.1%	1	12.74	14.46	89.3	1400000	(R)NLNNCFAYDLVPSVEVLSAALR(A)	18048	5.62	Afu5g02750	Afu5g02750|AFUB_051280	Afu5g02750 (Cytochrome c oxidase subunit Va with a predicted role in oxidative phosphorylation
1065	3	20.97	20.603	*<0.1%	<0.1%	1	20.97	13.74	97.8	23100000	(K)DGKIPEISTAGDVETVAAILK(D)	118564	5.84	Afu7g05660	Afu7g05660|AFUB_091240	Afu7g05660 (Putative translation elongation factor eEF-3
1066	2	20.97	20.465	*<0.1%	<0.1%	1	13.38	14.27	95.9	6950000	(R)TEAVEALYQDMAAR(H)	17403.1	10.69	Afu1g04530	Afu1g04530|AFUB_004870	Afu1g04530 (Ribosomal L18ae protein family)
1067	2	20.97	18.4296	*<0.1%	<0.1%	1	15.22	14.91	95.4	28000000	(R)GISELGIYPAVDPLDSK(S)	55619.4	5.3	Afu5g10550	Afu5g10550|AFUB_058170	Afu5g10550 (ATP synthase F1, beta subunit
1068	2	20.97	19.9665	*<0.1%	<0.1%	1	11.25	13.85	96.4	2220000	(R)TSVLNDALNAINNAEK(A)	14730.8	9.79	Afu1g15730	Afu1g15730|AFUB_015260	Afu1g15730 (40S ribosomal protein S22)
1069	2	20.97	17.2672	*<0.1%	<0.1%	1	8.18	8.72	98.7	25100000	(R)MVASAGGPEEIQR(V)	101544	5.49	Afu8g00440	Afu8g00440|AFUB_086130	Afu8g00440 (Putative steroid monooxygenase
1070	2	20.96	20.2781	*<0.1%	<0.1%	1	17.39	14.45	96.2	5140000	(R)FMDLPNFSSVLSR(A)	78960.6	6.04	Afu7g06810	Afu7g06810|AFUB_092390	Afu7g06810 (Has domain(s) with predicted oxidoreductase activity and role in oxidation-reduction process)
1071	3	20.96	22.4873	*<0.1%	<0.1%	1	13.95	20.96	90.5	5750000	(K)NILGYTEDDVVSSDLNGDER(S)	36484.8	6.98	Afu5g01970	Afu5g01970|AFUB_050490	Afu5g01970 (Glyceraldehyde-3-phosphate dehydrogenase
1072	3	20.96	21.1429	*<0.1%	<0.1%	1	20.96	16.08	87.5	30200000	(R)WVQPVPGTAIVNVGNALEILTNK(A)	42806	5.33	Afu1g01000	Afu1g01000	Afu1g01000 (Has domain(s) with predicted oxidoreductase activity, acting on paired donors, with incorporation or reduction of molecular oxygen, 2-oxoglutarate as one donor, and incorporation of one atom each of oxygen into both donors activity)
1073	2	20.95	21.2563	*<0.1%	<0.1%	1	17.51	14.6	97.9	6190000	(K)NILGYTEDDVVSSDLNGDER(S)	36484.8	6.98	Afu5g01970	Afu5g01970|AFUB_050490	Afu5g01970 (Glyceraldehyde-3-phosphate dehydrogenase
1074	2	20.95	22.0506	*<0.1%	<0.1%	1	13.97	20.95	91.7	5270000	(R)GQYTPVAAYLAIDEIVK(I)	132069	6.24	Afu4g07710	Afu4g07710|AFUB_064810	Afu4g07710 (Putative pyruvate carboxylase
1075	2	20.95	21.6346	*<0.1%	<0.1%	1	20.95	20.95	85.5	7700000	(R)DVLYFNDNDGTPLVEK(I)	56255.1	5.86	Afu6g08050	Afu6g08050|AFUB_074040	Afu6g08050 (6-phosphogluconate dehydrogenase
1076	2	20.95	21.6118	*<0.1%	<0.1%	1	14.61	17.02	95.3	5140000	(R)VYSTDCNSLEYIGEAAR(T)	64478.1	5.39	Afu8g05610	Afu8g05610|AFUB_081940	Afu8g05610 (Putative cell wall glucanase)
1077	2	20.95	18.9535	*<0.1%	<0.1%	1	17.62	10.95	95.3	11600000	(K)SIAECLAEELINAAK(G)	25899.3	9.59	Afu1g15020	Afu1g15020|AFUB_014580	Afu1g15020 (40S ribosomal protein S5
1078	3	20.94	21.7444	*<0.1%	<0.1%	1	13.41	20.94	84.1	2400000	(R)DILADPPSDDPAANAAVAELNAILDK(Q)	44475.9	9.03	Afu6g11850	Afu6g11850	Afu6g11850 (Protein of unknown function
1079	3	20.94	23.5092	*<0.1%	<0.1%	1	16.33	20.94	98.1	32800000	(R)IPSAVGYQPTLAVDMGGMQER(I)	55619.4	5.3	Afu5g10550	Afu5g10550|AFUB_058170	Afu5g10550 (ATP synthase F1, beta subunit
1080	2	20.94	20.42	*<0.1%	<0.1%	1	15.39	16.9	87.8	18400000	(K)ASPTEVSSILEQR(I)	60159.9	9.32	Afu8g05320	Afu8g05320|AFUB_082210	Afu8g05320 (Putative mitochondrial F1 ATPase subunit alpha
1081	3	20.92	22.79	*<0.1%	<0.1%	1	20.92	20.92	93.4	4220000	(K)LCYVALDFEQEIQTASQSSSLEK(S)	44348.8	5.87	Afu6g04740	Afu6g04740|AFUB_093550	Afu6g04740 (Actin)
1082	3	20.92	20.6684	*<0.1%	<0.1%	1	15.79	15.09	91.6	5530000	(R)FVEPIEDVPAGNIVGLVGVDQFLLK(S)	93652.8	6.52	Afu2g13530	Afu2g13530|AFUB_029170	Afu2g13530 (Putative translation elongation factor EF-2 subunit
1083	2	20.92	22.0823	*<0.1%	<0.1%	1	20.92	20.92	95.5	1670000	(R)DIITQIVYSEITGDK(V)	35539.4	8.65	Afu1g12890	Afu1g12890|AFUB_012370	Afu1g12890 (Putative 60S Ribosomal protein L5)
1084	2	20.92	19.2598	*<0.1%	<0.1%	1	15.54	14.26	96.3	7820000	(K)SLVDSDPEIAQIMEK(E)	52271.8	7.83	Afu3g09320	Afu3g09320|AFUB_039810	Afu3g09320 (Serine hydroxymethyltransferase
1085	3	20.92	20.184	*<0.1%	<0.1%	1	12.75	13.4	88.6	8110000	(K)GAADADFQALQAEEGPFVSGER(A)	18199	5.13	Afu8g00430	Afu8g00430|AFUB_086140	Afu8g00430 (Ortholog of A. nidulans AN1088
1086	3	20.91	20.8778	*<0.1%	<0.1%	1	14.91	13.02	97.2	7660000	(K)SIVTLEVKPWDDETNLDELLENVK(A)	25244.6	4.42	Afu1g11190	Afu1g11190|AFUB_010620	Afu1g11190 (Putative eukaryotic translation elongation factor 1 subunit eEF1-beta
1087	2	20.91	19.8119	*<0.1%	<0.1%	1	20.91	14.59	90.5	25000000	(K)SSFTGEQLDALPAR(V)	29553.2	5.21	Afu8g00550	Afu8g00550|AFUB_086020	Afu8g00550 (Putative methyl transferase
1088	3	20.91	20.0875	*<0.1%	<0.1%	1	13.3	17.06	94.9	552000	(K)EASYVNIPVIALCDTDSPTEFVDVAIPTNNK(G)	32292.8	4.81	Afu3g13320	Afu3g13320|AFUB_035880	Afu3g13320 (Putative 40S ribosomal protein S0)
1089	2	20.91	18.8005	*<0.1%	<0.1%	1	15.66	14.76	92.4	28600000	(R)FVIGGPQGDAGLTGR(K)	42366.4	5.66	Afu1g10630	Afu1g10630|AFUB_010050	Afu1g10630 (Putative S-adenosylmethionine synthetase
1090	2	20.91	18.689	*<0.1%	<0.1%	1	11.96	11.96	93.7	1940000	(R)SIFVDLDPSPIDEIR(T)	50897	5.03	Afu2g14990	Afu2g14990|AFUB_030640	Afu2g14990 (Tubulin alpha-2 subunit
1091	2	20.9	20.3026	*<0.1%	<0.1%	1	20.9	20.9	92.8	11500000	(K)TYWDEVGCPLFGK(T)	44878.6	4.91	Afu3g00270	Afu3g00270|AFUB_048180	Afu3g00270 (Cell wall glucanase
1092	2	20.9	21.6943	*<0.1%	<0.1%	1	20.9	20.9	100	1900000	(R)EILEGLLVGTVK(R)	24367.9	5.35	Afu2g04710	Afu2g04710|AFUB_021740	Afu2g04710 (Has domain(s) with predicted heme binding activity)
1093	2	20.9	18.823	*<0.1%	<0.1%	1	11.02	11.09	94.3	1730000	(K)NAVDFQPPEYGIGEWSGR(Y)	75283	6.13	Afu1g13500	Afu1g13500|AFUB_012990	Afu1g13500 (Putative transketolase
1094	3	20.9	18.9553	*<0.1%	<0.1%	1	12.74	11.52	95.2	5690000	(K)YIENEIDAGDLEEIYAEAHK(A)	35539.4	8.65	Afu1g12890	Afu1g12890|AFUB_012370	Afu1g12890 (Putative 60S Ribosomal protein L5)
1095	2	20.89	21.109	*<0.1%	<0.1%	1	20.89	20.89	77.8	394000000	(K)ILDSGTADGTWLR(N)	29553.2	5.21	Afu8g00550	Afu8g00550|AFUB_086020	Afu8g00550 (Putative methyl transferase
1096	2	20.89	21.1032	*<0.1%	<0.1%	1	5.68	20.89	96.7	66400000	(R)SVDVVEEYLQDR(T)	27032.5	5.17	Afu8g00580	Afu8g00580|AFUB_085990	Afu8g00580 (Putative elongation factor ElfB)
1097	2	20.89	21.3973	*<0.1%	<0.1%	1	4.32	20.89	95.3	5450000	(R)SVDVVEEYLQDR(T)	27032.5	5.17	Afu8g00580	Afu8g00580|AFUB_085990	Afu8g00580 (Putative elongation factor ElfB)
1098	3	20.88	20.1446	*<0.1%	<0.1%	1	15.05	13.35	94.2	14900000	(K)NILGYTEDDVVSSDLNGDER(S)	36484.8	6.98	Afu5g01970	Afu5g01970|AFUB_050490	Afu5g01970 (Glyceraldehyde-3-phosphate dehydrogenase
1099	3	20.88	20.6436	*<0.1%	<0.1%	1	13.16	17.81	95.6	2640000	(K)GTIVMNLLSDAAQSETWPTLKPLITK(G)	56466.4	9.39	Afu3g14490	Afu3g14490|AFUB_034740	Afu3g14490 (Putative ketol acid reductoisomerase
1100	2	20.88	18.4644	*<0.1%	<0.1%	1	15.4	14.04	91.4	51100000	(R)FVIGGPQGDAGLTGR(K)	42366.4	5.66	Afu1g10630	Afu1g10630|AFUB_010050	Afu1g10630 (Putative S-adenosylmethionine synthetase
1101	3	20.88	19.4256	*<0.1%	<0.1%	1	11.05	12.88	95.5	57700000	(K)FGIVEGLMTTVHSYTATQK(V)	36484.8	6.98	Afu5g01970	Afu5g01970|AFUB_050490	Afu5g01970 (Glyceraldehyde-3-phosphate dehydrogenase
1102	2	20.88	22.5385	*<0.1%	<0.1%	1	20.88	20.88	93.6	2780000	(K)LTAIESLAGVDILCSDK(T)	109789	5.21	Afu3g07640	Afu3g07640|Afu5g03550|AFUB_052070|AFUB_041460	Afu3g07640 (Putative plasma membrane H+ ATPase
1103	2	20.88	19.9768	*<0.1%	<0.1%	1	20.88	16.85	92.9	3800000	(K)TDTAPVIDLLSLGYSK(V)	16761	10.44	Afu3g05600	Afu3g05600|AFUB_043390	Afu3g05600 (60S ribosomal protein L27a)
1104	2	20.88	21.0704	*<0.1%	<0.1%	1	17.07	20.88	95.3	4050000	(K)ANQVTGDDILFLSDPQAR(F)	22063.9	8.67	Afu5g01440	Afu5g01440|AFUB_049980	Afu5g01440 (Ortholog(s) have thioredoxin peroxidase activity, role in cell redox homeostasis, cellular response to oxidative stress, response to metal ion and peroxisome, plasma membrane enriched fraction localization)
1105	3	20.88	19.9956	*<0.1%	<0.1%	1	14.74	12.71	95.7	2940000	(K)AALQAALDAVLAGGDDATAAGNDAVLK(A)	17309.3	5.72	Afu2g11060	Afu2g11060|AFUB_026820	Afu2g11060 (Putative acylCoA binding family protein)
1106	2	20.87	19.7848	*<0.1%	<0.1%	1	14.12	15.3	98.9	20600000	(K)DLQELIAEGSTK(L)	11141.1	4.29	Afu2g10100	Afu2g10100|AFUB_025910	Afu2g10100 (Allergen Asp f 8
1107	2	20.87	21.4311	*<0.1%	<0.1%	1	10.03	16.44	93.2	3030000	(R)FPGYDIESEELDAETLR(N)	35539.4	8.65	Afu1g12890	Afu1g12890|AFUB_012370	Afu1g12890 (Putative 60S Ribosomal protein L5)
1108	2	20.87	22.0249	*<0.1%	<0.1%	1	16.81	17.25	93.5	2230000	(K)VLLLDEATSALDSESEK(V)	148352	6.69	Afu5g06070	Afu5g06070|AFUB_053630	Afu5g06070 (ABC multidrug transporter
1109	2	20.87	19.3926	*<0.1%	<0.1%	1	16.03	15.05	95.3	7080000	(K)NATEVAQTDLAPTHPIR(L)	29215.2	4.79	Afu2g03290	Afu2g03290|AFUB_020360	Afu2g03290 (14-3-3 family protein
1110	3	20.86	21.358	*<0.1%	<0.1%	1	20.86	17.39	91.4	3690000	(R)WVQPVPGTAIVNVGNALEILTNK(A)	42806	5.33	Afu1g01000	Afu1g01000	Afu1g01000 (Has domain(s) with predicted oxidoreductase activity, acting on paired donors, with incorporation or reduction of molecular oxygen, 2-oxoglutarate as one donor, and incorporation of one atom each of oxygen into both donors activity)
1111	2	20.86	18.5006	*<0.1%	<0.1%	1	13.34	13.28	95.7	5310000	(K)LTFPIIADPSR(K)	23506.3	5.38	Afu4g08580	Afu4g08580|AFUB_065670	Afu4g08580 (Mitochondrial peroxiredoxin
1112	3	20.85	18.8908	*<0.1%	<0.1%	1	12.84	13.82	95.4	3300000	(R)EAGIHVPDTFEELPQLLK(Q)	79398.3	9	Afu6g10650	Afu6g10650|AFUB_076690	Afu6g10650 (Putative ATP citrate lyase, subunit 1
1113	3	20.85	19.8374	*<0.1%	<0.1%	1	20.85	13.27	96.3	4170000	(K)LAFDDAIAELDTLSEESYK(D)	29215.2	4.79	Afu2g03290	Afu2g03290|AFUB_020360	Afu2g03290 (14-3-3 family protein
1114	2	20.85	18.3308	*<0.1%	<0.1%	1	17.63	17.32	97.2	20400000	(K)VPVGPQGAEFTVAK(Q)	40511.3	4.6	Afu1g16190	Afu1g16190|AFUB_015530	Afu1g16190 (Cell wall glucanase
1115	2	20.85	19.3017	*<0.1%	<0.1%	1	17.31	11.76	97.6	1260000	(K)ILLLDEATSALDTK(S)	142590	8.53	Afu4g14130	Afu4g14130|Afu5g06070|AFUB_071280|AFUB_053630	Afu4g14130 (Putative MDR1 family ABC transporter
1116	3	20.85	19.8693	*<0.1%	<0.1%	1	15.13	15.27	96.1	5170000	(K)ANAGIGTNPDEIVSYINEVR(S)	44878.6	4.91	Afu3g00270	Afu3g00270|AFUB_048180	Afu3g00270 (Cell wall glucanase
1117	3	20.84	22.7827	*<0.1%	<0.1%	1	20.84	20.84	94.4	4610000	(K)AIINGEGDDLPEAAFYMVGDFESAR(A)	55619.4	5.3	Afu5g10550	Afu5g10550|AFUB_058170	Afu5g10550 (ATP synthase F1, beta subunit
1118	3	20.84	19.2374	*<0.1%	<0.1%	1	12.2	14.2	87.3	3150000	(R)MLVPMVDVIFADVAQPDQAR(I)	32685.8	10.43	Afu1g14220	Afu1g14220|AFUB_013760	Afu1g14220 (Nucleolar protein)
1119	2	20.84	22.1731	*<0.1%	<0.1%	1	20.84	20.84	81.2	1850000	(K)VSPTDQGELTGILAELGYSK(D)	36287.2	9.19	Afu1g04540	Afu1g04540|AFUB_004880	Afu1g04540 (NADH-cytochrome b5 reductase involved in oxidative phosphorylation
1120	3	20.84	20.0509	*<0.1%	<0.1%	1	20.84	13.7	92	1720000	(R)FVEPIEDVPAGNIVGLVGVDQFLLK(S)	93652.8	6.52	Afu2g13530	Afu2g13530|AFUB_029170	Afu2g13530 (Putative translation elongation factor EF-2 subunit
1121	2	20.84	21.4227	*<0.1%	<0.1%	1	11.41	15.91	94.1	3030000	(R)FPGYDIESEELDAETLR(N)	35539.4	8.65	Afu1g12890	Afu1g12890|AFUB_012370	Afu1g12890 (Putative 60S Ribosomal protein L5)
1122	2	20.84	19.9041	*<0.1%	<0.1%	1	11.42	12.67	97.6	2210000	(K)GLDFDGMLGALR(E)	51353	8.84	Afu2g09650	Afu2g09650|AFUB_025510	Afu2g09650 (Aspartate transaminase
1123	2	20.84	18.7943	*<0.1%	<0.1%	1	12.17	13.06	91.5	14700000	(R)GLGMPVNEIADVFAK(W)	56255.1	5.86	Afu6g08050	Afu6g08050|AFUB_074040	Afu6g08050 (6-phosphogluconate dehydrogenase
1124	3	20.82	20.0651	*<0.1%	<0.1%	1	12.95	14.69	86.9	2770000	(R)TPVGSFLGSLSSLTAPQLGAHAIK(A)	41250.5	6.41	Afu8g04000	Afu8g04000|AFUB_083570	Afu8g04000 (Putative acetyl-coenzyme A acetyltransferase
1125	2	20.82	20.65	*<0.1%	<0.1%	1	20.82	20.82	98.1	26500000	(R)YTLVDDSEQTIEEMK(S)	437829	5.71	Afu8g00540	Afu8g00540|AFUB_086030	Afu8g00540 (Non-ribosomal peptide synthetase (NRPS)
1126	2	20.82	19.3326	*<0.1%	<0.1%	1	16.48	14.94	94.8	1450000	(K)TSDFQIVGDDLTVTNPGR(I)	47418.6	5.39	Afu6g06770	Afu6g06770|AFUB_072700	Afu6g06770 (Putative enolase
1127	3	20.82	19.9597	*<0.1%	<0.1%	1	13.77	13.9	87.1	5730000	(K)GAADADFQALQAEEGPFVSGER(A)	18199	5.13	Afu8g00430	Afu8g00430|AFUB_086140	Afu8g00430 (Ortholog of A. nidulans AN1088
1128	3	20.82	21.1297	*<0.1%	<0.1%	1	14.56	15.38	94.9	4120000	(K)AALQAALDAVLAGGDDATAAGNDAVLK(A)	17309.3	5.72	Afu2g11060	Afu2g11060|AFUB_026820	Afu2g11060 (Putative acylCoA binding family protein)
1129	2	20.81	18.6956	*<0.1%	<0.1%	1	16.07	16.08	95.9	43900000	(R)GISELGIYPAVDPLDSK(S)	55619.4	5.3	Afu5g10550	Afu5g10550|AFUB_058170	Afu5g10550 (ATP synthase F1, beta subunit
1130	3	20.81	22.5334	*<0.1%	<0.1%	1	20.81	20.81	97.7	2060000	(K)VLQFLDVDTLDGVESAIAETFLK(L)	437829	5.71	Afu8g00540	Afu8g00540|AFUB_086030	Afu8g00540 (Non-ribosomal peptide synthetase (NRPS)
1131	2	20.81	20.0388	*<0.1%	<0.1%	1	14.38	14.72	98.3	1420000	(R)YPVQLPDIEQWAVQLLPSR(Q)	14730.8	9.79	Afu1g15730	Afu1g15730|AFUB_015260	Afu1g15730 (40S ribosomal protein S22)
1132	2	20.81	19.6248	*<0.1%	<0.1%	1	15.05	15.4	96.2	20100000	(R)GISELGIYPAVDPLDSK(S)	55619.4	5.3	Afu5g10550	Afu5g10550|AFUB_058170	Afu5g10550 (ATP synthase F1, beta subunit
1133	2	20.81	18.343	*<0.1%	<0.1%	1	10.29	10.18	90.6	6440000	(K)LLPWLDGMLDEDER(Y)	39961.4	5.54	Afu3g11690	Afu3g11690|AFUB_037500	Afu3g11690 (Putative class II fructose-bisphosphate aldolase
1134	2	20.8	18.7939	*<0.1%	<0.1%	1	13.47	11.13	97.6	15400000	(R)TIAMDGTEGLTR(G)	55619.4	5.3	Afu5g10550	Afu5g10550|AFUB_058170	Afu5g10550 (ATP synthase F1, beta subunit
1135	2	20.8	21.171	*<0.1%	<0.1%	1	16.68	20.8	94.5	33500000	(K)EAAAQSPAAETPAGK(D)	57002	5.03	Afu4g12450	Afu4g12450|AFUB_069410	Afu4g12450 (Putative PH domain protein
1136	3	20.8	19.5247	*<0.1%	<0.1%	1	20.8	10.84	95.1	2250000	(K)SGGTSAASPVFAGIVGLLNDAR(L)	64342.8	4.89	Afu4g14000	Afu4g14000|AFUB_070910	Afu4g14000 (Putative tripeptidyl-peptidase of the sedolisin family
1137	3	20.8	18.9248	*<0.1%	<0.1%	1	13.78	13.24	94.4	2310000	(K)HIASFEPEFASLPGDASK(A)	25244.6	4.42	Afu1g11190	Afu1g11190|AFUB_010620	Afu1g11190 (Putative eukaryotic translation elongation factor 1 subunit eEF1-beta
1138	2	20.8	20.0465	*<0.1%	<0.1%	1	12.51	15.26	95.7	4500000	(K)GYQVYDVLPNGQPK(Y)	42806	5.33	Afu1g01000	Afu1g01000	Afu1g01000 (Has domain(s) with predicted oxidoreductase activity, acting on paired donors, with incorporation or reduction of molecular oxygen, 2-oxoglutarate as one donor, and incorporation of one atom each of oxygen into both donors activity)
1139	2	20.8	19.4341	*<0.1%	<0.1%	1	11.61	14.51	94.8	5130000	(K)NALTGTDIVVIPAGIPR(K)	34980.7	6.78	Afu6g05210	Afu6g05210|AFUB_093060	Afu6g05210 (Putative NAD-dependent malate dehydrogenase with a predicted role in the citric acid cycle
1140	2	20.8	19.8571	*<0.1%	<0.1%	1	20.8	13.77	92.5	8850000	(K)SIAECLAEELINAAK(G)	25899.3	9.59	Afu1g15020	Afu1g15020|AFUB_014580	Afu1g15020 (40S ribosomal protein S5
1141	2	20.8	21.2004	*<0.1%	<0.1%	1	14.29	14.77	94.7	8070000	(K)VGLIGSCTNSSYEDMSR(A)	86041	6.26	Afu6g12930	Afu6g12930|AFUB_001810	Afu6g12930 (Mitochondrial aconitate hydratase, predicted role in citric acid cycle
1142	2	20.79	19.7006	*<0.1%	<0.1%	1	13.11	13.48	95	14900000	(K)VMQDFVDSGEGQR(V)	101544	5.49	Afu8g00440	Afu8g00440|AFUB_086130	Afu8g00440 (Putative steroid monooxygenase
1143	3	20.79	20.2261	*<0.1%	<0.1%	1	14.44	13.68	89	1740000	(K)AAAEASPEANILVISNPVNSTVPIVAEVFK(S)	35897.4	9.08	Afu7g05740	Afu7g05740|AFUB_091320	Afu7g05740 (Putative NAD-dependent malate dehydrogenase
1144	2	20.79	20.101	*<0.1%	<0.1%	1	14.53	17.21	95.9	5180000	(R)TIQFVDWCPTGFK(I)	50823.1	4.99	Afu1g02550	Afu1g02550|AFUB_002930	Afu1g02550 (Tubulin alpha-1 subunit
1145	3	20.79	20.3437	*<0.1%	<0.1%	1	15.19	15.41	87.5	2750000	(K)TCNVLVAIEQQSPDIAQGLHYDEALEK(L)	42366.4	5.66	Afu1g10630	Afu1g10630|AFUB_010050	Afu1g10630 (Putative S-adenosylmethionine synthetase
1146	3	20.78	18.6814	*<0.1%	<0.1%	1	13.72	14.57	90.9	9770000	(R)GLQKPASEGQPAIDVPSLEMVK(W)	87121.1	6.33	Afu4g07360	Afu4g07360|AFUB_064450	Afu4g07360 (Putative cobalamin-independent methionine synthase
1147	3	20.78	23.2805	*<0.1%	<0.1%	1	20.78	20.78	94.9	11000000	(R)RIESEQIPEVSHASLLKPSTV(-)	61249.3	8.62	Afu8g00510	Afu8g00510|AFUB_086060	Afu8g00510 (Has domain(s) with predicted electron carrier activity, heme binding, oxidoreductase activity, acting on paired donors, with incorporation or reduction of molecular oxygen activity and role in oxidation-reduction process)
1148	2	20.78	21.388	*<0.1%	<0.1%	1	20.78	20.78	98.5	14900000	(K)ANQVTGDDILFLSDPDAR(F)	18566.7	5.36	Afu6g02280	Afu6g02280|AFUB_096050	Afu6g02280 (Allergen Asp f 3
1149	3	20.78	19.9108	*<0.1%	<0.1%	1	20.78	13.83	100	3500000	(R)QAAITGELVEIITGATASEDM(-)	32546.4	8.59	Afu1g03510	Afu1g03510|AFUB_003920	Afu1g03510 (ATP Synthase gamma chain, mitochondrial precursor)
1150	2	20.78	21.6438	*<0.1%	<0.1%	1	20.78	20.78	96.3	17800000	(K)VIGEVTLDQAYGGAR(G)	52339	8.87	Afu5g04230	Afu5g04230|AFUB_052750	Afu5g04230 (Putative citrate synthase
1151	2	20.78	20.189	*<0.1%	<0.1%	1	11.61	14.28	93	20400000	(K)ILDSGTADGTWLR(N)	29553.2	5.21	Afu8g00550	Afu8g00550|AFUB_086020	Afu8g00550 (Putative methyl transferase
1152	2	20.78	19.2355	*<0.1%	<0.1%	1	16.46	16.22	91.1	7170000	(K)NILGYTEDDVVSSDLNGDER(S)	36484.8	6.98	Afu5g01970	Afu5g01970|AFUB_050490	Afu5g01970 (Glyceraldehyde-3-phosphate dehydrogenase
1153	3	20.78	20.768	*<0.1%	<0.1%	1	20.78	20.78	85.8	4170000	(R)MFCSECGSPIAHDPDAAPEIIAIK(A)	15248.2	6.28	Afu2g15290	Afu2g15290|AFUB_030960	Afu2g15290 (Conidia-enriched protein of unknown function
1154	2	20.77	21.0274	*<0.1%	<0.1%	1	20.77	17.36	94.6	46200000	(K)VNQIGTLTESIQAAK(D)	47418.6	5.39	Afu6g06770	Afu6g06770|AFUB_072700	Afu6g06770 (Putative enolase
1155	3	20.77	20.948	*<0.1%	<0.1%	1	14.94	20.77	94.1	3540000	(K)NMITGTSQADCAILIIASGTGEFEAGISK(D)	54298.3	9.44	Afu1g06390	Afu1g06390|AFUB_006770	Afu1g06390 (Putative translation elongation factor EF-1 alpha subunit
1156	2	20.77	17.9357	*<0.1%	<0.1%	1	11.21	11.61	94.6	4760000	(K)LTFPIIADPSR(K)	23506.3	5.38	Afu4g08580	Afu4g08580|AFUB_065670	Afu4g08580 (Mitochondrial peroxiredoxin
1157	2	20.77	19.0074	*<0.1%	<0.1%	1	16.42	13.94	92.3	5030000	(K)VAILEPNDPSDVTEIIGSGK(V)	38607.4	6.04	Afu5g02470	Afu5g02470|AFUB_051000	Afu5g02470 (Thiamine biosynthesis protein, phoB-regulated
1158	2	20.77	22.6714	*<0.1%	<0.1%	1	20.77	20.77	97.8	4860000	(R)DIITQIVYSEITGDK(V)	35539.4	8.65	Afu1g12890	Afu1g12890|AFUB_012370	Afu1g12890 (Putative 60S Ribosomal protein L5)
1159	2	20.76	20.8434	*<0.1%	<0.1%	1	20.76	20.76	93.5	15100000	(K)VNQIGTLTESIQAAK(D)	47418.6	5.39	Afu6g06770	Afu6g06770|AFUB_072700	Afu6g06770 (Putative enolase
1160	2	20.76	20.6612	*<0.1%	<0.1%	1	20.76	20.76	98.1	17100000	(K)GILTYTEDDIVSK(D)	36253.5	6.17	Afu5g01030	Afu5g01030|AFUB_049500	Afu5g01030 (Putative glyceraldehyde 3-phosphate dehydrogenase
1161	2	20.76	20.5693	*<0.1%	<0.1%	1	20.76	20.76	88.5	15500000	(R)FTQAGSEVSALLGR(I)	55619.4	5.3	Afu5g10550	Afu5g10550|AFUB_058170	Afu5g10550 (ATP synthase F1, beta subunit
1162	3	20.76	20.7272	*<0.1%	<0.1%	1	20.76	12.63	87.9	1630000	(R)IASTIMNDPELNQQWLGEVK(G)	48062.9	9.1	Afu4g10410	Afu4g10410|AFUB_067510	Afu4g10410 (Putative aspartate aminotransferase
1163	3	20.75	17.8618	*<0.1%	<0.1%	1	14.9	10.57	91.5	18900000	(R)KVQTQVSVETQPISLSR(S)	437829	5.71	Afu8g00540	Afu8g00540|AFUB_086030	Afu8g00540 (Non-ribosomal peptide synthetase (NRPS)
1164	2	20.75	21.0112	*<0.1%	<0.1%	1	20.75	20.75	95.5	4850000	(R)TIQFVDWCPTGFK(I)	50823.1	4.99	Afu1g02550	Afu1g02550|AFUB_002930	Afu1g02550 (Tubulin alpha-1 subunit
1165	2	20.75	19.8206	*<0.1%	<0.1%	1	10.03	13.73	92.7	2880000	(K)TAAVLALTEVR(A)	28934.4	10.25	Afu6g12990	Afu6g12990|AFUB_001750	Afu6g12990 (Putative cytosolic large ribosomal subunit protein L7A)
1166	2	20.75	20.5705	*<0.1%	<0.1%	1	20.75	16.46	91.8	9370000	(K)VNQIGTLTESIQAAK(D)	47418.6	5.39	Afu6g06770	Afu6g06770|AFUB_072700	Afu6g06770 (Putative enolase
1167	3	20.75	19.9333	*<0.1%	<0.1%	1	12.1	15.33	91.2	4800000	(R)TPVGSFLGSLSSLTAPQLGAHAIK(A)	41250.5	6.41	Afu8g04000	Afu8g04000|AFUB_083570	Afu8g04000 (Putative acetyl-coenzyme A acetyltransferase
1168	3	20.74	18.9802	*<0.1%	<0.1%	1	13.47	13.17	93.1	2460000	(K)EAGIITRPVILGPVSFLTLAK(A)	87121.1	6.33	Afu4g07360	Afu4g07360|AFUB_064450	Afu4g07360 (Putative cobalamin-independent methionine synthase
1169	2	20.74	21.1443	*<0.1%	<0.1%	1	20.74	20.74	85.5	6920000	(R)EILEGLLVGTVK(R)	24367.9	5.35	Afu2g04710	Afu2g04710|AFUB_021740	Afu2g04710 (Has domain(s) with predicted heme binding activity)
1170	2	20.74	17.7433	*<0.1%	<0.1%	1	13.32	9.03	94.2	4390000	(R)ILQENPNADVVILGEK(A)	32546.4	8.59	Afu1g03510	Afu1g03510|AFUB_003920	Afu1g03510 (ATP Synthase gamma chain, mitochondrial precursor)
1171	2	20.74	18.4878	*<0.1%	<0.1%	1	13.43	8.55	97.7	9460000	(K)NLFDLTEAVQK(G)	56466.4	9.39	Afu3g14490	Afu3g14490|AFUB_034740	Afu3g14490 (Putative ketol acid reductoisomerase
1172	2	20.74	21.1715	*<0.1%	<0.1%	1	12.08	17.52	89.1	4250000	(K)TDTAPVIDLLSLGYSK(V)	16761	10.44	Afu3g05600	Afu3g05600|AFUB_043390	Afu3g05600 (60S ribosomal protein L27a)
1173	2	20.73	18.799	*<0.1%	<0.1%	1	17.06	16.1	94.9	6570000	(R)GISELGIYPAVDPLDSK(S)	55619.4	5.3	Afu5g10550	Afu5g10550|AFUB_058170	Afu5g10550 (ATP synthase F1, beta subunit
1174	3	20.73	17.7021	*<0.1%	<0.1%	1	17.02	11.98	89.6	2240000	(K)TGINLGSGLIAGFAAALVSQPADTMLSVINK(T)	34019.6	9.56	Afu1g15140	Afu1g15140|AFUB_014690	Afu1g15140 (Putative mitochondrial phosphate carrier protein
1175	2	20.73	19.2988	*<0.1%	<0.1%	1	15.9	11.22	93.4	9010000	(R)AAAPCVVFLDELDSIAK(S)	90558.9	5.09	Afu2g17110	Afu2g17110|AFUB_032770	Afu2g17110 (Putative cell division control protein
1176	3	20.73	17.7198	*<0.1%	<0.1%	1	20.73	11.03	91.8	2110000	(R)TIGESLLNSPSEGLGPITPSPMGALISR(W)	437829	5.71	Afu8g00540	Afu8g00540|AFUB_086030	Afu8g00540 (Non-ribosomal peptide synthetase (NRPS)
1177	2	20.73	19.3305	*<0.1%	<0.1%	1	20.73	13.43	96.5	7480000	(R)TVAHDLFEEGVEQPIK(G)	27898.2	5.46	Afu8g00390	Afu8g00390|AFUB_086180	Afu8g00390 (Has domain(s) with predicted O-methyltransferase activity)
1178	2	20.73	17.8492	*<0.1%	<0.1%	1	11.8	13.15	90.9	9050000	(K)ADLINNLGTIAR(S)	80695.5	4.94	Afu5g04170	Afu5g04170|AFUB_052690	Afu5g04170 (Putative heat shock protein
1179	2	20.73	18.5906	*<0.1%	<0.1%	1	10.46	7.3	90.4	5290000	(K)ICDDILDVLDK(H)	29215.2	4.79	Afu2g03290	Afu2g03290|AFUB_020360	Afu2g03290 (14-3-3 family protein
1180	2	20.73	17.8059	*<0.1%	<0.1%	1	13.61	12.71	91.7	4400000	(R)LPPNFISGFLEGR(N)	9756	8.07	Afu6g04620	Afu6g04620|AFUB_093680	Afu6g04620 (Putative NADH-ubiquinone oxidoreductase B14 subunit
1181	3	20.73	21.1371	*<0.1%	<0.1%	1	20.73	14.88	86.5	1870000	(K)SIVTLEVKPWDDETNLDELLENVK(A)	25244.6	4.42	Afu1g11190	Afu1g11190|AFUB_010620	Afu1g11190 (Putative eukaryotic translation elongation factor 1 subunit eEF1-beta
1182	3	20.73	20.4569	*<0.1%	<0.1%	1	12.13	16.18	86.6	11600000	(R)DILADPPSDDPAANAAVAELNAILDK(Q)	44475.9	9.03	Afu6g11850	Afu6g11850	Afu6g11850 (Protein of unknown function
1183	2	20.72	20.7222	*<0.1%	<0.1%	1	20.72	20.72	91.3	2860000	(R)VVSQLLTLMDGMK(A)	90558.9	5.09	Afu2g17110	Afu2g17110|AFUB_032770	Afu2g17110 (Putative cell division control protein
1184	2	20.72	19.4669	*<0.1%	<0.1%	1	15.26	12.59	91.1	7780000	(K)GVLDSFLIEITR(D)	56255.1	5.86	Afu6g08050	Afu6g08050|AFUB_074040	Afu6g08050 (6-phosphogluconate dehydrogenase
1185	2	20.72	19.9822	*<0.1%	<0.1%	1	17.21	15.48	98.4	2620000	(R)DGDDIAVYGPNPFYGYR(N)	67871.7	5.39	Afu3g14680	Afu3g14680|AFUB_034540	Afu3g14680 (Putative secreted lysophospholipase B
1186	3	20.72	18.9768	*<0.1%	<0.1%	1	13.92	11.94	95.8	5740000	(K)YIENEIDAGDLEEIYAEAHK(A)	35539.4	8.65	Afu1g12890	Afu1g12890|AFUB_012370	Afu1g12890 (Putative 60S Ribosomal protein L5)
1187	2	20.71	20.6313	*<0.1%	<0.1%	1	20.71	17.65	95.9	13600000	(K)VNQIGTLTESIQAAK(D)	47418.6	5.39	Afu6g06770	Afu6g06770|AFUB_072700	Afu6g06770 (Putative enolase
1188	3	20.71	15.4907	*2%	0.002	1	15.05	3.15	86.6	19700000	(K)HGVTCPINWLPGDDVIIPPPVSTEDAK(K)	23506.3	5.38	Afu4g08580	Afu4g08580|AFUB_065670	Afu4g08580 (Mitochondrial peroxiredoxin
1189	2	20.71	21.0349	*<0.1%	<0.1%	1	16.45	15.9	94.5	79300000	(K)LQTLETSIFEGQDATR(Q)	16054.3	5.67	Afu8g00400	Afu8g00400|AFUB_086170	Afu8g00400 (Ortholog of A. oryzae RIB40 : AO090009000561 and A. fumigatus A1163 : AFUB_086170)
1190	2	20.71	21.3828	*<0.1%	<0.1%	1	20.71	20.71	84.8	21900000	(R)DVLYFNDNDGTPLVEK(I)	56255.1	5.86	Afu6g08050	Afu6g08050|AFUB_074040	Afu6g08050 (6-phosphogluconate dehydrogenase
1191	2	20.71	20.3597	*<0.1%	<0.1%	1	13.02	17.53	91	4630000	(K)EVWITETGWPVSGK(T)	44878.6	4.91	Afu3g00270	Afu3g00270|AFUB_048180	Afu3g00270 (Cell wall glucanase
1192	2	20.71	21.7544	*<0.1%	<0.1%	1	20.71	20.71	83.4	6240000	(R)VPLTDNQVIEEALGK(Y)	34537.3	9.9	Afu4g03880	Afu4g03880|AFUB_099140	Afu4g03880 (60S ribosomal protein L7)
1193	2	20.71	18.7093	*<0.1%	<0.1%	1	10.67	13.04	89.7	3170000	(R)FDGILGLGYDTISVNK(I)	43582.3	4.81	Afu3g11400	Afu3g11400|AFUB_037770	Afu3g11400 (Aspartic acid endopeptidase
1194	2	20.71	21.7741	*<0.1%	<0.1%	1	20.71	20.71	93.3	5000000	(R)NWTWAEAGYDLPVLK(I)	437829	5.71	Afu8g00540	Afu8g00540|AFUB_086030	Afu8g00540 (Non-ribosomal peptide synthetase (NRPS)
1195	2	20.71	20.2565	*<0.1%	<0.1%	1	16.15	20.71	91.9	2510000	(R)EIWDCISQVLSAAK(A)	30182.8	7.87	Afu4g14380	Afu4g14380|AFUB_071650	Afu4g14380 (Protein of unknown function
1196	2	20.7	19.7463	*<0.1%	<0.1%	1	17.68	16.66	93.8	5180000	(K)GYQVYDVLPNGQPK(Y)	42806	5.33	Afu1g01000	Afu1g01000	Afu1g01000 (Has domain(s) with predicted oxidoreductase activity, acting on paired donors, with incorporation or reduction of molecular oxygen, 2-oxoglutarate as one donor, and incorporation of one atom each of oxygen into both donors activity)
1197	2	20.7	20.7916	*<0.1%	<0.1%	1	15.08	15.79	95.6	957000	(K)DAETGGAFVCPDEWLETDLR(T)	109789	5.21	Afu3g07640	Afu3g07640|AFUB_041460	Afu3g07640 (Putative plasma membrane H+ ATPase
1198	2	20.69	19.6579	*<0.1%	<0.1%	1	12.21	15.89	91.1	3900000	(K)YNLDPLDEYFAMGR(G)	87121.1	6.33	Afu4g07360	Afu4g07360|AFUB_064450	Afu4g07360 (Putative cobalamin-independent methionine synthase
1199	2	20.69	19.7541	*<0.1%	<0.1%	1	11.94	13.19	94.8	5430000	(K)DAGAIAGLNVLR(I)	67142.9	5.3	Afu8g03930	Afu8g03930|AFUB_083640	Afu8g03930 (Putative Hsp70 chaperone
1200	2	20.69	18.7554	*<0.1%	<0.1%	1	11.76	9.62	97.5	5840000	(K)NLFDLTEAVQK(G)	56466.4	9.39	Afu3g14490	Afu3g14490|AFUB_034740	Afu3g14490 (Putative ketol acid reductoisomerase
1201	2	20.69	19.8074	*<0.1%	<0.1%	1	11.97	13.34	94.9	10200000	(K)WLTYEQLADLYK(S)	47418.6	5.39	Afu6g06770	Afu6g06770|AFUB_072700	Afu6g06770 (Putative enolase
1202	2	20.68	21.7373	*<0.1%	<0.1%	1	17.1	20.68	82.4	27900000	(K)DIISGDEVLSDNFK(I)	20360.8	4.82	Afu1g16840	Afu1g16840|AFUB_016230	Afu1g16840 (TCTP family protein)
1203	2	20.68	18.8	*<0.1%	<0.1%	1	20.68	10.67	96.2	19700000	(K)YQVVEMLQQR(G)	109789	5.21	Afu3g07640	Afu3g07640|AFUB_041460	Afu3g07640 (Putative plasma membrane H+ ATPase
1204	3	20.68	20.7983	*<0.1%	<0.1%	1	20.68	14.35	94.1	12500000	(K)LAFDDAIAELDTLSEESYK(D)	29215.2	4.79	Afu2g03290	Afu2g03290|AFUB_020360	Afu2g03290 (14-3-3 family protein
1205	2	20.67	21.5776	*<0.1%	<0.1%	1	15.53	20.67	94.5	13500000	(K)EAAAQSPAAETPAGK(D)	57002	5.03	Afu4g12450	Afu4g12450|AFUB_069410	Afu4g12450 (Putative PH domain protein
1206	2	20.67	21.7701	*<0.1%	<0.1%	1	20.67	20.67	91.5	14000000	(K)DIISGDEVLSDNFK(I)	20360.8	4.82	Afu1g16840	Afu1g16840|AFUB_016230	Afu1g16840 (TCTP family protein)
1207	3	20.67	22.3327	*<0.1%	<0.1%	1	15.82	20.67	98.2	7380000	(K)GTFPEVYVPTVFENYVADVEVDGK(H)	22929	6.09	Afu6g06900	Afu6g06900|AFUB_072830	Afu6g06900 (Putative Rho-type GTPase
1208	3	20.67	20.0802	*<0.1%	<0.1%	1	15.08	12.57	95.5	4020000	(K)LAFDDAIAELDTLSEESYK(D)	29215.2	4.79	Afu2g03290	Afu2g03290|AFUB_020360	Afu2g03290 (14-3-3 family protein
1209	2	20.67	19.3091	*<0.1%	<0.1%	1	20.67	20.67	91.1	10300000	(K)VPVGPQGAEFTVAK(Q)	40511.3	4.6	Afu1g16190	Afu1g16190|AFUB_015530	Afu1g16190 (Cell wall glucanase
1210	2	20.67	18.4082	*<0.1%	<0.1%	1	20.67	13.28	96.3	2070000	(K)IWLDPNEMNEISNANSR(Q)	24842.5	11.52	Afu2g07970	Afu2g07970|AFUB_023990	Afu2g07970 (60S ribosomal protein L19)
1211	2	20.67	19.9047	*<0.1%	<0.1%	1	16.99	17.27	92.2	12000000	(K)LLVPAINVNDSVTK(S)	49059.7	5.82	Afu1g10130	Afu1g10130|AFUB_009540	Afu1g10130 (Putative adenosylhomocysteinase
1212	2	20.66	18.2688	*<0.1%	<0.1%	1	13.62	14.49	91.9	38700000	(R)FVIGGPQGDAGLTGR(K)	42366.4	5.66	Afu1g10630	Afu1g10630|AFUB_010050	Afu1g10630 (Putative S-adenosylmethionine synthetase
1213	3	20.66	20.0207	*<0.1%	<0.1%	1	15.27	17.51	92.3	16700000	(K)MVPSKPMCVESFTDYPPLGR(F)	54298.3	9.44	Afu1g06390	Afu1g06390|AFUB_006770	Afu1g06390 (Putative translation elongation factor EF-1 alpha subunit
1214	2	20.66	22.1744	*<0.1%	<0.1%	1	16.39	20.66	95.6	26300000	(R)FTQAGSEVSALLGR(I)	55619.4	5.3	Afu5g10550	Afu5g10550|AFUB_058170	Afu5g10550 (ATP synthase F1, beta subunit
1215	2	20.65	20.9735	*<0.1%	<0.1%	1	13.99	20.65	89.1	2400000	(K)TENLAVANLANAK(T)	44878.6	4.91	Afu3g00270	Afu3g00270|AFUB_048180	Afu3g00270 (Cell wall glucanase
1216	2	20.65	20.3239	*<0.1%	<0.1%	1	16.24	17.18	98	12400000	(K)SAQFLLDLLK(N)	21779.7	10.88	Afu1g14410	Afu1g14410|AFUB_013950	Afu1g14410 (60S ribosomal protein L17)
1217	2	20.65	19.8234	*<0.1%	<0.1%	1	13.98	11.72	92.6	21100000	(R)LYVTAQPLGEEVSLAIESGK(I)	93652.8	6.52	Afu2g13530	Afu2g13530|AFUB_029170	Afu2g13530 (Putative translation elongation factor EF-2 subunit
1218	3	20.65	22.3391	*<0.1%	<0.1%	1	20.65	20.65	93.6	3440000	(K)QDLPNAMSPAEITQQLGLQSLTR(R)	21059.7	5.54	Afu1g11730	Afu1g11730|AFUB_011170	Afu1g11730 (Ortholog(s) have GTPase activity and role in ER to Golgi vesicle-mediated transport, Golgi to plasma membrane transport, macroautophagy)
1219	3	20.65	18.6065	*<0.1%	<0.1%	1	8.04	16.47	85.5	2470000	(R)IHFPLVAYAPVISAAK(A)	50823.1	4.99	Afu1g02550	Afu1g02550|AFUB_002930	Afu1g02550 (Tubulin alpha-1 subunit
1220	3	20.65	20.4029	*<0.1%	<0.1%	1	15.27	13.92	93.8	1810000	(K)AALQAALDAVLAGGDDATAAGNDAVLK(A)	17309.3	5.72	Afu2g11060	Afu2g11060|AFUB_026820	Afu2g11060 (Putative acylCoA binding family protein)
1221	3	20.65	20.729	*<0.1%	<0.1%	1	13.58	14.89	88.2	11400000	(R)DILADPPSDDPAANAAVAELNAILDK(Q)	44475.9	9.03	Afu6g11850	Afu6g11850	Afu6g11850 (Protein of unknown function
1222	3	20.64	19.6157	*<0.1%	<0.1%	1	10.47	9.66	89.8	3650000	(K)SLQDIIAILGMDELSEADKLTVER(A)	55619.4	5.3	Afu5g10550	Afu5g10550|AFUB_058170	Afu5g10550 (ATP synthase F1, beta subunit
1223	2	20.64	20.1045	*<0.1%	<0.1%	1	14.51	17.29	91.5	37000000	(R)LVSEPTFASGLMSGFGK(I)	34019.6	9.56	Afu1g15140	Afu1g15140|AFUB_014690	Afu1g15140 (Putative mitochondrial phosphate carrier protein
1224	2	20.64	18.6135	*<0.1%	<0.1%	1	9.49	11.54	93.5	9760000	(R)TIYCDLEPNVVDEVR(T)	50823.1	4.99	Afu1g02550	Afu1g02550|AFUB_002930	Afu1g02550 (Tubulin alpha-1 subunit
1225	3	20.64	18.305	*<0.1%	<0.1%	1	12.58	12.27	90.9	6290000	(R)GLQKPASEGQPAIDVPSLEMVK(W)	87121.1	6.33	Afu4g07360	Afu4g07360|AFUB_064450	Afu4g07360 (Putative cobalamin-independent methionine synthase
1226	2	20.63	20.4643	*<0.1%	<0.1%	1	15.42	16.81	94.6	30400000	(R)FDGILGLGYDTISVNK(I)	43582.3	4.81	Afu3g11400	Afu3g11400|AFUB_037770	Afu3g11400 (Aspartic acid endopeptidase
1227	2	20.63	20.7125	*<0.1%	<0.1%	1	20.63	13.95	94.7	2930000	(K)AELDALLAMEELAK(V)	21488.4	5.97	Afu1g04940	Afu1g04940|AFUB_005310	Afu1g04940 (Ortholog(s) have GTPase activity, role in regulation of COPII vesicle coating and COPII vesicle coat localization)
1228	3	20.63	20.1259	*<0.1%	<0.1%	1	20.63	13.74	91	7330000	(K)NILGYTEDDVVSSDLNGDER(S)	36484.8	6.98	Afu5g01970	Afu5g01970|AFUB_050490	Afu5g01970 (Glyceraldehyde-3-phosphate dehydrogenase
1229	2	20.63	18.3913	*<0.1%	<0.1%	1	10.86	11.62	86.6	7220000	(K)INPLYGVSSEGYEGK(G)	22256.3	10.03	Afu5g10560	Afu5g10560|AFUB_058180	Afu5g10560 (Cytochrome c oxidase subunit V)
1230	2	20.63	19.7723	*<0.1%	<0.1%	1	8.88	12.04	92.8	5080000	(R)LLADDYGWDVTDAR(K)	93652.8	6.52	Afu2g13530	Afu2g13530|AFUB_029170	Afu2g13530 (Putative translation elongation factor EF-2 subunit
1231	2	20.62	21.5731	*<0.1%	<0.1%	1	20.62	20.62	94.1	3630000	(R)LIAQVVSSITASLR(F)	50823.1	4.99	Afu1g02550	Afu1g02550|AFUB_002930	Afu1g02550 (Tubulin alpha-1 subunit
1232	2	20.62	20.4142	*<0.1%	<0.1%	1	20.62	20.62	94.1	48700000	(K)TYWDEVGCPLFGK(T)	44878.6	4.91	Afu3g00270	Afu3g00270|AFUB_048180	Afu3g00270 (Cell wall glucanase
1233	3	20.62	18.9008	*<0.1%	<0.1%	1	11.45	17.42	88.7	11000000	(R)LAFQEFMIVPDSAPSFSEALR(Q)	47418.6	5.39	Afu6g06770	Afu6g06770|AFUB_072700	Afu6g06770 (Putative enolase
1234	3	20.62	23.0134	*<0.1%	<0.1%	1	8.44	20.62	100	3570000	(K)YGSGELSGFVSQDTLQIGDLK(V)	43582.3	4.81	Afu3g11400	Afu3g11400|AFUB_037770	Afu3g11400 (Aspartic acid endopeptidase
1235	2	20.62	20.8269	*<0.1%	<0.1%	1	15.77	15.02	98.3	2270000	(R)TEAVEALYQDMAAR(H)	17403.1	10.69	Afu1g04530	Afu1g04530|AFUB_004870	Afu1g04530 (Ribosomal L18ae protein family)
1236	3	20.62	19.5587	*<0.1%	<0.1%	1	16.63	14.56	92	2430000	(K)GFDIDGVEGQDVVPPLEETLKR(K)	54664.7	5.05	Afu2g05910	Afu2g05910|AFUB_022950	Afu2g05910 (Putative hexokinase
1237	3	20.62	19.5558	*<0.1%	<0.1%	1	14.83	13.02	91.8	2860000	(R)AGPFGELFRPDNFVFGQSGAGNNWAK(G)	52306.6	4.79	Afu1g10910	Afu1g10910|AFUB_010330	Afu1g10910 (Beta-tubulin
1238	2	20.62	19.3191	*<0.1%	<0.1%	1	16.27	15.57	93.4	10000000	(R)ELAEEGYSGVEVR(V)	29372.1	9.41	Afu1g05630	Afu1g05630|AFUB_006000	Afu1g05630 (40S ribosomal protein S3)
1239	2	20.61	16.8085	*<0.1%	<0.1%	1	12.18	12.91	94.8	61000000	(K)ISGIGTVPVGR(V)	54298.3	9.44	Afu1g06390	Afu1g06390|AFUB_006770	Afu1g06390 (Putative translation elongation factor EF-1 alpha subunit
1240	2	20.61	20.531	*<0.1%	<0.1%	1	20.61	16.91	92.5	404000	(R)ELLAEALSIIQGDSQSTK(V)	436310	5.73	AFUB_086030	AFUB_086030	AFUB_086030 (hybrid NRPS/PKS enzyme, putative)
1241	2	20.61	20.9764	*<0.1%	<0.1%	1	20.61	20.61	91.1	2420000	(K)LAFDDAIAELDTLSEESYK(D)	29215.2	4.79	Afu2g03290	Afu2g03290|AFUB_020360	Afu2g03290 (14-3-3 family protein
1242	2	20.61	21.7382	*<0.1%	<0.1%	1	17.48	20.61	91.7	13900000	(K)DIISGDEVLSDNFK(I)	20360.8	4.82	Afu1g16840	Afu1g16840|AFUB_016230	Afu1g16840 (TCTP family protein)
1243	2	20.61	18.8904	*<0.1%	<0.1%	1	14.35	12.74	96.3	2450000	(R)TIQFVDWCPTGFK(I)	50823.1	4.99	Afu1g02550	Afu1g02550|AFUB_002930	Afu1g02550 (Tubulin alpha-1 subunit
1244	3	20.61	18.3661	*<0.1%	<0.1%	1	12.41	11.33	98.2	1660000	(K)LLTNTQLAPNFLIELGPSNTLAGPVTQIAR(A)	268590	6.37	Afu8g00370	Afu8g00370|AFUB_086200	Afu8g00370 (Putative polyketide synthase)
1245	2	20.6	21.0075	*<0.1%	<0.1%	1	20.6	20.6	94.8	13300000	(K)ANQVTGDDILFLSDPDAR(F)	18566.7	5.36	Afu6g02280	Afu6g02280|AFUB_096050	Afu6g02280 (Allergen Asp f 3
1246	3	20.6	21.372	*<0.1%	<0.1%	1	20.6	20.6	93.3	3160000	(K)NMITGTSQADCAILIIASGTGEFEAGISK(D)	54298.3	9.44	Afu1g06390	Afu1g06390|AFUB_006770	Afu1g06390 (Putative translation elongation factor EF-1 alpha subunit
1247	3	20.6	19.4747	*<0.1%	<0.1%	1	9.12	13.7	82.7	1470000	(R)LAIIEYIPLLASQLGVK(F)	69417.6	4.77	Afu1g05610	Afu1g05610|AFUB_005980	Afu1g05610 (Putative protein phosphotase 2a 65kd regulatory subunit
1248	2	20.6	20.3072	*<0.1%	<0.1%	1	20.6	15.31	90.3	52500000	(K)SQADFQAEFSTAK(N)	44878.6	4.91	Afu3g00270	Afu3g00270|AFUB_048180	Afu3g00270 (Cell wall glucanase
1249	3	20.6	20.4069	*<0.1%	<0.1%	1	15.44	15.81	86.1	1280000	(R)VLGQDFVPYLPAVMPPLLSVAAAK(A)	122286	4.66	Afu1g06790	Afu1g06790|AFUB_007170	Afu1g06790 (Ortholog(s) have nuclear envelope, nucleolus localization)
1250	3	20.6	18.7209	*<0.1%	<0.1%	1	12.21	11.16	90.7	1440000	(K)DIDSPNAQYVAAGIDMSDLFPAPFPTNVK(T)	42806	5.33	Afu1g01000	Afu1g01000	Afu1g01000 (Has domain(s) with predicted oxidoreductase activity, acting on paired donors, with incorporation or reduction of molecular oxygen, 2-oxoglutarate as one donor, and incorporation of one atom each of oxygen into both donors activity)
1251	2	20.6	19.5182	*<0.1%	<0.1%	1	12.49	12.89	91.9	4930000	(K)VALVFGQMNEPPGAR(A)	55619.4	5.3	Afu5g10550	Afu5g10550|AFUB_058170	Afu5g10550 (ATP synthase F1, beta subunit
1252	2	20.6	20.1229	*<0.1%	<0.1%	1	20.6	20.6	90.4	4130000	(K)LVEDPQIVAPFLPK(L)	118564	5.84	Afu7g05660	Afu7g05660|AFUB_091240	Afu7g05660 (Putative translation elongation factor eEF-3
1253	2	20.6	18.7208	*<0.1%	<0.1%	1	10.62	12.67	94.6	20800000	(K)NVNETIGPALIK(E)	47418.6	5.39	Afu6g06770	Afu6g06770|AFUB_072700	Afu6g06770 (Putative enolase
1254	3	20.59	19.0459	*<0.1%	<0.1%	1	11.93	8.93	93.4	1830000	(K)SGGTSAASPVFAGIVGLLNDAR(L)	64342.8	4.89	Afu4g14000	Afu4g14000|AFUB_070910	Afu4g14000 (Putative tripeptidyl-peptidase of the sedolisin family
1255	3	20.59	20.1242	*<0.1%	<0.1%	1	17.48	13.35	95.3	97500000	(K)YEVTVIDAPGHR(D)	54298.3	9.44	Afu1g06390	Afu1g06390|AFUB_006770	Afu1g06390 (Putative translation elongation factor EF-1 alpha subunit
1256	3	20.59	22.0288	*<0.1%	<0.1%	1	20.59	20.59	95	2330000	(K)VLQFLDVDTLDGVESAIAETFLK(L)	437829	5.71	Afu8g00540	Afu8g00540|AFUB_086030	Afu8g00540 (Non-ribosomal peptide synthetase (NRPS)
1257	2	20.59	20.9535	*<0.1%	<0.1%	1	17.5	16.54	94	4220000	(K)LTPVQAEYLGLDIAGPFK(S)	49059.7	5.82	Afu1g10130	Afu1g10130|AFUB_009540	Afu1g10130 (Putative adenosylhomocysteinase
1258	2	20.59	19.6564	*<0.1%	<0.1%	1	14.98	16.55	97.9	20900000	(K)AEILTQYLPSK(Q)	37064.4	9.61	Afu4g06910	Afu4g06910|AFUB_063980	Afu4g06910 (Putative outer mitochondrial membrane protein porin
1259	2	20.59	21.5408	*<0.1%	<0.1%	1	20.59	20.59	96.5	17800000	(K)VNQIGTLTESIQAAK(D)	47418.6	5.39	Afu6g06770	Afu6g06770|AFUB_072700	Afu6g06770 (Putative enolase
1260	2	20.58	18.0245	*<0.1%	<0.1%	1	13.39	12.7	92.7	11300000	(K)GVVDSEDLPLNLSR(E)	80695.5	4.94	Afu5g04170	Afu5g04170|AFUB_052690	Afu5g04170 (Putative heat shock protein
1261	3	20.58	23.1028	*<0.1%	<0.1%	1	10.74	20.58	97.6	4190000	(K)YGSGELSGFVSQDTLQIGDLK(V)	43582.3	4.81	Afu3g11400	Afu3g11400|AFUB_037770	Afu3g11400 (Aspartic acid endopeptidase
1262	2	20.58	22.1732	*<0.1%	<0.1%	1	20.58	20.58	95	8020000	(R)TYAAEIASAVSSR(K)	15023.6	11.43	Afu2g16370	Afu2g16370|AFUB_032040	Afu2g16370 (60S ribosomal protein L32)
1263	2	20.58	21.759	*<0.1%	<0.1%	1	20.58	20.58	91.1	3370000	(R)TEAVEALYQDMAAR(H)	17403.1	10.69	Afu1g04530	Afu1g04530|AFUB_004870	Afu1g04530 (Ribosomal L18ae protein family)
1264	2	20.58	20.5697	*<0.1%	<0.1%	1	11.55	16.69	97.2	2770000	(K)NILGYTEDDVVSSDLNGDER(S)	36484.8	6.98	Afu5g01970	Afu5g01970|AFUB_050490	Afu5g01970 (Glyceraldehyde-3-phosphate dehydrogenase
1265	2	20.58	19.2268	*<0.1%	<0.1%	1	14	9.73	97.2	8700000	(K)VINVTSGLGSITNVLSPR(R)	28594.9	6.2	Afu1g00990	Afu1g00990	Afu1g00990 (Has domain(s) with predicted nucleotide binding, oxidoreductase activity and role in oxidation-reduction process)
1266	3	20.57	21.8178	*<0.1%	<0.1%	1	15.55	20.57	89.7	7270000	(K)NMITGTSQADCAILIIASGTGEFEAGISK(D)	54298.3	9.44	Afu1g06390	Afu1g06390|AFUB_006770	Afu1g06390 (Putative translation elongation factor EF-1 alpha subunit
1267	2	20.57	19.1784	*<0.1%	<0.1%	1	11.83	14.36	91.8	26900000	(R)TIYCDLEPNVVDEVR(T)	50823.1	4.99	Afu1g02550	Afu1g02550|AFUB_002930	Afu1g02550 (Tubulin alpha-1 subunit
1268	3	20.57	18.2529	*<0.1%	<0.1%	1	11.92	11.63	90.5	6150000	(R)AGAIAPADVWVPAGNTGMEPGK(T)	33551.8	5.12	Afu1g05080	Afu1g05080	Afu1g05080 (Putative 60S ribosomal protein P0
1269	2	20.57	19.6326	*<0.1%	<0.1%	1	13.44	13.38	94.7	7130000	(K)AGGETLTLDQLALR(A)	20853	11.82	Afu2g07380	Afu2g07380|AFUB_023440	Afu2g07380 (Ribosomal protein L18)
1270	2	20.56	19.4261	*<0.1%	<0.1%	1	15.29	16.54	91.6	43700000	(K)TITLEVESSDTIDNVK(S)	17900.5	9.99	Afu3g11260	Afu3g11260|Afu4g10350|AFUB_067450|AFUB_037910	Afu3g11260 (Ubiquitin)
1271	3	20.56	18.5705	*<0.1%	<0.1%	1	12.39	11.62	92.9	17000000	(R)TIGESLLNSPSEGLGPITPSPMGALISR(W)	437829	5.71	Afu8g00540	Afu8g00540|AFUB_086030	Afu8g00540 (Non-ribosomal peptide synthetase (NRPS)
1272	2	20.56	21.9283	*<0.1%	<0.1%	1	16.99	20.56	97.2	82400000	(R)IVNVTGDPIDER(G)	55619.4	5.3	Afu5g10550	Afu5g10550|AFUB_058170	Afu5g10550 (ATP synthase F1, beta subunit
1273	2	20.56	20.5492	*<0.1%	<0.1%	1	20.56	20.56	96.7	7520000	(R)YTLVDDSEQTIEEMK(S)	437829	5.71	Afu8g00540	Afu8g00540|AFUB_086030	Afu8g00540 (Non-ribosomal peptide synthetase (NRPS)
1274	2	20.56	18.391	*<0.1%	<0.1%	1	14.88	9.92	97.2	3170000	(R)YFLPATGITSIPK(E)	101544	5.49	Afu8g00440	Afu8g00440|AFUB_086130	Afu8g00440 (Putative steroid monooxygenase
1275	2	20.56	18.8903	*<0.1%	<0.1%	1	10.99	12.86	92.3	6270000	(R)TIYCDLEPNVVDEVR(T)	50823.1	4.99	Afu1g02550	Afu1g02550|AFUB_002930	Afu1g02550 (Tubulin alpha-1 subunit
1276	3	20.56	20.7151	*<0.1%	<0.1%	1	16.51	13.35	80.8	6350000	(K)GAADADFQALQAEEGPFVSGER(A)	18199	5.13	Afu8g00430	Afu8g00430|AFUB_086140	Afu8g00430 (Ortholog of A. nidulans AN1088
1277	2	20.55	18.1117	*<0.1%	<0.1%	1	9.34	10.87	92.5	20300000	(K)NVNETIGPALIK(E)	47418.6	5.39	Afu6g06770	Afu6g06770|AFUB_072700	Afu6g06770 (Putative enolase
1278	3	20.55	23.1523	*<0.1%	<0.1%	1	20.55	20.55	95.5	11000000	(K)FINAQSYEPSTVEAYSEEAITK(S)	32546.4	8.59	Afu1g03510	Afu1g03510|AFUB_003920	Afu1g03510 (ATP Synthase gamma chain, mitochondrial precursor)
1279	2	20.55	16.7207	*<0.1%	<0.1%	1	11.46	9.18	92.9	13600000	(R)FAAEQLPQNEMPEK(E)	59259.4	5.85	Afu6g13490	Afu6g13490|AFUB_001260	Afu6g13490 (Putative glutamate decarboxylase
1280	3	20.55	21.1704	*<0.1%	<0.1%	1	11.34	17.44	95.8	10600000	(R)AAAYEVGFTTPSSEVAQTKPK(M)	74054.5	5.81	Afu5g04370	Afu5g04370|AFUB_052930	Afu5g04370 (Putative NADH-quinone oxidoreductase, subunit G)
1281	2	20.55	18.1354	*<0.1%	<0.1%	1	11.42	11.43	94.2	25400000	(K)GVVDSEDLPLNLSR(E)	80695.5	4.94	Afu5g04170	Afu5g04170|AFUB_052690	Afu5g04170 (Putative heat shock protein
1282	2	20.55	18.7562	*<0.1%	<0.1%	1	16.61	15.13	94.9	10400000	(R)LQLLAGFEPWDGK(D)	86041	6.26	Afu6g12930	Afu6g12930|AFUB_001810	Afu6g12930 (Mitochondrial aconitate hydratase, predicted role in citric acid cycle
1283	2	20.54	18.4764	*<0.1%	<0.1%	1	15.3	14.7	94.2	18000000	(R)GECTFQPILDPNPANVR(V)	34401.3	4.72	Afu8g00480	Afu8g00480|AFUB_086090	Afu8g00480 (Ortholog of A. nidulans FGSC A4 : AN6818, A. oryzae RIB40 : AO090010000026, N. fischeri NRRL 181 : NFIA_093990, Aspergillus flavus NRRL 3357 : AFL2T_11293 and A. fumigatus A1163 : AFUB_086090)
1284	3	20.54	22.1738	*<0.1%	<0.1%	1	15.72	20.54	91.3	3520000	(R)DILADPPSDDPAANAAVAELNAILDK(Q)	44475.9	9.03	Afu6g11850	Afu6g11850	Afu6g11850 (Protein of unknown function
1285	2	20.54	19.792	*<0.1%	<0.1%	1	16.79	12.37	92.6	3600000	(K)ICDDILDVLDK(H)	29215.2	4.79	Afu2g03290	Afu2g03290|AFUB_020360	Afu2g03290 (14-3-3 family protein
1286	3	20.54	18.3463	*<0.1%	<0.1%	1	9.56	13.76	93.7	13900000	(K)HIGADTDVPAGDIGVTGR(E)	49652.2	5.79	Afu4g06620	Afu4g06620|AFUB_063700	Afu4g06620 (Glutamate/Leucine/Phenylalanine/Valine dehydrogenase
1287	2	20.54	18.588	*<0.1%	<0.1%	1	14.54	12.63	94.5	7640000	(K)NILGYTEDDVVSSDLNGDER(S)	36484.8	6.98	Afu5g01970	Afu5g01970|AFUB_050490	Afu5g01970 (Glyceraldehyde-3-phosphate dehydrogenase
1288	3	20.54	19.0333	*<0.1%	<0.1%	1	13.68	13.26	93.4	5670000	(R)TPVGSFLGSLSSLTAPQLGAHAIK(A)	41250.5	6.41	Afu8g04000	Afu8g04000|AFUB_083570	Afu8g04000 (Putative acetyl-coenzyme A acetyltransferase
1289	2	20.53	19.6063	*<0.1%	<0.1%	1	16.31	13.42	94.1	10600000	(R)VLQETSLTNQELER(V)	101544	5.49	Afu8g00440	Afu8g00440|AFUB_086130	Afu8g00440 (Putative steroid monooxygenase
1290	2	20.53	19.9746	*<0.1%	<0.1%	1	12.57	12.29	96.7	23900000	(R)VLQETSLTNQELER(V)	101544	5.49	Afu8g00440	Afu8g00440|AFUB_086130	Afu8g00440 (Putative steroid monooxygenase
1291	3	20.52	22.3999	*<0.1%	<0.1%	1	16.9	20.52	95.4	5120000	(K)GTFPEVYVPTVFENYVADVEVDGK(H)	22929	6.09	Afu6g06900	Afu6g06900|AFUB_072830	Afu6g06900 (Putative Rho-type GTPase
1292	2	20.51	17.7238	*<0.1%	<0.1%	1	20.51	12.14	96.1	1620000	(R)DGDTAEVLCPTYPFGAR(R)	101544	5.49	Afu8g00440	Afu8g00440|AFUB_086130	Afu8g00440 (Putative steroid monooxygenase
1293	2	20.51	19.43	*<0.1%	<0.1%	1	14.21	14.54	88.6	9040000	(K)VALVFGQMNEPPGAR(A)	55619.4	5.3	Afu5g10550	Afu5g10550|AFUB_058170	Afu5g10550 (ATP synthase F1, beta subunit
1294	2	20.51	17.9409	*<0.1%	<0.1%	1	14.05	11.66	96.5	6120000	(R)DGDTAEVLCPTYPFGAR(R)	101544	5.49	Afu8g00440	Afu8g00440|AFUB_086130	Afu8g00440 (Putative steroid monooxygenase
1295	3	20.51	19.9795	*<0.1%	<0.1%	1	13.18	13.69	95.9	2380000	(K)FGIVEGLMTTVHSYTATQK(V)	36484.8	6.98	Afu5g01970	Afu5g01970|AFUB_050490	Afu5g01970 (Glyceraldehyde-3-phosphate dehydrogenase
1296	2	20.5	22.18	*<0.1%	<0.1%	1	20.5	20.5	93.5	5220000	(R)GTLAADGSEFDSSYGR(N)	14751.6	5.35	Afu2g03870	Afu2g03870|AFUB_020940	Afu2g03870 (Putative FK506-binding protein (FKBP)-type peptidyl-prolyl cis-trans isomerase)
1297	2	20.5	18.8595	*<0.1%	<0.1%	1	15.52	14.99	91.8	4600000	(K)TFFDITIDGQPAGR(I)	17855	7.91	Afu3g07430	Afu3g07430|AFUB_041650	Afu3g07430 (Putative peptidyl-prolyl cis-trans isomerase
1298	3	20.49	21.0629	*<0.1%	<0.1%	1	20.49	20.49	98.1	5380000	(K)ANAGIGTNPDEIVSYINEVR(S)	44878.6	4.91	Afu3g00270	Afu3g00270|AFUB_048180	Afu3g00270 (Cell wall glucanase
1299	3	20.49	18.4401	*<0.1%	<0.1%	1	11.26	12.77	85	11600000	(R)IHFPLVAYAPVISAAK(A)	50823.1	4.99	Afu1g02550	Afu1g02550|AFUB_002930	Afu1g02550 (Tubulin alpha-1 subunit
1300	2	20.49	21.0803	*<0.1%	<0.1%	1	20.49	20.49	93	1840000	(K)SGGTSAASPVFAGIVGLLNDAR(L)	64342.8	4.89	Afu4g14000	Afu4g14000|AFUB_070910	Afu4g14000 (Putative tripeptidyl-peptidase of the sedolisin family
1301	2	20.49	18.6773	*<0.1%	<0.1%	1	16.28	12.74	98.4	7330000	(R)YTLVDDSEQTIEEMK(S)	437829	5.71	Afu8g00540	Afu8g00540|AFUB_086030	Afu8g00540 (Non-ribosomal peptide synthetase (NRPS)
1302	3	20.49	16.5691	*0.3%	<0.1%	1	8.11	6.2	93.3	83800000	(K)LGHQPELLR(L)	29553.2	5.21	Afu8g00550	Afu8g00550|AFUB_086020	Afu8g00550 (Putative methyl transferase
1303	3	20.49	19.353	*<0.1%	<0.1%	1	14.79	11.4	90.9	13400000	(K)LQQALSGGDGAASSLVQDLLDLAAHK(A)	268590	6.37	Afu8g00370	Afu8g00370|AFUB_086200	Afu8g00370 (Putative polyketide synthase)
1304	3	20.48	19.6112	*<0.1%	<0.1%	1	15.41	15.48	96.1	6030000	(K)ANAGIGTNPDEIVSYINEVR(S)	44878.6	4.91	Afu3g00270	Afu3g00270|AFUB_048180	Afu3g00270 (Cell wall glucanase
1305	2	20.48	19.5259	*<0.1%	<0.1%	1	16.43	14.73	98.6	20500000	(K)DLQELIAEGSTK(L)	11141.1	4.29	Afu2g10100	Afu2g10100|AFUB_025910	Afu2g10100 (Allergen Asp f 8
1306	2	20.48	19.3023	*<0.1%	<0.1%	1	12.93	15.23	96.2	5390000	(R)ILQENPNADVVILGEK(A)	32546.4	8.59	Afu1g03510	Afu1g03510|AFUB_003920	Afu1g03510 (ATP Synthase gamma chain, mitochondrial precursor)
1307	2	20.47	18.9497	*<0.1%	<0.1%	1	17.29	17.43	95	36200000	(R)FSPNPQNPVIVSAGWDK(L)	35378.1	6.06	Afu4g13170	Afu4g13170|AFUB_070060	Afu4g13170 (G-protein complex beta subunit
1308	3	20.47	19.8985	*<0.1%	<0.1%	1	12.43	15.44	100	22900000	(K)QSVPHDYYGSDVEGELFPK(D)	29553.2	5.21	Afu8g00550	Afu8g00550|AFUB_086020	Afu8g00550 (Putative methyl transferase
1309	2	20.47	20.3805	*<0.1%	<0.1%	1	20.47	15.19	91.5	10800000	(K)VNQIGTLTESIQAAK(D)	47418.6	5.39	Afu6g06770	Afu6g06770|AFUB_072700	Afu6g06770 (Putative enolase
1310	2	20.46	21.8669	*<0.1%	<0.1%	1	20.46	20.46	89.1	3210000	(K)DSEVEIVGGSFEPK(K)	48456.3	6.7	Afu1g12170	Afu1g12170|AFUB_011640	Afu1g12170 (Putative translation elongation factor EF-Tu
1311	2	20.46	21.8001	*<0.1%	<0.1%	1	20.46	20.46	92.5	1980000	(K)VLLLDEATSALDSESEK(V)	148352	6.69	Afu5g06070	Afu5g06070|AFUB_053630	Afu5g06070 (ABC multidrug transporter
1312	2	20.46	19.1811	*<0.1%	<0.1%	1	15.13	17.07	92.4	16900000	(K)LLVPAINVNDSVTK(S)	49059.7	5.82	Afu1g10130	Afu1g10130|AFUB_009540	Afu1g10130 (Putative adenosylhomocysteinase
1313	2	20.46	20.2521	*<0.1%	<0.1%	1	11.02	16.37	91.3	3280000	(R)SPLEEFSDVLR(Q)	28361.4	10.61	Afu7g01460	Afu7g01460|AFUB_088030	Afu7g01460 (Ribosomal protein S5)
1314	2	20.45	21.3785	*<0.1%	<0.1%	1	20.45	20.45	100	18400000	(K)ANQVTGDDILFLSDPDAR(F)	18566.7	5.36	Afu6g02280	Afu6g02280|AFUB_096050	Afu6g02280 (Allergen Asp f 3
1315	2	20.45	19.9728	*<0.1%	<0.1%	1	20.45	20.45	98.1	40000000	(K)TYWDEVGCPLFGK(T)	44878.6	4.91	Afu3g00270	Afu3g00270|AFUB_048180	Afu3g00270 (Cell wall glucanase
1316	2	20.45	20.926	*<0.1%	<0.1%	1	20.45	20.45	98.2	5760000	(R)YTLVDDSEQTIEEMK(S)	437829	5.71	Afu8g00540	Afu8g00540|AFUB_086030	Afu8g00540 (Non-ribosomal peptide synthetase (NRPS)
1317	2	20.45	21.0171	*<0.1%	<0.1%	1	12.48	20.45	91.4	11600000	(R)VPTSDVSVIDLTCR(I)	36253.5	6.17	Afu5g01030	Afu5g01030|AFUB_049500	Afu5g01030 (Putative glyceraldehyde 3-phosphate dehydrogenase
1318	2	20.45	21.0823	*<0.1%	<0.1%	1	20.45	20.45	96.8	3340000	(R)TVAHDLFEEGVEQPIK(G)	27898.2	5.46	Afu8g00390	Afu8g00390|AFUB_086180	Afu8g00390 (Has domain(s) with predicted O-methyltransferase activity)
1319	2	20.45	17.7679	*<0.1%	<0.1%	1	7.5	12.28	94.7	3720000	(K)LTFPIIADPSR(K)	23506.3	5.38	Afu4g08580	Afu4g08580|AFUB_065670	Afu4g08580 (Mitochondrial peroxiredoxin
1320	2	20.45	17.3701	*<0.1%	<0.1%	1	10.59	13.25	88.3	2220000	(R)SYVPLITDEVESFVK(N)	59386.2	7.84	Afu7g03740	Afu7g03740|AFUB_089270	Afu7g03740 (Putative 14-alpha demethylase with a predicted role in ergosterol biosynthesis
1321	2	20.44	18.6013	*<0.1%	<0.1%	1	20.44	10.68	95.6	21600000	(K)YQVVEMLQQR(G)	109789	5.21	Afu3g07640	Afu3g07640|AFUB_041460	Afu3g07640 (Putative plasma membrane H+ ATPase
1322	3	20.44	22.0892	*<0.1%	<0.1%	1	20.44	20.44	90	3340000	(R)DIDVAMGDISGDLDGLGLEGAGVVVR(V)	268590	6.37	Afu8g00370	Afu8g00370|AFUB_086200	Afu8g00370 (Putative polyketide synthase)
1323	2	20.44	19.632	*<0.1%	<0.1%	1	16.12	16.55	94.2	20700000	(R)IEEELGENAVYAGSK(F)	47418.6	5.39	Afu6g06770	Afu6g06770|AFUB_072700	Afu6g06770 (Putative enolase
1324	2	20.44	19.2588	*<0.1%	<0.1%	1	11.31	11.57	93.2	7140000	(K)DAGAIAGLNVLR(I)	67142.9	5.3	Afu8g03930	Afu8g03930|AFUB_083640	Afu8g03930 (Putative Hsp70 chaperone
1325	2	20.44	19.0714	*<0.1%	<0.1%	1	14.67	11.48	91.1	10700000	(K)GVIEPTFVESPLYK(D)	35897.4	9.08	Afu7g05740	Afu7g05740|AFUB_091320	Afu7g05740 (Putative NAD-dependent malate dehydrogenase
1326	3	20.44	20.5382	*<0.1%	<0.1%	1	10.59	11.87	97.7	2030000	(K)YGSGELSGFVSQDTLQIGDLK(V)	43582.3	4.81	Afu3g11400	Afu3g11400|AFUB_037770	Afu3g11400 (Aspartic acid endopeptidase
1327	3	20.44	21.9424	*<0.1%	<0.1%	1	16.74	20.44	82.9	4160000	(K)AAGVEDVQIDEPVLVFDLPAK(S)	87121.1	6.33	Afu4g07360	Afu4g07360|AFUB_064450	Afu4g07360 (Putative cobalamin-independent methionine synthase
1328	2	20.44	20.7826	*<0.1%	<0.1%	1	11.6	17.11	92.2	7930000	(K)VADVEPIWTSLFAK(A)	11185.3	4.1	Afu1g06830	Afu1g06830|AFUB_007210	Afu1g06830 (Putative 60s acidic ribosomal protein superfamily member
1329	3	20.44	19.6729	*<0.1%	<0.1%	1	14.51	11.27	97	9440000	(K)TLDEQVDATLDNLLVEFGKK(I)	35619.1	6.04	Afu5g09230	Afu5g09230|AFUB_056770	Afu5g09230 (Putative transaldolase
1330	2	20.43	18.9996	*<0.1%	<0.1%	1	15.22	13.24	90.1	81500000	(K)SSFTGEQLDALPAR(V)	29553.2	5.21	Afu8g00550	Afu8g00550|AFUB_086020	Afu8g00550 (Putative methyl transferase
1331	2	20.43	20.1588	*<0.1%	<0.1%	1	16.38	15.69	94.6	6230000	(K)VALVFGQMNEPPGAR(A)	55619.4	5.3	Afu5g10550	Afu5g10550|AFUB_058170	Afu5g10550 (ATP synthase F1, beta subunit
1332	3	20.43	19.379	*<0.1%	<0.1%	1	14.29	12.51	97.9	12000000	(R)ELDVVDGGEDGQNIPLHPLIQPVR(H)	67871.7	5.39	Afu3g14680	Afu3g14680|AFUB_034540	Afu3g14680 (Putative secreted lysophospholipase B
1333	3	20.43	20.7346	*<0.1%	<0.1%	1	14.9	13.34	95.8	2600000	(K)IENQQGVNNFDEILEETDGVMVAR(G)	58840.5	6.6	Afu6g07430	Afu6g07430|AFUB_073410	Afu6g07430 (Putative pyruvate kinase
1334	2	20.43	17.2639	*<0.1%	<0.1%	1	10.03	11.06	93.6	39100000	(K)AGISLNPNFVK(L)	36484.8	6.98	Afu5g01970	Afu5g01970|AFUB_050490	Afu5g01970 (Glyceraldehyde-3-phosphate dehydrogenase
1335	3	20.43	19.8337	*<0.1%	<0.1%	1	11.54	11.43	96.5	9170000	(K)NFVPSLPAEFQDIDVLVNNAGLVK(G)	29745.9	9.72	Afu5g11240	Afu5g11240|AFUB_058800	Afu5g11240 (Ortholog(s) have intracellular localization)
1336	3	20.42	20.2655	*<0.1%	<0.1%	1	15.99	15.33	90.9	1870000	(R)LDAIGAERPNLDNPFPEIIQDEGAQLAR(L)	48034.2	4.95	Afu5g02640	Afu5g02640|AFUB_051170	Afu5g02640 (Has domain(s) with predicted O-methyltransferase activity)
1337	2	20.42	17.6849	*<0.1%	<0.1%	1	9.51	11.09	94.6	4880000	(K)LTFPIIADPSR(K)	23506.3	5.38	Afu4g08580	Afu4g08580|AFUB_065670	Afu4g08580 (Mitochondrial peroxiredoxin
1338	2	20.42	19.1035	*<0.1%	<0.1%	1	13.76	12.13	89.5	11900000	(K)GVIEPTFVESPLYK(D)	35897.4	9.08	Afu7g05740	Afu7g05740|AFUB_091320	Afu7g05740 (Putative NAD-dependent malate dehydrogenase
1339	2	20.42	16.3921	*0.3%	<0.1%	1	11.88	8.37	94.7	19700000	(K)STLTDSMIQR(A)	93652.8	6.52	Afu2g13530	Afu2g13530|AFUB_029170	Afu2g13530 (Putative translation elongation factor EF-2 subunit
1340	2	20.42	17.5181	*<0.1%	<0.1%	1	13.28	15.78	85.6	10000000	(R)MVFSPSSTSQVPGR(S)	437829	5.71	Afu8g00540	Afu8g00540|AFUB_086030	Afu8g00540 (Non-ribosomal peptide synthetase (NRPS)
1341	3	20.41	19.8954	*<0.1%	<0.1%	1	12.41	15.75	87	3350000	(R)MLVPMVDVIFADVAQPDQAR(I)	32685.8	10.43	Afu1g14220	Afu1g14220|AFUB_013760	Afu1g14220 (Nucleolar protein)
1342	2	20.41	18.7306	*<0.1%	<0.1%	1	20.41	12.35	97.7	3010000	(R)SPLEEFSDVLR(Q)	28361.4	10.61	Afu7g01460	Afu7g01460|AFUB_088030	Afu7g01460 (Ribosomal protein S5)
1343	2	20.41	21.2759	*<0.1%	<0.1%	1	9.6	17.17	89.6	3820000	(K)NQAIVDEIEGYVK(N)	28809.6	9.27	Afu6g03810	Afu6g03810|AFUB_094490	Afu6g03810 (Putative mitochondrial ATP synthase D chain
1344	2	20.41	18.4185	*<0.1%	<0.1%	1	14.52	12.15	92.2	4400000	(K)VVIAYEPVWAIGTGK(V)	28295.9	5.87	Afu5g13450	Afu5g13450|AFUB_061150	Afu5g13450 (Putative triosephosphate isomerase
1345	2	20.41	20.1728	*<0.1%	<0.1%	1	11.62	14.51	93.1	3240000	(K)TDTAPVIDLLSLGYSK(V)	16761	10.44	Afu3g05600	Afu3g05600|AFUB_043390	Afu3g05600 (60S ribosomal protein L27a)
1346	3	20.41	19.3779	*<0.1%	<0.1%	1	12.93	12.14	94.1	5470000	(K)GTIVMNLLSDAAQSETWPTLKPLITK(G)	56466.4	9.39	Afu3g14490	Afu3g14490|AFUB_034740	Afu3g14490 (Putative ketol acid reductoisomerase
1347	3	20.4	20.873	*<0.1%	<0.1%	1	20.4	20.4	96.3	12000000	(K)ANAGIGTNPDEIVSYINEVR(S)	44878.6	4.91	Afu3g00270	Afu3g00270|AFUB_048180	Afu3g00270 (Cell wall glucanase
1348	3	20.4	18.429	*<0.1%	<0.1%	1	8.72	13.98	90.9	1470000	(R)VLGQDFVPYLPAVMPPLLSVAAAK(A)	122286	4.66	Afu1g06790	Afu1g06790|AFUB_007170	Afu1g06790 (Ortholog(s) have nuclear envelope, nucleolus localization)
1349	2	20.4	19.2024	*<0.1%	<0.1%	1	17.26	14.85	95.2	6950000	(K)NALTGTDIVVIPAGIPR(K)	34980.7	6.78	Afu6g05210	Afu6g05210|AFUB_093060	Afu6g05210 (Putative NAD-dependent malate dehydrogenase with a predicted role in the citric acid cycle
1350	3	20.4	17.326	*<0.1%	<0.1%	1	10.6	11.45	95.4	7270000	(K)DKDGNEFLLQPPTGEGLPAK(G)	86041	6.26	Afu6g12930	Afu6g12930|AFUB_001810	Afu6g12930 (Mitochondrial aconitate hydratase, predicted role in citric acid cycle
1351	2	20.4	21.279	*<0.1%	<0.1%	1	11.84	16.26	95.7	5020000	(R)FPGYDIESEELDAETLR(N)	35539.4	8.65	Afu1g12890	Afu1g12890|AFUB_012370	Afu1g12890 (Putative 60S Ribosomal protein L5)
1352	2	20.4	18.2655	*<0.1%	<0.1%	1	17.02	13.13	98.5	22700000	(K)HAEENGASITR(E)	44615	10.26	Afu2g11850	Afu2g11850|AFUB_027590	Afu2g11850 (Allergenic ribosomal L3 protein
1353	2	20.4	20.33	*<0.1%	<0.1%	1	11.96	11.37	94.4	6320000	(K)NILGYTEDDVVSSDLNGDER(S)	36484.8	6.98	Afu5g01970	Afu5g01970|AFUB_050490	Afu5g01970 (Glyceraldehyde-3-phosphate dehydrogenase
1354	2	20.4	20.3298	*<0.1%	<0.1%	1	13.01	17.31	94.3	2710000	(R)TSVLNDALNAINNAEK(A)	14730.8	9.79	Afu1g15730	Afu1g15730|AFUB_015260	Afu1g15730 (40S ribosomal protein S22)
1355	2	20.4	20.6621	*<0.1%	<0.1%	1	16.74	15.15	93.5	6240000	(K)LTAIESLAGVDILCSDK(T)	109789	5.21	Afu3g07640	Afu3g07640|Afu5g03550|AFUB_052070|AFUB_041460	Afu3g07640 (Putative plasma membrane H+ ATPase
1356	2	20.39	18.6285	*<0.1%	<0.1%	1	20.39	14.8	94.4	2720000	(K)VLEQLSGQTPVYSK(A)	20284	10.25	Afu4g07730	Afu4g07730|AFUB_064830	Afu4g07730 (60S ribosomal protein L11
1357	2	20.39	18.8269	*<0.1%	<0.1%	1	13.57	16.46	97.1	17500000	(R)VATQFTAMFR(R)	50347.6	4.9	Afu7g00250	Afu7g00250|AFUB_086810	Afu7g00250 (Tubulin beta-2 subunit
1358	2	20.39	16.9217	*<0.1%	<0.1%	1	12.91	11.52	89.7	65100000	(K)SSFTGEQLDALPAR(V)	29553.2	5.21	Afu8g00550	Afu8g00550|AFUB_086020	Afu8g00550 (Putative methyl transferase
1359	2	20.39	18.2031	*<0.1%	<0.1%	1	12.75	11.54	92.4	22000000	(K)NSETGQYEVEIR(N)	21899.8	9.76	Afu1g09100	Afu1g09100|AFUB_008520	Afu1g09100 (60S ribosomal protein L9)
1360	2	20.38	20.8622	*<0.1%	<0.1%	1	20.38	20.38	92.4	15400000	(R)VPTSDVSVIDLTCR(I)	36253.5	6.17	Afu5g01030	Afu5g01030|AFUB_049500	Afu5g01030 (Putative glyceraldehyde 3-phosphate dehydrogenase
1361	3	20.38	17.2877	*<0.1%	<0.1%	1	11.92	9.47	90.6	914000	(K)HGVTCPINWLPGDDVIIPPPVSTEDAK(K)	23506.3	5.38	Afu4g08580	Afu4g08580|AFUB_065670	Afu4g08580 (Mitochondrial peroxiredoxin
1362	2	20.38	21.0973	*<0.1%	<0.1%	1	20.38	20.38	96.5	24500000	(R)IVNVTGDPIDER(G)	55619.4	5.3	Afu5g10550	Afu5g10550|AFUB_058170	Afu5g10550 (ATP synthase F1, beta subunit
1363	3	20.38	18.4613	*<0.1%	<0.1%	1	16.01	10.38	93.3	8600000	(K)KLGLDEQFTGVEEPDGEYK(L)	35539.4	8.65	Afu1g12890	Afu1g12890|AFUB_012370	Afu1g12890 (Putative 60S Ribosomal protein L5)
1364	3	20.38	18.0368	*<0.1%	<0.1%	1	14.48	9.92	92.6	394000	(K)EASYVNIPVIALCDTDSPTEFVDVAIPTNNK(G)	32292.8	4.81	Afu3g13320	Afu3g13320|AFUB_035880	Afu3g13320 (Putative 40S ribosomal protein S0)
1365	3	20.37	21.7686	*<0.1%	<0.1%	1	20.37	15.94	93.7	13500000	(R)IPSAVGYQPTLAVDMGGMQER(I)	55619.4	5.3	Afu5g10550	Afu5g10550|AFUB_058170	Afu5g10550 (ATP synthase F1, beta subunit
1366	2	20.37	17.9832	*<0.1%	<0.1%	1	17.33	12.13	95.3	26000000	(R)ILQENPNADVVILGEK(A)	32546.4	8.59	Afu1g03510	Afu1g03510|AFUB_003920	Afu1g03510 (ATP Synthase gamma chain, mitochondrial precursor)
1367	2	20.37	19.521	*<0.1%	<0.1%	1	14.08	16.67	94.1	4890000	(R)AVSVPELTQQMFDPK(N)	52306.6	4.79	Afu1g10910	Afu1g10910|AFUB_010330	Afu1g10910 (Beta-tubulin
1368	2	20.37	18.6617	*<0.1%	<0.1%	1	13.37	13.24	93.3	14800000	(K)VADVEPIWTSLFAK(A)	11185.3	4.1	Afu1g06830	Afu1g06830|AFUB_007210	Afu1g06830 (Putative 60s acidic ribosomal protein superfamily member
1369	2	20.36	20.5129	*<0.1%	<0.1%	1	20.36	20.36	96.3	10700000	(R)FTQAGSEVSALLGR(I)	55619.4	5.3	Afu5g10550	Afu5g10550|AFUB_058170	Afu5g10550 (ATP synthase F1, beta subunit
1370	2	20.36	20.8196	*<0.1%	<0.1%	1	20.36	20.36	88.3	6760000	(R)EILEGLLVGTVK(R)	24367.9	5.35	Afu2g04710	Afu2g04710|AFUB_021740	Afu2g04710 (Has domain(s) with predicted heme binding activity)
1371	2	20.36	20.5154	*<0.1%	<0.1%	1	20.36	20.36	96.6	15900000	(R)FTQAGSEVSALLGR(I)	55619.4	5.3	Afu5g10550	Afu5g10550|AFUB_058170	Afu5g10550 (ATP synthase F1, beta subunit
1372	2	20.36	22.2311	*<0.1%	<0.1%	1	20.36	20.36	94.2	64900000	(R)VPTSNVSVVDLTCR(L)	36484.8	6.98	Afu5g01970	Afu5g01970|AFUB_050490	Afu5g01970 (Glyceraldehyde-3-phosphate dehydrogenase
1373	2	20.36	19.3031	*<0.1%	<0.1%	1	11.6	13.12	93.4	24500000	(K)ILDSGTADGTWLR(N)	29553.2	5.21	Afu8g00550	Afu8g00550|AFUB_086020	Afu8g00550 (Putative methyl transferase
1374	2	20.36	20.1219	*<0.1%	<0.1%	1	20.36	14.3	91.4	24700000	(K)VNQIGTLTESIQAAK(D)	47418.6	5.39	Afu6g06770	Afu6g06770|AFUB_072700	Afu6g06770 (Putative enolase
1375	2	20.36	18.8534	*<0.1%	<0.1%	1	15.7	15.59	91.4	3220000	(K)NILFVINQPDVYR(S)	21971.8	4.85	Afu6g03820	Afu6g03820|AFUB_094480	Afu6g03820 (Nascent polypeptide-associated complex subunit alpha
1376	3	20.36	19.8791	*<0.1%	<0.1%	1	17.04	12.68	92.3	4210000	(K)SVDMTEEMQQEAVEVATEAMEK(Y)	11188.6	6.19	Afu1g04850	Afu1g04850|AFUB_005190	Afu1g04850 (Ortholog(s) have role in actin filament-based process, conidium formation, nuclear migration along microtubule, nuclear pore complex assembly, sexual sporulation resulting in formation of a cellular spore)
1377	2	20.35	21.072	*<0.1%	<0.1%	1	16.77	20.35	88.3	1770000	(R)ELLAEALSIIQGDSQSTK(V)	436310	5.73	AFUB_086030	AFUB_086030	AFUB_086030 (hybrid NRPS/PKS enzyme, putative)
1378	2	20.35	18.8051	*<0.1%	<0.1%	1	16.97	14.3	89.4	2130000	(R)FDGILGLGYDTISVNK(I)	43582.3	4.81	Afu3g11400	Afu3g11400|AFUB_037770	Afu3g11400 (Aspartic acid endopeptidase
1379	2	20.35	18.1224	*<0.1%	<0.1%	1	15.12	10.33	95.5	20200000	(K)SIAECLAEELINAAK(G)	25899.3	9.59	Afu1g15020	Afu1g15020|AFUB_014580	Afu1g15020 (40S ribosomal protein S5
1380	2	20.34	19.7386	*<0.1%	<0.1%	1	15.18	13.01	94.6	17500000	(R)FMDLPNFSSVLSR(A)	78960.6	6.04	Afu7g06810	Afu7g06810|AFUB_092390	Afu7g06810 (Has domain(s) with predicted oxidoreductase activity and role in oxidation-reduction process)
1381	3	20.34	21.3489	*<0.1%	<0.1%	1	20.34	20.34	90.3	10100000	(R)AEVSDVANAVLDGADCVMLSGETAK(G)	58840.5	6.6	Afu6g07430	Afu6g07430|AFUB_073410	Afu6g07430 (Putative pyruvate kinase
1382	2	20.34	21.2662	*<0.1%	<0.1%	1	15.86	20.34	95.1	3750000	(K)FLPELLEEWDFTER(Y)	101544	5.49	Afu8g00440	Afu8g00440|AFUB_086130	Afu8g00440 (Putative steroid monooxygenase
1383	2	20.34	19.1367	*<0.1%	<0.1%	1	14.7	15.7	97.5	10500000	(K)AEILTQYLPSK(Q)	37064.4	9.61	Afu4g06910	Afu4g06910|AFUB_063980	Afu4g06910 (Putative outer mitochondrial membrane protein porin
1384	2	20.34	20.0957	*<0.1%	<0.1%	1	16.45	14.48	94.5	13100000	(K)GTIETYDQGLIVNGK(K)	36484.8	6.98	Afu5g01970	Afu5g01970|AFUB_050490	Afu5g01970 (Glyceraldehyde-3-phosphate dehydrogenase
1385	2	20.34	19.2322	*<0.1%	<0.1%	1	13.69	16.51	95.5	6570000	(K)LTPVQAEYLGLDIAGPFK(S)	49059.7	5.82	Afu1g10130	Afu1g10130|AFUB_009540	Afu1g10130 (Putative adenosylhomocysteinase
1386	3	20.33	19.2814	*<0.1%	<0.1%	1	13.34	13.87	94.4	9520000	(K)FGIVEGLMTTVHSYTATQK(V)	36484.8	6.98	Afu5g01970	Afu5g01970|AFUB_050490	Afu5g01970 (Glyceraldehyde-3-phosphate dehydrogenase
1387	3	20.33	21.3522	*<0.1%	<0.1%	1	14.24	20.33	100	7430000	(K)QSVPHDYYGSDVEGELFPK(D)	29553.2	5.21	Afu8g00550	Afu8g00550|AFUB_086020	Afu8g00550 (Putative methyl transferase
1388	2	20.33	20.0907	*<0.1%	<0.1%	1	20.33	20.33	94.7	3910000	(K)AEGAASGGEGASGTEGR(K)	37137.7	9.15	Afu5g07120	Afu5g07120|AFUB_054680	Afu5g07120 (RNP domain protein
1389	2	20.33	19.8237	*<0.1%	<0.1%	1	15.72	16.24	89.6	17200000	(R)SQMWDQAADGYAR(G)	437829	5.71	Afu8g00540	Afu8g00540|AFUB_086030	Afu8g00540 (Non-ribosomal peptide synthetase (NRPS)
1390	2	20.32	20.8383	*<0.1%	<0.1%	1	20.32	15.99	88.2	49500000	(K)LVVGISVGSEDLYR(N)	44878.6	4.91	Afu3g00270	Afu3g00270|AFUB_048180	Afu3g00270 (Cell wall glucanase
1391	2	20.32	19.6511	*<0.1%	<0.1%	1	13.37	15.43	96.4	8650000	(K)ILTWESDFLASVK(S)	60159.9	9.32	Afu8g05320	Afu8g05320|AFUB_082210	Afu8g05320 (Putative mitochondrial F1 ATPase subunit alpha
1392	3	20.32	19.0512	*<0.1%	<0.1%	1	17.16	15.93	81	1940000	(K)DIPTFADAQVIADQIAQLPTDYASVK(I)	32546.4	8.59	Afu1g03510	Afu1g03510|AFUB_003920	Afu1g03510 (ATP Synthase gamma chain, mitochondrial precursor)
1393	2	20.32	19.5818	*<0.1%	<0.1%	1	15.84	15.57	96.3	38500000	(R)GISELGIYPAVDPLDSK(S)	55619.4	5.3	Afu5g10550	Afu5g10550|AFUB_058170	Afu5g10550 (ATP synthase F1, beta subunit
1394	2	20.32	20.2291	*<0.1%	<0.1%	1	17.15	20.32	88.8	18200000	(K)NILFVINQPDVYR(S)	21971.8	4.85	Afu6g03820	Afu6g03820|AFUB_094480	Afu6g03820 (Nascent polypeptide-associated complex subunit alpha
1395	2	20.32	18.4556	*<0.1%	<0.1%	1	20.32	15.73	91	936000	(K)TTMLTGAVGLFASAVQNTLTR(K)	21172.5	9.1	Afu6g12280	Afu6g12280|AFUB_078280	Afu6g12280 (Has domain(s) with predicted protein transporter activity, role in protein transport and mitochondrial inner membrane localization)
1396	2	20.32	20.9251	*<0.1%	<0.1%	1	6.06	20.32	95.7	14700000	(R)SVDVVEEYLQDR(T)	27032.5	5.17	Afu8g00580	Afu8g00580|AFUB_085990	Afu8g00580 (Putative elongation factor ElfB)
1397	2	20.32	18.2297	*<0.1%	<0.1%	1	12.84	10.35	92.7	3120000	(K)NILGYTEDDVVSSDLNGDER(S)	36484.8	6.98	Afu5g01970	Afu5g01970|AFUB_050490	Afu5g01970 (Glyceraldehyde-3-phosphate dehydrogenase
1398	3	20.31	19.0708	*<0.1%	<0.1%	1	12.69	12.14	92.4	14100000	(R)TPVGSFLGSLSSLTAPQLGAHAIK(A)	41250.5	6.41	Afu8g04000	Afu8g04000|AFUB_083570	Afu8g04000 (Putative acetyl-coenzyme A acetyltransferase
1399	2	20.31	20.9331	*<0.1%	<0.1%	1	20.31	20.31	94.9	1480000	(K)DTIGLDFEGLIADIK(A)	48062.9	9.1	Afu4g10410	Afu4g10410|AFUB_067510	Afu4g10410 (Putative aspartate aminotransferase
1400	3	20.31	17.7141	*<0.1%	<0.1%	1	20.31	11.07	84.2	10300000	(R)TIGESLLNSPSEGLGPITPSPMGALISR(W)	437829	5.71	Afu8g00540	Afu8g00540|AFUB_086030	Afu8g00540 (Non-ribosomal peptide synthetase (NRPS)
1401	2	20.31	21.0262	*<0.1%	<0.1%	1	20.31	20.31	92.1	37100000	(K)TLASDGIAGLYR(G)	33377.9	10.01	Afu1g05390	Afu1g05390|AFUB_005740	Afu1g05390 (Ortholog(s) have ATP:ADP antiporter activity, role in ADP transport, ATP transport, aerobic respiration, anaerobic respiration, apoptotic process, heme transport, mitochondrial transport and mitochondrial inner membrane localization)
1402	2	20.31	18.0111	*<0.1%	<0.1%	1	12.19	10.92	97.6	11000000	(K)AVVPSPVFAEEAIK(Y)	54295.7	7.2	Afu6g04570	Afu6g04570|AFUB_093730	Afu6g04570 (Putative translational elongation factor eEF-1 gamma subunit
1403	2	20.31	19.7648	*<0.1%	<0.1%	1	14.54	14.74	82.6	2260000	(K)AYLPVNESFGFNGDLR(Q)	93652.8	6.52	Afu2g13530	Afu2g13530|AFUB_029170	Afu2g13530 (Putative translation elongation factor EF-2 subunit
1404	2	20.31	20.2507	*<0.1%	<0.1%	1	20.31	20.31	72	19100000	(R)IEEELGENAVYAGSK(F)	47418.6	5.39	Afu6g06770	Afu6g06770|AFUB_072700	Afu6g06770 (Putative enolase
1405	2	20.31	17.9272	*<0.1%	<0.1%	1	20.31	13.45	98.4	11200000	(K)VLEQLSGQTPVYSK(A)	20284	10.25	Afu4g07730	Afu4g07730|AFUB_064830	Afu4g07730 (60S ribosomal protein L11
1406	2	20.3	22.3028	*<0.1%	<0.1%	1	20.3	20.3	96	10200000	(K)VGLIGSCTNSSYEDMSR(A)	86041	6.26	Afu6g12930	Afu6g12930|AFUB_001810	Afu6g12930 (Mitochondrial aconitate hydratase, predicted role in citric acid cycle
1407	2	20.3	18.4049	*<0.1%	<0.1%	1	11.63	12.75	93.3	33600000	(K)GVVDSEDLPLNLSR(E)	80695.5	4.94	Afu5g04170	Afu5g04170|AFUB_052690	Afu5g04170 (Putative heat shock protein
1408	2	20.3	18.3287	*<0.1%	<0.1%	1	16.7	13.14	92.6	3800000	(K)VVIAYEPVWAIGTGK(V)	28295.9	5.87	Afu5g13450	Afu5g13450|AFUB_061150	Afu5g13450 (Putative triosephosphate isomerase
1409	2	20.3	18.3841	*<0.1%	<0.1%	1	15.21	11.93	94	3930000	(K)TVFIQELINNIAK(A)	55619.4	5.3	Afu5g10550	Afu5g10550|AFUB_058170	Afu5g10550 (ATP synthase F1, beta subunit
1410	2	20.29	20.6889	*<0.1%	<0.1%	1	20.29	20.29	95	1670000	(R)EILEGLLVGTVK(R)	24367.9	5.35	Afu2g04710	Afu2g04710|AFUB_021740	Afu2g04710 (Has domain(s) with predicted heme binding activity)
1411	2	20.29	20.5978	*<0.1%	<0.1%	1	20.29	20.29	83	2270000	(K)NSPAIIFIDEIDSIAPK(R)	90558.9	5.09	Afu2g17110	Afu2g17110|AFUB_032770	Afu2g17110 (Putative cell division control protein
1412	2	20.29	19.4387	*<0.1%	<0.1%	1	20.29	15.49	91.5	13300000	(K)AAVLGASGGIGQPLSLLLK(A)	34980.7	6.78	Afu6g05210	Afu6g05210|AFUB_093060	Afu6g05210 (Putative NAD-dependent malate dehydrogenase with a predicted role in the citric acid cycle
1413	3	20.29	17.5843	*<0.1%	<0.1%	1	8.35	10.63	94.5	23100000	(K)MVPSKPMCVESFTDYPPLGR(F)	54298.3	9.44	Afu1g06390	Afu1g06390|AFUB_006770	Afu1g06390 (Putative translation elongation factor EF-1 alpha subunit
1414	2	20.29	19.7207	*<0.1%	<0.1%	1	13.12	11.89	92.6	6240000	(R)LCDEIAIIASK(R)	24151.4	10.17	Afu2g10300	Afu2g10300|AFUB_026110	Afu2g10300 (40S ribosomal protein S17)
1415	2	20.29	19.6963	*<0.1%	<0.1%	1	9.05	13.71	95.9	8100000	(R)GIDLDQLLDLSSEQLR(D)	17714.4	10.06	Afu2g10090	Afu2g10090|AFUB_025900	Afu2g10090 (40S ribosomal protein S15)
1416	2	20.29	18.3303	*<0.1%	<0.1%	1	15.34	11.03	95.6	15800000	(K)SIAECLAEELINAAK(G)	25899.3	9.59	Afu1g15020	Afu1g15020|AFUB_014580	Afu1g15020 (40S ribosomal protein S5
1417	2	20.29	18.3257	*<0.1%	<0.1%	1	7.84	12.19	96.9	33500000	(K)NVNETIGPALIK(E)	47418.6	5.39	Afu6g06770	Afu6g06770|AFUB_072700	Afu6g06770 (Putative enolase
1418	3	20.28	18.5832	*<0.1%	<0.1%	1	15.88	15.4	88.7	2120000	(R)GLQKPASEGQPAIDVPSLEMVK(W)	87121.1	6.33	Afu4g07360	Afu4g07360|AFUB_064450	Afu4g07360 (Putative cobalamin-independent methionine synthase
1419	3	20.28	20.3323	*<0.1%	<0.1%	1	20.28	16.5	94.1	11800000	(K)VVDQGGNPVVEVEYLGETK(T)	67142.9	5.3	Afu8g03930	Afu8g03930|AFUB_083640	Afu8g03930 (Putative Hsp70 chaperone
1420	2	20.28	20.8275	*<0.1%	<0.1%	1	20.28	13.86	97.3	1370000	(K)AIVDEIVSDAAALLK(Q)	37815.9	6.52	Afu2g09850	Afu2g09850|AFUB_025690	Afu2g09850 (Putative oxidoreductase, 2-nitropropane dioxygenase family
1421	2	20.28	19.3488	*<0.1%	<0.1%	1	20.28	14.46	98.4	1830000	(K)AAVLGASGGIGQPLSLLLK(A)	34980.7	6.78	Afu6g05210	Afu6g05210|AFUB_093060	Afu6g05210 (Putative NAD-dependent malate dehydrogenase with a predicted role in the citric acid cycle
1422	2	20.27	16.7989	*<0.1%	<0.1%	1	15.53	11.62	95.7	24000000	(K)ISGIGTVPVGR(V)	54298.3	9.44	Afu1g06390	Afu1g06390|AFUB_006770	Afu1g06390 (Putative translation elongation factor EF-1 alpha subunit
1423	2	20.27	20.2319	*<0.1%	<0.1%	1	16.51	15.09	94.1	14400000	(R)VLQETSLTNQELER(V)	101544	5.49	Afu8g00440	Afu8g00440|AFUB_086130	Afu8g00440 (Putative steroid monooxygenase
1424	3	20.27	19.0092	*<0.1%	<0.1%	1	9.97	10.82	96.3	9680000	(K)LASVPSGGAAAAAPAAAGAAAGGAAAPAAEEK(K)	11141.1	4.29	Afu2g10100	Afu2g10100|AFUB_025910	Afu2g10100 (Allergen Asp f 8
1425	2	20.27	18.0466	*<0.1%	<0.1%	1	10.34	7.82	96.3	4390000	(K)NLFDLTEAVQK(G)	56466.4	9.39	Afu3g14490	Afu3g14490|AFUB_034740	Afu3g14490 (Putative ketol acid reductoisomerase
1426	2	20.26	18.2419	*<0.1%	<0.1%	1	9.09	12.99	99	19300000	(R)MVASAGGPEEIQR(V)	101544	5.49	Afu8g00440	Afu8g00440|AFUB_086130	Afu8g00440 (Putative steroid monooxygenase
1427	2	20.26	19.9235	*<0.1%	<0.1%	1	20.26	13.87	80.7	15400000	(K)SQADFQAEFSTAK(N)	44878.6	4.91	Afu3g00270	Afu3g00270|AFUB_048180	Afu3g00270 (Cell wall glucanase
1428	3	20.26	20.1914	*<0.1%	<0.1%	1	20.26	15.05	84.6	7420000	(R)FLDLIKPFTPLLPEVAAPETK(V)	52563	8.81	Afu5g08130	Afu5g08130|AFUB_055660	Afu5g08130 (Ortholog(s) have P-P-bond-hydrolysis-driven protein transmembrane transporter activity, peptide transporter activity, signal sequence binding activity)
1429	3	20.26	17.928	*<0.1%	<0.1%	1	12.98	12.57	85.6	7660000	(R)LSSGAIEEAISSHPQVAEACVVAIPDQLK(G)	79810.3	6.74	Afu8g00500	Afu8g00500|AFUB_086070	Afu8g00500 (Putative acetate-CoA ligase)
1430	3	20.26	20.1213	*<0.1%	<0.1%	1	11.92	14.4	98.2	20400000	(K)QSVPHDYYGSDVEGELFPK(D)	29553.2	5.21	Afu8g00550	Afu8g00550|AFUB_086020	Afu8g00550 (Putative methyl transferase
1431	3	20.26	17.9647	*<0.1%	<0.1%	1	14.79	11.33	92.9	18900000	(K)MVPSKPMCVESFTDYPPLGR(F)	54298.3	9.44	Afu1g06390	Afu1g06390|AFUB_006770	Afu1g06390 (Putative translation elongation factor EF-1 alpha subunit
1432	2	20.26	18.5344	*<0.1%	<0.1%	1	13.89	14.74	96.3	26300000	(R)GISELGIYPAVDPLDSK(S)	55619.4	5.3	Afu5g10550	Afu5g10550|AFUB_058170	Afu5g10550 (ATP synthase F1, beta subunit
1433	2	20.26	18.5254	*<0.1%	<0.1%	1	16.54	13.29	91.2	3360000	(R)FDGILGLGYDTISVNK(I)	43582.3	4.81	Afu3g11400	Afu3g11400|AFUB_037770	Afu3g11400 (Aspartic acid endopeptidase
1434	2	20.26	19.2034	*<0.1%	<0.1%	1	13.3	9.95	97.7	9560000	(K)VINVTSGLGSITNVLSPR(R)	28594.9	6.2	Afu1g00990	Afu1g00990	Afu1g00990 (Has domain(s) with predicted nucleotide binding, oxidoreductase activity and role in oxidation-reduction process)
1435	2	20.26	18.7467	*<0.1%	<0.1%	1	10.25	11.04	95.9	21900000	(R)TIAMDGTEGLTR(G)	55619.4	5.3	Afu5g10550	Afu5g10550|AFUB_058170	Afu5g10550 (ATP synthase F1, beta subunit
1436	2	20.25	20.461	*<0.1%	<0.1%	1	20.25	20.25	87.7	25400000	(R)SPLEEFSDVLR(Q)	28361.4	10.61	Afu7g01460	Afu7g01460|AFUB_088030	Afu7g01460 (Ribosomal protein S5)
1437	3	20.25	21.411	*<0.1%	<0.1%	1	12.91	20.25	93.7	7250000	(R)ELLAEALSIIQGDSQSTK(V)	436310	5.73	AFUB_086030	AFUB_086030	AFUB_086030 (hybrid NRPS/PKS enzyme, putative)
1438	2	20.25	19.1589	*<0.1%	<0.1%	1	16.86	12.18	95	59700000	(R)FQDAEVQSDMK(H)	69830.2	5.09	Afu1g07440	Afu1g07440|AFUB_007770	Afu1g07440 (Molecular chaperone
1439	2	20.25	18.9937	*<0.1%	<0.1%	1	11.86	13.45	94.7	3330000	(K)FELTGIPPAPR(G)	69830.2	5.09	Afu1g07440	Afu1g07440|Afu2g04620|AFUB_021670|AFUB_007770	Afu1g07440 (Molecular chaperone
1440	2	20.25	18.6225	*<0.1%	<0.1%	1	9.93	9.68	93.1	43300000	(K)GVVDSEDLPLNLSR(E)	80695.5	4.94	Afu5g04170	Afu5g04170|AFUB_052690	Afu5g04170 (Putative heat shock protein
1441	2	20.25	19.2512	*<0.1%	<0.1%	1	12.55	15.05	92.3	3420000	(K)AYLPVNESFGFNGDLR(Q)	93652.8	6.52	Afu2g13530	Afu2g13530|AFUB_029170	Afu2g13530 (Putative translation elongation factor EF-2 subunit
1442	3	20.25	18.6008	*<0.1%	<0.1%	1	5.66	10.26	92.4	9840000	(K)HIGADTDVPAGDIGVTGR(E)	49652.2	5.79	Afu4g06620	Afu4g06620|AFUB_063700	Afu4g06620 (Glutamate/Leucine/Phenylalanine/Valine dehydrogenase
1443	2	20.24	20.6452	*<0.1%	<0.1%	1	20.24	20.24	90.7	1790000	(K)NSPAIIFIDEIDSIAPK(R)	90558.9	5.09	Afu2g17110	Afu2g17110|AFUB_032770	Afu2g17110 (Putative cell division control protein
1444	3	20.24	21.4118	*<0.1%	<0.1%	1	16.58	16.8	95.4	16000000	(R)HAENEGNLDEYTALNR(Y)	109789	5.21	Afu3g07640	Afu3g07640|AFUB_041460	Afu3g07640 (Putative plasma membrane H+ ATPase
1445	2	20.23	20.1029	*<0.1%	<0.1%	1	15.05	14.36	91.6	30000000	(R)SGETEDVTIADIAVGLR(S)	47418.6	5.39	Afu6g06770	Afu6g06770|AFUB_072700	Afu6g06770 (Putative enolase
1446	2	20.23	18.7727	*<0.1%	<0.1%	1	10.67	11.83	90.4	4770000	(K)VALVFGQMNEPPGAR(A)	55619.4	5.3	Afu5g10550	Afu5g10550|AFUB_058170	Afu5g10550 (ATP synthase F1, beta subunit
1447	2	20.23	19.4758	*<0.1%	<0.1%	1	12.99	13.76	92.7	2720000	(R)SGETEDVTIADIAVGLR(S)	47418.6	5.39	Afu6g06770	Afu6g06770|AFUB_072700	Afu6g06770 (Putative enolase
1448	2	20.22	20.5709	*<0.1%	<0.1%	1	20.22	20.22	87.9	7710000	(K)VNPEIVGGLVVEIGDR(T)	24445.7	9.72	Afu2g12400	Afu2g12400|AFUB_028060	Afu2g12400 (Putative ATP synthase oligomycin sensitivity conferral protein)
1449	2	20.22	21.2298	*<0.1%	<0.1%	1	20.22	20.22	90.3	3500000	(K)VLQQILQQSVADVER(V)	29783.6	9.44	Afu8g05440	Afu8g05440|AFUB_082100	Afu8g05440 (Mitochondrial ATPase subunit
1450	2	20.21	21.5806	*<0.1%	<0.1%	1	20.21	20.21	95.3	44700000	(K)LTAIESLAGVDILCSDK(T)	109789	5.21	Afu3g07640	Afu3g07640|Afu5g03550|AFUB_052070|AFUB_041460	Afu3g07640 (Putative plasma membrane H+ ATPase
1451	2	20.21	18.0696	*<0.1%	<0.1%	1	15.11	12.82	96.5	1440000	(K)YATPAEGVLPSLVTGSNIAGFTK(V)	49652.2	5.79	Afu4g06620	Afu4g06620|AFUB_063700	Afu4g06620 (Glutamate/Leucine/Phenylalanine/Valine dehydrogenase
1452	2	20.21	20.0717	*<0.1%	<0.1%	1	14.6	13.76	95.9	4520000	(K)DSEVEIVGGSFEPK(K)	48456.3	6.7	Afu1g12170	Afu1g12170|AFUB_011640	Afu1g12170 (Putative translation elongation factor EF-Tu
1453	2	20.21	20.0308	*<0.1%	<0.1%	1	16.06	15.88	87.8	10000000	(K)VALVFGQMNEPPGAR(A)	55619.4	5.3	Afu5g10550	Afu5g10550|AFUB_058170	Afu5g10550 (ATP synthase F1, beta subunit
1454	2	20.21	17.1061	*<0.1%	<0.1%	1	11.85	12.42	88.6	79700000	(K)SSFTGEQLDALPAR(V)	29553.2	5.21	Afu8g00550	Afu8g00550|AFUB_086020	Afu8g00550 (Putative methyl transferase
1455	2	20.21	18.3998	*<0.1%	<0.1%	1	12.94	14.17	91	7130000	(K)ASGGQVILLENLR(F)	44817.7	6.31	Afu1g10350	Afu1g10350|AFUB_009760	Afu1g10350 (Putative phosphoglycerate kinase
1456	2	20.21	19.1275	*<0.1%	<0.1%	1	13.39	14.51	95.6	4250000	(R)IIPNFMIQGGDFTR(G)	22460.9	9.12	Afu2g03720	Afu2g03720|AFUB_020790	Afu2g03720 (Putative cyclophilin
1457	2	20.21	18.5281	*<0.1%	<0.1%	1	14.67	15.6	94.1	4070000	(R)GISELGIYPAVDPLDSK(S)	55619.4	5.3	Afu5g10550	Afu5g10550|AFUB_058170	Afu5g10550 (ATP synthase F1, beta subunit
1458	2	20.2	21.9658	*<0.1%	<0.1%	1	20.2	20.2	96	7290000	(R)TYAAEIASAVSSR(K)	15023.6	11.43	Afu2g16370	Afu2g16370|AFUB_032040	Afu2g16370 (60S ribosomal protein L32)
1459	2	20.2	19.7698	*<0.1%	<0.1%	1	12.88	14.35	95.7	9790000	(K)MASEMFTGIGVGDFANNNK(S)	29553.2	5.21	Afu8g00550	Afu8g00550|AFUB_086020	Afu8g00550 (Putative methyl transferase
1460	2	20.2	19.2997	*<0.1%	<0.1%	1	16.99	15.29	94.5	2510000	(K)QTGFSGVDLAAYDLPGPER(H)	101544	5.49	Afu8g00440	Afu8g00440|AFUB_086130	Afu8g00440 (Putative steroid monooxygenase
1461	2	20.2	19.2611	*<0.1%	<0.1%	1	20.2	16.14	93.2	4970000	(R)GISELGIYPAVDPLDSK(S)	55619.4	5.3	Afu5g10550	Afu5g10550|AFUB_058170	Afu5g10550 (ATP synthase F1, beta subunit
1462	2	20.2	19.0073	*<0.1%	<0.1%	1	15.54	15.16	94.6	9890000	(R)FFYFSNDPVEAK(Q)	57002	5.03	Afu4g12450	Afu4g12450|AFUB_069410	Afu4g12450 (Putative PH domain protein
1463	2	20.2	17.6335	*<0.1%	<0.1%	1	15.3	9.76	92	3370000	(K)AYLPVNESFGFNGDLR(Q)	93652.8	6.52	Afu2g13530	Afu2g13530|AFUB_029170	Afu2g13530 (Putative translation elongation factor EF-2 subunit
1464	2	20.2	20.1531	*<0.1%	<0.1%	1	15.31	20.2	93.9	8560000	(K)LVEDPQIVAPFLPK(L)	118564	5.84	Afu7g05660	Afu7g05660|AFUB_091240	Afu7g05660 (Putative translation elongation factor eEF-3
1465	3	20.19	20.2305	*<0.1%	<0.1%	1	14.99	15.26	94.6	801000	(R)ELGAVPELTGSGFFDFINVETVSNNIAASVVR(S)	437829	5.71	Afu8g00540	Afu8g00540|AFUB_086030	Afu8g00540 (Non-ribosomal peptide synthetase (NRPS)
1466	3	20.19	18.8172	*<0.1%	<0.1%	1	7.89	13.12	95.2	19400000	(K)HQTPTVDPVVESTIK(Y)	27227.6	6.17	Afu6g12740	Afu6g12740|AFUB_078740	Afu6g12740 (Dienelactone hydrolase family protein)
1467	2	20.19	20.1235	*<0.1%	<0.1%	1	20.19	20.19	95.7	6390000	(R)FDTGVVCMVTGGR(N)	29662	10.23	Afu3g06840	Afu3g06840|AFUB_042210	Afu3g06840 (Putative cytosolic small ribosomal subunit S4)
1468	2	20.19	20.7011	*<0.1%	<0.1%	1	20.19	20.19	97.2	3510000	(K)ANQVTGDDILFLSDPQAR(F)	22063.9	8.67	Afu5g01440	Afu5g01440|AFUB_049980	Afu5g01440 (Ortholog(s) have thioredoxin peroxidase activity, role in cell redox homeostasis, cellular response to oxidative stress, response to metal ion and peroxisome, plasma membrane enriched fraction localization)
1469	2	20.19	20.0796	*<0.1%	<0.1%	1	20.19	14.96	92.8	5270000	(K)TPYDNVDTVLIR(E)	42068.7	9.06	Afu1g12800	Afu1g12800|AFUB_012270	Afu1g12800 (Putative NADPH isocitrate dehydrogenase
1470	2	20.18	18.6695	*<0.1%	<0.1%	1	14.59	16.58	90.7	37100000	(K)TIFLEIPYEGGK(T)	49272.1	5.57	Afu8g00530	Afu8g00530|AFUB_086040	Afu8g00530 (Putative alpha/beta hydrolase
1471	3	20.18	21.6278	*<0.1%	<0.1%	1	20.18	15.02	96.5	20800000	(R)IPSAVGYQPTLAVDMGGMQER(I)	55619.4	5.3	Afu5g10550	Afu5g10550|AFUB_058170	Afu5g10550 (ATP synthase F1, beta subunit
1472	2	20.18	20.2837	*<0.1%	<0.1%	1	14.91	20.18	97.2	6540000	(K)LVEDPQIVAPFLPK(L)	118564	5.84	Afu7g05660	Afu7g05660|AFUB_091240	Afu7g05660 (Putative translation elongation factor eEF-3
1473	3	20.18	21.5785	*<0.1%	<0.1%	1	20.18	16.41	91.8	19000000	(R)VGVSLIAVDQSAITGESLAVDK(Y)	109789	5.21	Afu3g07640	Afu3g07640|AFUB_041460	Afu3g07640 (Putative plasma membrane H+ ATPase
1474	2	20.18	20.964	*<0.1%	<0.1%	1	20.18	20.18	84	8260000	(R)DVLYFNDNDGTPLVEK(I)	56255.1	5.86	Afu6g08050	Afu6g08050|AFUB_074040	Afu6g08050 (6-phosphogluconate dehydrogenase
1475	2	20.18	18.6948	*<0.1%	<0.1%	1	13.42	13.84	96.4	7160000	(R)YTLVDDSEQTIEEMK(S)	437829	5.71	Afu8g00540	Afu8g00540|AFUB_086030	Afu8g00540 (Non-ribosomal peptide synthetase (NRPS)
1476	2	20.18	17.6644	*<0.1%	<0.1%	1	10.69	10.38	88.2	8150000	(R)GLGMPVNEIADVFAK(W)	56255.1	5.86	Afu6g08050	Afu6g08050|AFUB_074040	Afu6g08050 (6-phosphogluconate dehydrogenase
1477	2	20.18	16.4616	*0.3%	<0.1%	1	5.93	5.87	94.9	37100000	(R)MVASAGGPEEIQR(V)	101544	5.49	Afu8g00440	Afu8g00440|AFUB_086130	Afu8g00440 (Putative steroid monooxygenase
1478	2	20.18	17.6122	*<0.1%	<0.1%	1	10.26	11.16	91.5	21600000	(K)VMQDFVDSGEGQR(V)	101544	5.49	Afu8g00440	Afu8g00440|AFUB_086130	Afu8g00440 (Putative steroid monooxygenase
1479	2	20.17	20.1462	*<0.1%	<0.1%	1	16.79	20.17	94.1	17400000	(K)ALQEGPQVVVGTPGR(V)	46005.9	5.06	Afu3g08160	Afu3g08160|AFUB_040950	Afu3g08160 (Eukaryotic translation initiation factor eIF4A
1480	2	20.17	21.6962	*<0.1%	<0.1%	1	20.17	20.17	94.1	7730000	(K)LTAIESLAGVDILCSDK(T)	109789	5.21	Afu3g07640	Afu3g07640|Afu5g03550|AFUB_052070|AFUB_041460	Afu3g07640 (Putative plasma membrane H+ ATPase
1481	2	20.17	17.7004	*<0.1%	<0.1%	1	13.85	13.11	92.7	25600000	(R)GECTFQPILDPNPANVR(V)	34401.3	4.72	Afu8g00480	Afu8g00480|AFUB_086090	Afu8g00480 (Ortholog of A. nidulans FGSC A4 : AN6818, A. oryzae RIB40 : AO090010000026, N. fischeri NRRL 181 : NFIA_093990, Aspergillus flavus NRRL 3357 : AFL2T_11293 and A. fumigatus A1163 : AFUB_086090)
1482	2	20.17	19.321	*<0.1%	<0.1%	1	14.89	15.45	93.7	10100000	(R)IIPQFMLQGGDFTK(G)	17855	7.91	Afu3g07430	Afu3g07430|AFUB_041650	Afu3g07430 (Putative peptidyl-prolyl cis-trans isomerase
1483	2	20.17	21.8969	*<0.1%	<0.1%	1	20.17	20.17	90.9	4340000	(K)LTPVQAEYLGLDIAGPFK(S)	49059.7	5.82	Afu1g10130	Afu1g10130|AFUB_009540	Afu1g10130 (Putative adenosylhomocysteinase
1484	2	20.17	16.8935	*<0.1%	<0.1%	1	13.66	9.55	92.3	22000000	(K)ADLINNLGTIAR(S)	80695.5	4.94	Afu5g04170	Afu5g04170|AFUB_052690	Afu5g04170 (Putative heat shock protein
1485	2	20.17	19.2194	*<0.1%	<0.1%	1	15.49	13.69	91.4	5300000	(K)AGGETLTLDQLALR(A)	20853	11.82	Afu2g07380	Afu2g07380|AFUB_023440	Afu2g07380 (Ribosomal protein L18)
1486	2	20.17	20.6127	*<0.1%	<0.1%	1	20.17	20.17	92.2	7580000	(R)EILEGLLVGTVK(R)	24367.9	5.35	Afu2g04710	Afu2g04710|AFUB_021740	Afu2g04710 (Has domain(s) with predicted heme binding activity)
1487	2	20.17	17.8934	*<0.1%	<0.1%	1	13.72	12.42	92.4	36500000	(R)DNIQGITKPAIR(R)	11370.1	11.36	Afu1g13780	Afu1g13780|Afu2g13860|AFUB_029490|AFUB_013260	Afu1g13780 (Has domain(s) with predicted DNA binding activity, role in nucleosome assembly, transcription initiation, DNA-dependent and nucleosome, nucleus localization)
1488	3	20.16	21.5076	*<0.1%	<0.1%	1	20.16	20.16	97.7	5210000	(K)NMITGTSQADCAILIIASGTGEFEAGISK(D)	54298.3	9.44	Afu1g06390	Afu1g06390|AFUB_006770	Afu1g06390 (Putative translation elongation factor EF-1 alpha subunit
1489	2	20.16	20.3608	*<0.1%	<0.1%	1	14.37	16.53	90.2	1990000	(K)DGDNDLEGIEAAIHEAK(K)	75283	6.13	Afu1g13500	Afu1g13500|AFUB_012990	Afu1g13500 (Putative transketolase
1490	2	20.16	19.8575	*<0.1%	<0.1%	1	8.81	11.86	92.5	4330000	(K)NQAIVDEIEGYVK(N)	28809.6	9.27	Afu6g03810	Afu6g03810|AFUB_094490	Afu6g03810 (Putative mitochondrial ATP synthase D chain
1491	3	20.15	18.1316	*<0.1%	<0.1%	1	10.03	12.2	84.3	16700000	(R)IHFPLVAYAPVISAAK(A)	50823.1	4.99	Afu1g02550	Afu1g02550|AFUB_002930	Afu1g02550 (Tubulin alpha-1 subunit
1492	2	20.15	18.8132	*<0.1%	<0.1%	1	13.26	9.96	95.7	14500000	(R)AAAPCVVFLDELDSIAK(S)	90558.9	5.09	Afu2g17110	Afu2g17110|AFUB_032770	Afu2g17110 (Putative cell division control protein
1493	2	20.15	20.8561	*<0.1%	<0.1%	1	16.29	20.15	98.1	3880000	(K)AVDILADILQNSK(L)	53326	5.9	Afu1g14200	Afu1g14200|AFUB_013740	Afu1g14200 (Putative mitochondrial processing peptidase beta subunit
1494	2	20.15	16.8668	*<0.1%	<0.1%	1	9.03	10.65	93.5	31700000	(K)AGISLNPNFVK(L)	36484.8	6.98	Afu5g01970	Afu5g01970|AFUB_050490	Afu5g01970 (Glyceraldehyde-3-phosphate dehydrogenase
1495	2	20.15	17.8266	*<0.1%	<0.1%	1	12.15	13.86	93.6	5150000	(R)GECTFQPILDPNPANVR(V)	34401.3	4.72	Afu8g00480	Afu8g00480|AFUB_086090	Afu8g00480 (Ortholog of A. nidulans FGSC A4 : AN6818, A. oryzae RIB40 : AO090010000026, N. fischeri NRRL 181 : NFIA_093990, Aspergillus flavus NRRL 3357 : AFL2T_11293 and A. fumigatus A1163 : AFUB_086090)
1496	2	20.15	18.0873	*<0.1%	<0.1%	1	16.91	14.56	94.6	18800000	(R)GISELGIYPAVDPLDSK(S)	55619.4	5.3	Afu5g10550	Afu5g10550|AFUB_058170	Afu5g10550 (ATP synthase F1, beta subunit
1497	2	20.15	20.4531	*<0.1%	<0.1%	1	14.32	15.61	92.1	5940000	(K)LTAIESLAGVDILCSDK(T)	109789	5.21	Afu3g07640	Afu3g07640|Afu5g03550|AFUB_052070|AFUB_041460	Afu3g07640 (Putative plasma membrane H+ ATPase
1498	2	20.14	20.827	*<0.1%	<0.1%	1	20.14	20.14	97.9	2040000	(K)ANQVTGDDILFLSDPQAR(F)	22063.9	8.67	Afu5g01440	Afu5g01440|AFUB_049980	Afu5g01440 (Ortholog(s) have thioredoxin peroxidase activity, role in cell redox homeostasis, cellular response to oxidative stress, response to metal ion and peroxisome, plasma membrane enriched fraction localization)
1499	2	20.14	17.6547	*<0.1%	<0.1%	1	17.06	13.33	86.3	4300000	(K)DYVLPQNLVANADLAR(L)	40560.2	11.04	Afu5g03020	Afu5g03020|AFUB_051530	Afu5g03020 (60S ribosomal protein L4)
1500	2	20.14	18.8199	*<0.1%	<0.1%	1	13.84	12.89	93.4	8940000	(K)GSEIVLIPAGVPR(K)	35897.4	9.08	Afu7g05740	Afu7g05740|AFUB_091320	Afu7g05740 (Putative NAD-dependent malate dehydrogenase
1501	2	20.13	18.851	*<0.1%	<0.1%	1	13.66	14.07	93.4	66700000	(K)GVVDSEDLPLNLSR(E)	80695.5	4.94	Afu5g04170	Afu5g04170|AFUB_052690	Afu5g04170 (Putative heat shock protein
1502	3	20.13	17.4179	*<0.1%	<0.1%	1	11.83	9.39	92.6	4740000	(R)TIGESLLNSPSEGLGPITPSPMGALISR(W)	437829	5.71	Afu8g00540	Afu8g00540|AFUB_086030	Afu8g00540 (Non-ribosomal peptide synthetase (NRPS)
1503	2	20.13	17.6088	*<0.1%	<0.1%	1	11.05	12.43	96.7	7930000	(R)FEELCQDLFR(S)	69830.2	5.09	Afu1g07440	Afu1g07440|AFUB_007770	Afu1g07440 (Molecular chaperone
1504	2	20.12	20.9663	*<0.1%	<0.1%	1	11.93	20.12	92.3	18900000	(R)VPTSDVSVIDLTCR(I)	36253.5	6.17	Afu5g01030	Afu5g01030|AFUB_049500	Afu5g01030 (Putative glyceraldehyde 3-phosphate dehydrogenase
1505	2	20.12	18.4676	*<0.1%	<0.1%	1	13.62	12.86	96.7	6290000	(R)YTLVDDSEQTIEEMK(S)	437829	5.71	Afu8g00540	Afu8g00540|AFUB_086030	Afu8g00540 (Non-ribosomal peptide synthetase (NRPS)
1506	3	20.11	19.4009	*<0.1%	<0.1%	1	12.35	13.9	100	89500000	(K)QSVPHDYYGSDVEGELFPK(D)	29553.2	5.21	Afu8g00550	Afu8g00550|AFUB_086020	Afu8g00550 (Putative methyl transferase
1507	3	20.11	18.1433	*<0.1%	<0.1%	1	8.43	13.24	93.4	12400000	(R)EAGIHVPDTFEELPQLLK(Q)	79398.3	9	Afu6g10650	Afu6g10650|AFUB_076690	Afu6g10650 (Putative ATP citrate lyase, subunit 1
1508	3	20.11	19.809	*<0.1%	<0.1%	1	15.28	12.98	92	8020000	(K)GTFPEVYVPTVFENYVADVEVDGK(H)	22929	6.09	Afu6g06900	Afu6g06900|AFUB_072830	Afu6g06900 (Putative Rho-type GTPase
1509	2	20.11	20.0953	*<0.1%	<0.1%	1	20.11	20.11	89.4	8030000	(R)FTQAGSEVSALLGR(I)	55619.4	5.3	Afu5g10550	Afu5g10550|AFUB_058170	Afu5g10550 (ATP synthase F1, beta subunit
1510	2	20.11	17.9287	*<0.1%	<0.1%	1	15.42	14.76	93	5030000	(R)FSPNPQNPVIVSAGWDK(L)	35378.1	6.06	Afu4g13170	Afu4g13170|AFUB_070060	Afu4g13170 (G-protein complex beta subunit
1511	2	20.11	18.9119	*<0.1%	<0.1%	1	16.24	15.04	94	4540000	(K)NALTGTDIVVIPAGIPR(K)	34980.7	6.78	Afu6g05210	Afu6g05210|AFUB_093060	Afu6g05210 (Putative NAD-dependent malate dehydrogenase with a predicted role in the citric acid cycle
1512	3	20.11	18.4368	*<0.1%	<0.1%	1	9.97	11.35	92.1	2240000	(K)NLAPTWETLANDFALEPNVVIAK(V)	40538.4	6.12	Afu5g12260	Afu5g12260|AFUB_059890	Afu5g12260 (Putative disulfide isomerase)
1513	2	20.11	18.2921	*<0.1%	<0.1%	1	10.11	11.96	94.8	39100000	(K)NLVGTSGFTSAR(L)	44878.6	4.91	Afu3g00270	Afu3g00270|AFUB_048180	Afu3g00270 (Cell wall glucanase
1514	2	20.1	20.21	*<0.1%	<0.1%	1	20.1	20.1	95.1	74100000	(K)GILTYTEDDIVSK(D)	36253.5	6.17	Afu5g01030	Afu5g01030|AFUB_049500	Afu5g01030 (Putative glyceraldehyde 3-phosphate dehydrogenase
1515	2	20.1	21.0406	*<0.1%	<0.1%	1	20.1	20.1	98.2	8800000	(R)TVAHDLFEEGVEQPIK(G)	27898.2	5.46	Afu8g00390	Afu8g00390|AFUB_086180	Afu8g00390 (Has domain(s) with predicted O-methyltransferase activity)
1516	3	20.1	18.8367	*<0.1%	<0.1%	1	13.54	13.8	88.7	2080000	(K)ELATEVLPHLPTAVDASLLSHIADK(I)	119640	6.47	Afu4g11650	Afu4g11650|AFUB_068670	Afu4g11650 (Putative alpha-ketoglutarate dehydrogenase complex subunit
1517	2	20.1	20.9087	*<0.1%	<0.1%	1	20.1	20.1	90.2	27300000	(K)TLASDGIAGLYR(G)	33377.9	10.01	Afu1g05390	Afu1g05390|AFUB_005740	Afu1g05390 (Ortholog(s) have ATP:ADP antiporter activity, role in ADP transport, ATP transport, aerobic respiration, anaerobic respiration, apoptotic process, heme transport, mitochondrial transport and mitochondrial inner membrane localization)
1518	2	20.1	17.5935	*<0.1%	<0.1%	1	7.58	9.57	88.8	5640000	(K)LLPWLDGMLDEDER(Y)	39961.4	5.54	Afu3g11690	Afu3g11690|AFUB_037500	Afu3g11690 (Putative class II fructose-bisphosphate aldolase
1519	2	20.1	18.5814	*<0.1%	<0.1%	1	13.49	12.46	95.7	10900000	(R)SFNDPDVEIEQK(Y)	80328.6	5.08	Afu1g12610	Afu1g12610	Afu1g12610 (Hsp70 chaperone
1520	2	20.09	19.0422	*<0.1%	<0.1%	1	14.95	13.42	94.8	5560000	(K)DSEVEIVGGSFEPK(K)	48456.3	6.7	Afu1g12170	Afu1g12170|AFUB_011640	Afu1g12170 (Putative translation elongation factor EF-Tu
1521	2	20.09	18.607	*<0.1%	<0.1%	1	12.19	12.25	92.3	13500000	(R)EVELLGGEVSSTHSR(E)	48088.3	8.89	Afu5g04210	Afu5g04210|AFUB_052730	Afu5g04210 (Putative ubiquinol-cytochrome C reductase complex core protein 2
1522	2	20.08	19.6173	*<0.1%	<0.1%	1	15.59	14.94	95.6	16900000	(R)VTGGEVGAQSALAPK(I)	18325	9.99	Afu1g03390	Afu1g03390|AFUB_003800	Afu1g03390 (Putative 60S ribosomal protein L12)
1523	2	20.08	17.7871	*<0.1%	<0.1%	1	15.58	11.15	97.9	961000	(K)ASVAAVGDLFQLPYGEDLGLTV(-)	48088.3	8.89	Afu5g04210	Afu5g04210|AFUB_052730	Afu5g04210 (Putative ubiquinol-cytochrome C reductase complex core protein 2
1524	3	20.08	19.8751	*<0.1%	<0.1%	1	16.04	14.39	89.8	13000000	(K)DYLWSTLNAGQVVPGYGHAVLR(K)	52339	8.87	Afu5g04230	Afu5g04230|AFUB_052750	Afu5g04230 (Putative citrate synthase
1525	2	20.08	19.636	*<0.1%	<0.1%	1	12.45	14.25	96.5	14300000	(K)WLTYEQLADLYK(S)	47418.6	5.39	Afu6g06770	Afu6g06770|AFUB_072700	Afu6g06770 (Putative enolase
1526	2	20.07	16.2472	*0.3%	<0.1%	1	11.41	10.5	92.9	19300000	(R)TDPTYPAGFMDVISIEK(T)	29662	10.23	Afu3g06840	Afu3g06840|AFUB_042210	Afu3g06840 (Putative cytosolic small ribosomal subunit S4)
1527	2	20.07	18.2827	*<0.1%	<0.1%	1	13.23	12.23	91.7	3990000	(R)AAAPCVVFLDELDSIAK(S)	90558.9	5.09	Afu2g17110	Afu2g17110|AFUB_032770	Afu2g17110 (Putative cell division control protein
1528	2	20.07	20.6971	*<0.1%	<0.1%	1	14.45	16.75	97	3090000	(R)VYSTDCNSLEYIGEAAR(T)	64478.1	5.39	Afu8g05610	Afu8g05610|AFUB_081940	Afu8g05610 (Putative cell wall glucanase)
1529	2	20.07	20.0846	*<0.1%	<0.1%	1	20.07	20.07	91.2	29600000	(K)VNQIGTLTESIQAAK(D)	47418.6	5.39	Afu6g06770	Afu6g06770|AFUB_072700	Afu6g06770 (Putative enolase
1530	2	20.07	18.435	*<0.1%	<0.1%	1	11.48	8.53	95.6	29100000	(K)AILNMSQCSEEEAAK(F)	109789	5.21	Afu3g07640	Afu3g07640|AFUB_041460	Afu3g07640 (Putative plasma membrane H+ ATPase
1531	2	20.06	21.1224	*<0.1%	<0.1%	1	20.06	20.06	94.7	42700000	(R)ELAEEGYSGVEVR(V)	29372.1	9.41	Afu1g05630	Afu1g05630|AFUB_006000	Afu1g05630 (40S ribosomal protein S3)
1532	2	20.06	16.4719	*0.3%	<0.1%	1	9.76	9.3	81.9	51700000	(K)EQVPGYDNYYDKL(-)	93652.8	6.52	Afu2g13530	Afu2g13530|AFUB_029170	Afu2g13530 (Putative translation elongation factor EF-2 subunit
1533	3	20.06	18.8493	*<0.1%	<0.1%	1	14.64	12.38	93.4	6040000	(K)HIASFEPEFASLPGDASK(A)	25244.6	4.42	Afu1g11190	Afu1g11190|AFUB_010620	Afu1g11190 (Putative eukaryotic translation elongation factor 1 subunit eEF1-beta
1534	2	20.06	18.3481	*<0.1%	<0.1%	1	7.54	12.28	94.7	15900000	(R)TGEIVDVPVGPELLGR(V)	60159.9	9.32	Afu8g05320	Afu8g05320|AFUB_082210	Afu8g05320 (Putative mitochondrial F1 ATPase subunit alpha
1535	2	20.05	21.6391	*<0.1%	<0.1%	1	20.05	20.05	95.7	8390000	(K)TIVVIGTITDDNR(L)	20853	11.82	Afu2g07380	Afu2g07380|AFUB_023440	Afu2g07380 (Ribosomal protein L18)
1536	3	20.05	18.9252	*<0.1%	<0.1%	1	10.56	14.39	89.2	176000000	(R)GHLTAMTGDGVNDAPSLK(K)	109789	5.21	Afu3g07640	Afu3g07640|Afu5g03550|AFUB_052070|AFUB_041460	Afu3g07640 (Putative plasma membrane H+ ATPase
1537	2	20.05	20.9661	*<0.1%	<0.1%	1	20.05	20.05	80.8	143000000	(K)TLASDGIAGLYR(G)	33377.9	10.01	Afu1g05390	Afu1g05390|AFUB_005740	Afu1g05390 (Ortholog(s) have ATP:ADP antiporter activity, role in ADP transport, ATP transport, aerobic respiration, anaerobic respiration, apoptotic process, heme transport, mitochondrial transport and mitochondrial inner membrane localization)
1538	2	20.05	20.1189	*<0.1%	<0.1%	1	20.05	20.05	92.2	31200000	(R)SPLEEFSDVLR(Q)	28361.4	10.61	Afu7g01460	Afu7g01460|AFUB_088030	Afu7g01460 (Ribosomal protein S5)
1539	3	20.05	17.0453	*<0.1%	<0.1%	1	10.87	9.78	89.5	9580000	(K)VLQEVHDLMEASGLPTFVAPMGK(G)	63339.7	6.08	Afu3g11070	Afu3g11070|AFUB_038070	Afu3g11070 (Putative pyruvate decarboxylase with a predicted role in pyruvate metabolism
1540	2	20.05	17.901	*<0.1%	<0.1%	1	13.22	10.45	96.6	7610000	(K)EALAGFVGAEVDK(L)	15052.3	5.84	Afu5g09330	Afu5g09330|AFUB_056870	Afu5g09330 (CipC-like, hyphal-specific protein
1541	3	20.05	16.9713	*<0.1%	<0.1%	1	4.96	10.55	92.8	4320000	(R)VFITDDATDLIPEWLGFIK(G)	80695.5	4.94	Afu5g04170	Afu5g04170|AFUB_052690	Afu5g04170 (Putative heat shock protein
1542	2	20.04	20.122	*<0.1%	<0.1%	1	15.81	15.86	95.6	77900000	(K)MASEMFTGIGVGDFANNNK(S)	29553.2	5.21	Afu8g00550	Afu8g00550|AFUB_086020	Afu8g00550 (Putative methyl transferase
1543	2	20.04	19.5658	*<0.1%	<0.1%	1	11.27	11.57	95.7	4050000	(K)DAGAIAGLNVLR(I)	67142.9	5.3	Afu8g03930	Afu8g03930|AFUB_083640	Afu8g03930 (Putative Hsp70 chaperone
1544	2	20.04	18.6785	*<0.1%	<0.1%	1	16.22	13.74	95.8	6760000	(K)NALTGTDIVVIPAGIPR(K)	34980.7	6.78	Afu6g05210	Afu6g05210|AFUB_093060	Afu6g05210 (Putative NAD-dependent malate dehydrogenase with a predicted role in the citric acid cycle
1545	3	20.04	18.2483	*<0.1%	<0.1%	1	16.54	10.97	88.7	2650000	(K)QTVGGVHVTPEMLESVQIPLEADK(V)	101544	5.49	Afu8g00440	Afu8g00440|AFUB_086130	Afu8g00440 (Putative steroid monooxygenase
1546	2	20.04	18.2491	*<0.1%	<0.1%	1	11.3	11.23	92.2	18900000	(R)VTGGEVGAQSALAPK(I)	18325	9.99	Afu1g03390	Afu1g03390|AFUB_003800	Afu1g03390 (Putative 60S ribosomal protein L12)
1547	2	20.03	18.7934	*<0.1%	<0.1%	1	14.24	16.62	84.7	35000000	(R)SYVVGDAPSQADVVTFK(A)	25244.6	4.42	Afu1g11190	Afu1g11190|AFUB_010620	Afu1g11190 (Putative eukaryotic translation elongation factor 1 subunit eEF1-beta
1548	3	20.03	20.9322	*<0.1%	<0.1%	1	20.03	20.03	96.8	10600000	(R)LALIDLLDSRPGLIFQNQDTSK(L)	54664.7	5.05	Afu2g05910	Afu2g05910|AFUB_022950	Afu2g05910 (Putative hexokinase
1549	2	20.03	21.7384	*<0.1%	<0.1%	1	20.03	20.03	93.6	39000000	(R)TYAAEIASAVSSR(K)	15023.6	11.43	Afu2g16370	Afu2g16370|AFUB_032040	Afu2g16370 (60S ribosomal protein L32)
1550	2	20.03	18.2607	*<0.1%	<0.1%	1	15.72	11.54	96.1	5390000	(K)TAVALDAMLNQK(R)	60159.9	9.32	Afu8g05320	Afu8g05320|AFUB_082210	Afu8g05320 (Putative mitochondrial F1 ATPase subunit alpha
1551	3	20.03	18.1165	*<0.1%	<0.1%	1	11.06	14.1	80.3	3840000	(R)KGVNLPGTDVDLPALSEK(D)	58840.5	6.6	Afu6g07430	Afu6g07430|AFUB_073410	Afu6g07430 (Putative pyruvate kinase
1552	2	20.03	18.4729	*<0.1%	<0.1%	1	20.03	16.93	90.4	5250000	(K)ANAGIGTNPDEIVSYINEVR(S)	44878.6	4.91	Afu3g00270	Afu3g00270|AFUB_048180	Afu3g00270 (Cell wall glucanase
1553	2	20.03	20.5057	*<0.1%	<0.1%	1	14.99	16.64	90.1	5200000	(K)TTPAGIFNLADISDLAK(E)	57002	5.03	Afu4g12450	Afu4g12450|AFUB_069410	Afu4g12450 (Putative PH domain protein
1554	2	20.02	19.3777	*<0.1%	<0.1%	1	16.1	14.62	90.3	2040000	(R)TEAVEALYQDMAAR(H)	17403.1	10.69	Afu1g04530	Afu1g04530|AFUB_004870	Afu1g04530 (Ribosomal L18ae protein family)
1555	2	20.02	19.6945	*<0.1%	<0.1%	1	16.48	15.91	96.1	2490000	(R)ELLAEALSIIQGDSQSTK(V)	436310	5.73	AFUB_086030	AFUB_086030	AFUB_086030 (hybrid NRPS/PKS enzyme, putative)
1556	2	20.02	20.1244	*<0.1%	<0.1%	1	16.49	15.89	95.6	72000000	(K)MASEMFTGIGVGDFANNNK(S)	29553.2	5.21	Afu8g00550	Afu8g00550|AFUB_086020	Afu8g00550 (Putative methyl transferase
1557	2	20.01	21.0649	*<0.1%	<0.1%	1	20.01	20.01	91.6	8560000	(R)TAQAEGVmSLWR(G)	33377.9	10.01	Afu1g05390	Afu1g05390|AFUB_005740	Afu1g05390 (Ortholog(s) have ATP:ADP antiporter activity, role in ADP transport, ATP transport, aerobic respiration, anaerobic respiration, apoptotic process, heme transport, mitochondrial transport and mitochondrial inner membrane localization)
1558	2	20	17.8202	*<0.1%	<0.1%	1	13.07	14.94	92.2	17400000	(K)AYTAYGPESTELPTNPK(D)	25244.6	4.42	Afu1g11190	Afu1g11190|AFUB_010620	Afu1g11190 (Putative eukaryotic translation elongation factor 1 subunit eEF1-beta
1559	3	20	21.1281	*<0.1%	<0.1%	1	11.75	16.84	92.9	4590000	(K)ILGGSSVTQICDEVVASLSFDK(S)	437829	5.71	Afu8g00540	Afu8g00540|AFUB_086030	Afu8g00540 (Non-ribosomal peptide synthetase (NRPS)
1560	2	20	18.6824	*<0.1%	<0.1%	1	16.68	15.85	95.5	5940000	(R)FDTGVVCMVTGGR(N)	29662	10.23	Afu3g06840	Afu3g06840|AFUB_042210	Afu3g06840 (Putative cytosolic small ribosomal subunit S4)
1561	3	20	18.4532	*<0.1%	<0.1%	1	10.39	11.25	93.7	4730000	(K)NFVPSLPAEFQDIDVLVNNAGLVK(G)	29745.9	9.72	Afu5g11240	Afu5g11240|AFUB_058800	Afu5g11240 (Ortholog(s) have intracellular localization)
1562	2	20	21.7188	*<0.1%	<0.1%	1	20	20	92.6	3890000	(K)IELEVLETLQAVLK(-)	17639.8	5.27	Afu1g03100	Afu1g03100|AFUB_003510	Afu1g03100 (Putative ATP synthase delta chain)
1563	2	20	18.7173	*<0.1%	<0.1%	1	20	12.16	98.3	2340000	(R)SPLEEFSDVLR(Q)	28361.4	10.61	Afu7g01460	Afu7g01460|AFUB_088030	Afu7g01460 (Ribosomal protein S5)
1564	2	20	20.998	*<0.1%	<0.1%	1	20	20	95.6	6530000	(K)LTAIESLAGVDILCSDK(T)	109789	5.21	Afu3g07640	Afu3g07640|Afu5g03550|AFUB_052070|AFUB_041460	Afu3g07640 (Putative plasma membrane H+ ATPase
1565	2	20	17.5176	*<0.1%	<0.1%	1	15.71	11.36	89.4	8140000	(K)LLVPAINVNDSVTK(S)	49059.7	5.82	Afu1g10130	Afu1g10130|AFUB_009540	Afu1g10130 (Putative adenosylhomocysteinase
1566	2	19.99	20.2631	*<0.1%	<0.1%	1	9.86	16.13	95.7	4050000	(K)AILNMSQCSEEEAAK(F)	109789	5.21	Afu3g07640	Afu3g07640|AFUB_041460	Afu3g07640 (Putative plasma membrane H+ ATPase
1567	2	19.99	19.2585	*<0.1%	<0.1%	1	19.99	14.12	90.6	7130000	(K)WIATDVAYGGLQAK(I)	49272.1	5.57	Afu8g00530	Afu8g00530|AFUB_086040	Afu8g00530 (Putative alpha/beta hydrolase
1568	3	19.99	21.1741	*<0.1%	<0.1%	1	19.99	19.99	93.1	22400000	(R)HAENEGNLDEYTALNR(Y)	109789	5.21	Afu3g07640	Afu3g07640|AFUB_041460	Afu3g07640 (Putative plasma membrane H+ ATPase
1569	2	19.99	17.984	*<0.1%	<0.1%	1	11.01	9.36	98.3	6150000	(R)YFLPATGITSIPK(E)	101544	5.49	Afu8g00440	Afu8g00440|AFUB_086130	Afu8g00440 (Putative steroid monooxygenase
1570	2	19.99	18.3082	*<0.1%	<0.1%	1	12.27	11.27	90.6	4670000	(K)VALVFGQMNEPPGAR(A)	55619.4	5.3	Afu5g10550	Afu5g10550|AFUB_058170	Afu5g10550 (ATP synthase F1, beta subunit
1571	2	19.98	20.5772	*<0.1%	<0.1%	1	19.98	19.98	93.4	49500000	(R)TIQFVDWCPTGFK(I)	50823.1	4.99	Afu1g02550	Afu1g02550|AFUB_002930	Afu1g02550 (Tubulin alpha-1 subunit
1572	3	19.98	21.3695	*<0.1%	<0.1%	1	19.98	19.98	93.3	3840000	(R)AEVSDVANAVLDGADCVMLSGETAK(G)	58840.5	6.6	Afu6g07430	Afu6g07430|AFUB_073410	Afu6g07430 (Putative pyruvate kinase
1573	3	19.98	18.8048	*<0.1%	<0.1%	1	9.46	14.71	96.2	13400000	(R)EAGIHVPDTFEELPQLLK(Q)	79398.3	9	Afu6g10650	Afu6g10650|AFUB_076690	Afu6g10650 (Putative ATP citrate lyase, subunit 1
1574	2	19.98	18.5196	*<0.1%	<0.1%	1	19.98	10.84	94.1	18700000	(K)YQVVEMLQQR(G)	109789	5.21	Afu3g07640	Afu3g07640|AFUB_041460	Afu3g07640 (Putative plasma membrane H+ ATPase
1575	2	19.98	21.898	*<0.1%	<0.1%	1	13.37	19.98	95.3	40800000	(R)VPTSNVSVVDLTCR(L)	36484.8	6.98	Afu5g01970	Afu5g01970|AFUB_050490	Afu5g01970 (Glyceraldehyde-3-phosphate dehydrogenase
1576	2	19.98	17.3406	*<0.1%	<0.1%	1	9.58	10.64	94.5	4650000	(K)LTFPIIADPSR(K)	23506.3	5.38	Afu4g08580	Afu4g08580|AFUB_065670	Afu4g08580 (Mitochondrial peroxiredoxin
1577	2	19.98	17.835	*<0.1%	<0.1%	1	10.98	9.17	100	21800000	(K)DLEEDHAGVPLR(I)	93652.8	6.52	Afu2g13530	Afu2g13530|AFUB_029170	Afu2g13530 (Putative translation elongation factor EF-2 subunit
1578	2	19.98	21.2024	*<0.1%	<0.1%	1	19.98	19.98	93.7	14700000	(R)ELAEEGYSGVEVR(V)	29372.1	9.41	Afu1g05630	Afu1g05630|AFUB_006000	Afu1g05630 (40S ribosomal protein S3)
1579	3	19.97	19.3494	*<0.1%	<0.1%	1	19.97	13.95	89.9	37200000	(K)GAADADFQALQAEEGPFVSGER(A)	18199	5.13	Afu8g00430	Afu8g00430|AFUB_086140	Afu8g00430 (Ortholog of A. nidulans AN1088
1580	3	19.97	20.6985	*<0.1%	<0.1%	1	19.97	19.97	88.5	8030000	(R)FYAEKDPSQIPWSETGAAYIVESTGVFTTK(E)	36484.8	6.98	Afu5g01970	Afu5g01970|AFUB_050490	Afu5g01970 (Glyceraldehyde-3-phosphate dehydrogenase
1581	2	19.97	18.1452	*<0.1%	<0.1%	1	13.18	9	91.2	6910000	(R)AAAPCVVFLDELDSIAK(S)	90558.9	5.09	Afu2g17110	Afu2g17110|AFUB_032770	Afu2g17110 (Putative cell division control protein
1582	3	19.97	21.7585	*<0.1%	<0.1%	1	19.97	19.97	91.6	2380000	(K)ENLQEILNPDIIEGILAEGR(N)	43842.6	6.18	Afu5g10640	Afu5g10640|AFUB_058260	Afu5g10640 (Ortholog(s) have tyrosine-tRNA ligase activity, role in tyrosyl-tRNA aminoacylation and cytoplasm, nucleus localization)
1583	2	19.97	18.8785	*<0.1%	<0.1%	1	16.72	16.6	91	6060000	(K)VVIAYEPVWAIGTGK(V)	28295.9	5.87	Afu5g13450	Afu5g13450|AFUB_061150	Afu5g13450 (Putative triosephosphate isomerase
1584	2	19.97	20.1084	*<0.1%	<0.1%	1	19.97	19.97	96.5	8010000	(K)GILTYTEDDIVSK(D)	36253.5	6.17	Afu5g01030	Afu5g01030|AFUB_049500	Afu5g01030 (Putative glyceraldehyde 3-phosphate dehydrogenase
1585	3	19.97	18.5888	*<0.1%	<0.1%	1	10.16	11.45	85.8	11800000	(R)MLVPMVDVIFADVAQPDQAR(I)	32685.8	10.43	Afu1g14220	Afu1g14220|AFUB_013760	Afu1g14220 (Nucleolar protein)
1586	3	19.97	19.2122	*<0.1%	<0.1%	1	6.46	9.61	74	22100000	(R)ILDLHEDGTITAMTETGDVK(Q)	61519.4	8.94	Afu5g08830	Afu5g08830|AFUB_056360	Afu5g08830 (Putative woronin body protein
1587	2	19.96	21.7864	*<0.1%	<0.1%	1	19.96	19.96	89.8	17900000	(K)RVQVALEDFNTAGQL(-)	39961.4	5.54	Afu3g11690	Afu3g11690|AFUB_037500	Afu3g11690 (Putative class II fructose-bisphosphate aldolase
1588	3	19.96	20.8293	*<0.1%	<0.1%	1	12.32	15.04	100	8670000	(K)QSVPHDYYGSDVEGELFPK(D)	29553.2	5.21	Afu8g00550	Afu8g00550|AFUB_086020	Afu8g00550 (Putative methyl transferase
1589	3	19.96	20.069	*<0.1%	<0.1%	1	10.79	12.8	80.5	17400000	(K)QSVPHDYYGSDVEGELFPK(D)	29553.2	5.21	Afu8g00550	Afu8g00550|AFUB_086020	Afu8g00550 (Putative methyl transferase
1590	3	19.95	18.1202	*<0.1%	<0.1%	1	13.85	12.24	91.8	46200000	(K)MVPSKPMCVESFTDYPPLGR(F)	54298.3	9.44	Afu1g06390	Afu1g06390|AFUB_006770	Afu1g06390 (Putative translation elongation factor EF-1 alpha subunit
1591	2	19.95	18.7661	*<0.1%	<0.1%	1	14.15	10.24	93.1	2190000	(R)AAAPCVVFLDELDSIAK(S)	90558.9	5.09	Afu2g17110	Afu2g17110|AFUB_032770	Afu2g17110 (Putative cell division control protein
1592	2	19.95	21.0012	*<0.1%	<0.1%	1	19.95	19.95	92.5	2070000	(R)AAAPCVVFLDELDSIAK(S)	90558.9	5.09	Afu2g17110	Afu2g17110|AFUB_032770	Afu2g17110 (Putative cell division control protein
1593	2	19.95	18.6206	*<0.1%	<0.1%	1	14.98	14.98	96.6	1190000	(K)ASVAAVGDLFQLPYGEDLGLTV(-)	48088.3	8.89	Afu5g04210	Afu5g04210|AFUB_052730	Afu5g04210 (Putative ubiquinol-cytochrome C reductase complex core protein 2
1594	2	19.95	20.7287	*<0.1%	<0.1%	1	14.87	19.95	90.6	12300000	(R)VPTSDVSVIDLTCR(I)	36253.5	6.17	Afu5g01030	Afu5g01030|AFUB_049500	Afu5g01030 (Putative glyceraldehyde 3-phosphate dehydrogenase
1595	2	19.95	19.5161	*<0.1%	<0.1%	1	11.87	11.71	90.3	2910000	(K)MFILDEADEMLSR(G)	46005.9	5.06	Afu3g08160	Afu3g08160|AFUB_040950	Afu3g08160 (Eukaryotic translation initiation factor eIF4A
1596	2	19.94	20.2038	*<0.1%	<0.1%	1	12.23	19.94	97.8	9060000	(K)TYWDEVGCPLFGK(T)	44878.6	4.91	Afu3g00270	Afu3g00270|AFUB_048180	Afu3g00270 (Cell wall glucanase
1597	3	19.94	17.3937	*<0.1%	<0.1%	1	8.83	8.31	92.6	7820000	(K)HIASFEPEFASLPGDASK(A)	25244.6	4.42	Afu1g11190	Afu1g11190|AFUB_010620	Afu1g11190 (Putative eukaryotic translation elongation factor 1 subunit eEF1-beta
1598	3	19.93	20.1754	*<0.1%	<0.1%	1	11.03	13.56	86.7	8380000	(R)EGNDLYHEMQETGVIQLEGESK(V)	55619.4	5.3	Afu5g10550	Afu5g10550|AFUB_058170	Afu5g10550 (ATP synthase F1, beta subunit
1599	2	19.93	20.1613	*<0.1%	<0.1%	1	11.28	19.93	88.8	76000000	(K)VMQDFVDSGEGQR(V)	101544	5.49	Afu8g00440	Afu8g00440|AFUB_086130	Afu8g00440 (Putative steroid monooxygenase
1600	3	19.93	20.491	*<0.1%	<0.1%	1	12.44	14.53	97.9	7800000	(K)ATVQDFLVNMSASADVLAQAK(V)	33122.4	9.89	Afu5g10610	Afu5g10610|AFUB_058230	Afu5g10610 (Ubiquinol-cytochrome c reductase iron-sulphur subunit precursor with a predicted role in oxidative phosphorylation
1601	3	19.93	17.5989	*<0.1%	<0.1%	1	9.52	10.29	86.8	9600000	(K)QNVPPGPRPLPIIGNFFDLPPK(G)	61249.3	8.62	Afu8g00510	Afu8g00510|AFUB_086060	Afu8g00510 (Has domain(s) with predicted electron carrier activity, heme binding, oxidoreductase activity, acting on paired donors, with incorporation or reduction of molecular oxygen activity and role in oxidation-reduction process)
1602	3	19.93	20.1966	*<0.1%	<0.1%	1	11.27	16.22	87.9	1390000	(K)AAAEASPEANILVISNPVNSTVPIVAEVFK(S)	35897.4	9.08	Afu7g05740	Afu7g05740|AFUB_091320	Afu7g05740 (Putative NAD-dependent malate dehydrogenase
1603	2	19.93	21.4451	*<0.1%	<0.1%	1	19.93	19.93	100	7250000	(R)DLVTGIAQYCPK(A)	34980.7	6.78	Afu6g05210	Afu6g05210|AFUB_093060	Afu6g05210 (Putative NAD-dependent malate dehydrogenase with a predicted role in the citric acid cycle
1604	2	19.93	20.9001	*<0.1%	<0.1%	1	12.76	16.86	92.8	25200000	(K)LQTLETSIFEGQDATR(Q)	16054.3	5.67	Afu8g00400	Afu8g00400|AFUB_086170	Afu8g00400 (Ortholog of A. oryzae RIB40 : AO090009000561 and A. fumigatus A1163 : AFUB_086170)
1605	2	19.93	17.3837	*<0.1%	<0.1%	1	16.75	9.2	88.9	5160000	(K)GVIEPTFVESPLYK(D)	35897.4	9.08	Afu7g05740	Afu7g05740|AFUB_091320	Afu7g05740 (Putative NAD-dependent malate dehydrogenase
1606	3	19.92	18.8241	*<0.1%	<0.1%	1	11.56	11.69	94.9	8830000	(K)FGIVEGLMTTVHSYTATQK(V)	36484.8	6.98	Afu5g01970	Afu5g01970|AFUB_050490	Afu5g01970 (Glyceraldehyde-3-phosphate dehydrogenase
1607	3	19.92	19.2394	*<0.1%	<0.1%	1	14.98	15.7	87.4	1890000	(K)DIPTFADAQVIADQIAQLPTDYASVK(I)	32546.4	8.59	Afu1g03510	Afu1g03510|AFUB_003920	Afu1g03510 (ATP Synthase gamma chain, mitochondrial precursor)
1608	2	19.92	19.5593	*<0.1%	<0.1%	1	11.73	15.67	96.8	29400000	(R)VLIATDLLAR(G)	46005.9	5.06	Afu3g08160	Afu3g08160|AFUB_040950	Afu3g08160 (Eukaryotic translation initiation factor eIF4A
1609	3	19.92	17.2929	*<0.1%	<0.1%	1	14.24	8.93	89.4	2750000	(R)TIGESLLNSPSEGLGPITPSPMGALISR(W)	437829	5.71	Afu8g00540	Afu8g00540|AFUB_086030	Afu8g00540 (Non-ribosomal peptide synthetase (NRPS)
1610	2	19.92	18.3666	*<0.1%	<0.1%	1	10.2	12.04	95.8	42800000	(K)NVNETIGPALIK(E)	47418.6	5.39	Afu6g06770	Afu6g06770|AFUB_072700	Afu6g06770 (Putative enolase
1611	2	19.92	21.2734	*<0.1%	<0.1%	1	19.92	19.92	95.7	6120000	(R)TQDEIQEAQQIDWK(T)	33122.4	9.89	Afu5g10610	Afu5g10610|AFUB_058230	Afu5g10610 (Ubiquinol-cytochrome c reductase iron-sulphur subunit precursor with a predicted role in oxidative phosphorylation
1612	2	19.92	17.3258	*<0.1%	<0.1%	1	10.99	10.51	95.4	49700000	(K)FYAEKDPAR(I)	36253.5	6.17	Afu5g01030	Afu5g01030|AFUB_049500	Afu5g01030 (Putative glyceraldehyde 3-phosphate dehydrogenase
1613	2	19.91	17.6873	*<0.1%	<0.1%	1	14.44	12.97	95.3	4290000	(K)FSDLLGPGQLISLFEK(Y)	194076	5.3	Afu4g07700	Afu4g07700|AFUB_064800	Afu4g07700 (Clathrin, heavy chain
1614	2	19.91	19.0366	*<0.1%	<0.1%	1	15.58	16.28	90.8	8830000	(R)LVSEPTFASGLMSGFGK(I)	34019.6	9.56	Afu1g15140	Afu1g15140|AFUB_014690	Afu1g15140 (Putative mitochondrial phosphate carrier protein
1615	2	19.91	19.6038	*<0.1%	<0.1%	1	15.71	16.27	96	5600000	(R)FDGILGLGYDTISVNK(I)	43582.3	4.81	Afu3g11400	Afu3g11400|AFUB_037770	Afu3g11400 (Aspartic acid endopeptidase
1616	2	19.91	19.1271	*<0.1%	<0.1%	1	14.56	13.54	85.4	11000000	(K)ILDSGTADGTWLR(N)	29553.2	5.21	Afu8g00550	Afu8g00550|AFUB_086020	Afu8g00550 (Putative methyl transferase
1617	2	19.91	18.7419	*<0.1%	<0.1%	1	10.16	13.65	97	11200000	(R)ENVEQLLNYSQNEK(K)	24366.3	9.97	Afu1g11710	Afu1g11710|AFUB_011140	Afu1g11710 (Ribosomal protein L1)
1618	2	19.91	18.3018	*<0.1%	<0.1%	1	11.99	13.44	98.5	12300000	(R)AINEAAAELPYDFVK(R)	61249.3	8.62	Afu8g00510	Afu8g00510|AFUB_086060	Afu8g00510 (Has domain(s) with predicted electron carrier activity, heme binding, oxidoreductase activity, acting on paired donors, with incorporation or reduction of molecular oxygen activity and role in oxidation-reduction process)
1619	2	19.9	17.6719	*<0.1%	<0.1%	1	11.74	13.15	91.8	4310000	(K)GVVDSEDLPLNLSR(E)	80695.5	4.94	Afu5g04170	Afu5g04170|AFUB_052690	Afu5g04170 (Putative heat shock protein
1620	3	19.9	17.8532	*<0.1%	<0.1%	1	11.46	10.56	92.2	26400000	(K)DKDGNEFLLQPPTGEGLPAK(G)	86041	6.26	Afu6g12930	Afu6g12930|AFUB_001810	Afu6g12930 (Mitochondrial aconitate hydratase, predicted role in citric acid cycle
1621	3	19.9	18.5573	*<0.1%	<0.1%	1	15.27	14.92	92.7	35100000	(R)GLQKPASEGQPAIDVPSLEMVK(W)	87121.1	6.33	Afu4g07360	Afu4g07360|AFUB_064450	Afu4g07360 (Putative cobalamin-independent methionine synthase
1622	3	19.9	20.6952	*<0.1%	<0.1%	1	19.9	19.9	92.6	2070000	(R)NVVLPSLPESVQPAFIAALEQGQLR(S)	53309.1	9.44	Afu5g07780	Afu5g07780|AFUB_055310	Afu5g07780 (Putative squalene monooxygenase
1623	2	19.9	18.24	*<0.1%	<0.1%	1	10.93	12.86	91.3	9770000	(R)TIYCDLEPNVVDEVR(T)	50823.1	4.99	Afu1g02550	Afu1g02550|AFUB_002930	Afu1g02550 (Tubulin alpha-1 subunit
1624	2	19.9	19.1115	*<0.1%	<0.1%	1	15.28	16.43	90.4	3290000	(K)NILFVINQPDVYR(S)	21971.8	4.85	Afu6g03820	Afu6g03820|AFUB_094480	Afu6g03820 (Nascent polypeptide-associated complex subunit alpha
1625	2	19.9	19.4415	*<0.1%	<0.1%	1	12.2	14.66	91.5	23500000	(K)ALAAQQLAEQQR(L)	29372.1	9.41	Afu1g05630	Afu1g05630|AFUB_006000	Afu1g05630 (40S ribosomal protein S3)
1626	2	19.89	18.3797	*<0.1%	<0.1%	1	10.21	12.48	91.9	15300000	(K)YNLDPLDEYFAMGR(G)	87121.1	6.33	Afu4g07360	Afu4g07360|AFUB_064450	Afu4g07360 (Putative cobalamin-independent methionine synthase
1627	2	19.89	20.8514	*<0.1%	<0.1%	1	19.89	19.89	93.3	7530000	(R)DLVTGIAQYCPK(A)	34980.7	6.78	Afu6g05210	Afu6g05210|AFUB_093060	Afu6g05210 (Putative NAD-dependent malate dehydrogenase with a predicted role in the citric acid cycle
1628	2	19.89	18.2944	*<0.1%	<0.1%	1	16.59	14.04	95	15400000	(K)LLVPAINVNDSVTK(S)	49059.7	5.82	Afu1g10130	Afu1g10130|AFUB_009540	Afu1g10130 (Putative adenosylhomocysteinase
1629	2	19.89	17.6342	*<0.1%	<0.1%	1	9.7	9.89	93.5	16800000	(K)GVVDSEDLPLNLSR(E)	80695.5	4.94	Afu5g04170	Afu5g04170|AFUB_052690	Afu5g04170 (Putative heat shock protein
1630	3	19.89	19.7363	*<0.1%	<0.1%	1	9.83	9.21	94.7	2480000	(K)IANIVLAALEVGLQVPR(G)	42806	5.33	Afu1g01000	Afu1g01000	Afu1g01000 (Has domain(s) with predicted oxidoreductase activity, acting on paired donors, with incorporation or reduction of molecular oxygen, 2-oxoglutarate as one donor, and incorporation of one atom each of oxygen into both donors activity)
1631	2	19.88	20.1514	*<0.1%	<0.1%	1	19.88	19.88	92.7	17300000	(R)IVNVTGDPIDER(G)	55619.4	5.3	Afu5g10550	Afu5g10550|AFUB_058170	Afu5g10550 (ATP synthase F1, beta subunit
1632	2	19.88	17.7773	*<0.1%	<0.1%	1	13.66	13.69	93	1180000	(K)QSLPAVSTVTEENLEEIK(T)	56528.2	4.58	Afu2g06150	Afu2g06150|AFUB_023230	Afu2g06150 (Putative protein disulfide isomerase
1633	3	19.87	19.9133	*<0.1%	<0.1%	1	19.87	13.8	93.6	59000000	(K)YEVTVIDAPGHR(D)	54298.3	9.44	Afu1g06390	Afu1g06390|AFUB_006770	Afu1g06390 (Putative translation elongation factor EF-1 alpha subunit
1634	2	19.87	21.0409	*<0.1%	<0.1%	1	14.75	19.87	95.3	31800000	(K)WLTYEQLADLYK(S)	47418.6	5.39	Afu6g06770	Afu6g06770|AFUB_072700	Afu6g06770 (Putative enolase
1635	2	19.87	19.8824	*<0.1%	<0.1%	1	15.04	13.98	95	43100000	(K)GTIETYDQGLIVNGK(K)	36484.8	6.98	Afu5g01970	Afu5g01970|AFUB_050490	Afu5g01970 (Glyceraldehyde-3-phosphate dehydrogenase
1636	2	19.87	19.6737	*<0.1%	<0.1%	1	16.79	12.68	96.4	8020000	(R)TYAAEIASAVSSR(K)	15023.6	11.43	Afu2g16370	Afu2g16370|AFUB_032040	Afu2g16370 (60S ribosomal protein L32)
1637	2	19.87	21.0619	*<0.1%	<0.1%	1	16.82	15.99	95.6	3340000	(K)NILGYTEDDVVSSDLNGDER(S)	36484.8	6.98	Afu5g01970	Afu5g01970|AFUB_050490	Afu5g01970 (Glyceraldehyde-3-phosphate dehydrogenase
1638	2	19.87	19.0685	*<0.1%	<0.1%	1	16.69	12.65	88.7	10800000	(K)GVIEPTFVESPLYK(D)	35897.4	9.08	Afu7g05740	Afu7g05740|AFUB_091320	Afu7g05740 (Putative NAD-dependent malate dehydrogenase
1639	3	19.87	19.0891	*<0.1%	<0.1%	1	13.93	13.98	90.3	8590000	(R)ENTEGEYSGLEHQSVQGVVESLK(I)	50372.1	9.04	Afu6g06370	Afu6g06370|AFUB_072290	Afu6g06370 (NAD(+)-isocitrate dehydrogenase subunit I)
1640	2	19.87	18.6449	*<0.1%	<0.1%	1	13.05	10.33	89.5	2860000	(R)AAAPCVVFLDELDSIAK(S)	90558.9	5.09	Afu2g17110	Afu2g17110|AFUB_032770	Afu2g17110 (Putative cell division control protein
1641	3	19.86	20.6794	*<0.1%	<0.1%	1	19.86	19.86	94.3	2000000	(K)NMITGTSQADCAILIIASGTGEFEAGISK(D)	54298.3	9.44	Afu1g06390	Afu1g06390|AFUB_006770	Afu1g06390 (Putative translation elongation factor EF-1 alpha subunit
1642	2	19.86	19.3838	*<0.1%	<0.1%	1	19.86	19.86	93.2	7030000	(K)AIDETYGSLENFQGK(M)	25152.8	8.96	Afu4g11580	Afu4g11580|AFUB_068610	Afu4g11580 (Putative manganese-superoxide dismutase
1643	2	19.86	19.5087	*<0.1%	<0.1%	1	10.16	13.06	95.7	12500000	(K)WLTYEQLADLYK(S)	47418.6	5.39	Afu6g06770	Afu6g06770|AFUB_072700	Afu6g06770 (Putative enolase
1644	2	19.85	18.1871	*<0.1%	<0.1%	1	10.01	11.16	93.4	12200000	(R)GLGMPVNEIADVFAK(W)	56255.1	5.86	Afu6g08050	Afu6g08050|AFUB_074040	Afu6g08050 (6-phosphogluconate dehydrogenase
1645	2	19.84	18.7543	*<0.1%	<0.1%	1	16.48	16.32	93.9	11100000	(K)MASEMFTGIGVGDFANNNK(S)	29553.2	5.21	Afu8g00550	Afu8g00550|AFUB_086020	Afu8g00550 (Putative methyl transferase
1646	2	19.84	18.636	*<0.1%	<0.1%	1	15.81	14.18	94.7	12800000	(K)GILTYTEDDIVSK(D)	36253.5	6.17	Afu5g01030	Afu5g01030|AFUB_049500	Afu5g01030 (Putative glyceraldehyde 3-phosphate dehydrogenase
1647	3	19.84	17.0479	*<0.1%	<0.1%	1	9.89	10.03	90.9	931000	(R)ETAEAYLGGTVNNAVITVPAYFNDSQR(Q)	69830.2	5.09	Afu1g07440	Afu1g07440|AFUB_007770	Afu1g07440 (Molecular chaperone
1648	2	19.83	20.7466	*<0.1%	<0.1%	1	16.72	19.83	94.6	32500000	(K)ILTWESDFLASVK(S)	60159.9	9.32	Afu8g05320	Afu8g05320|AFUB_082210	Afu8g05320 (Putative mitochondrial F1 ATPase subunit alpha
1649	2	19.83	20.3994	*<0.1%	<0.1%	1	19.83	19.83	93.2	1880000	(K)SGGTSAASPVFAGIVGLLNDAR(L)	64342.8	4.89	Afu4g14000	Afu4g14000|AFUB_070910	Afu4g14000 (Putative tripeptidyl-peptidase of the sedolisin family
1650	3	19.83	18.386	*<0.1%	<0.1%	1	8.8	9.98	93.2	14500000	(R)GFDSSKGEYVDMISSGILDPLK(V)	62120	5.53	Afu2g09290	Afu2g09290|AFUB_025150	Afu2g09290 (Putative antigenic mitochondrial protein
1651	2	19.83	21.7373	*<0.1%	<0.1%	1	19.83	19.83	96.6	4960000	(K)LTAIESLAGVDILCSDK(T)	109789	5.21	Afu3g07640	Afu3g07640|Afu5g03550|AFUB_052070|AFUB_041460	Afu3g07640 (Putative plasma membrane H+ ATPase
1652	3	19.83	18.6678	*<0.1%	<0.1%	1	9.52	16.73	91.5	23800000	(K)HIGADTDVPAGDIGVTGR(E)	49652.2	5.79	Afu4g06620	Afu4g06620|AFUB_063700	Afu4g06620 (Glutamate/Leucine/Phenylalanine/Valine dehydrogenase
1653	2	19.83	18.459	*<0.1%	<0.1%	1	13.39	11.81	97	4480000	(K)EALAGFVGAEVDK(L)	15052.3	5.84	Afu5g09330	Afu5g09330|AFUB_056870	Afu5g09330 (CipC-like, hyphal-specific protein
1654	2	19.83	17.5934	*<0.1%	<0.1%	1	10.86	10.55	97.6	3030000	(R)EDVEFPTCDGLILR(G)	32810.7	4.92	Afu8g00380	Afu8g00380|AFUB_086190	Afu8g00380 (Ortholog of A. nidulans FGSC A4 : AN7083, A. niger CBS 513.88 : An03g03810, A. oryzae RIB40 : AO090020000720, AO090023000925, AO090012000367 and A. niger ATCC 1015 : 191148-mRNA)
1655	2	19.83	20.9438	*<0.1%	<0.1%	1	5.42	16.26	98.4	4770000	(K)NQAIVDEIEGYVK(N)	28809.6	9.27	Afu6g03810	Afu6g03810|AFUB_094490	Afu6g03810 (Putative mitochondrial ATP synthase D chain
1656	3	19.82	19.4358	*<0.1%	<0.1%	1	12.96	10.41	97.3	1260000	(R)DILADPPSDDPAANAAVAELNAILDK(Q)	44475.9	9.03	Afu6g11850	Afu6g11850	Afu6g11850 (Protein of unknown function
1657	2	19.82	20.514	*<0.1%	<0.1%	1	19.82	19.82	93.8	1830000	(K)SGGTSAASPVFAGIVGLLNDAR(L)	64342.8	4.89	Afu4g14000	Afu4g14000|AFUB_070910	Afu4g14000 (Putative tripeptidyl-peptidase of the sedolisin family
1658	2	19.82	18.1191	*<0.1%	<0.1%	1	14.57	14.15	84.8	24900000	(R)NDELSSIDLPSLK(V)	41790	4.81	Afu4g06820	Afu4g06820|AFUB_063890	Afu4g06820 (Putative glycophosphatidylinositol (GPI)-anchored cell wall protein with similarity to S. cerevisiae Ecm33p
1659	3	19.82	21.1444	*<0.1%	<0.1%	1	19.82	19.82	86.6	2060000	(R)STNDASGQVIGVDHIPELVDLALANMSK(S)	26352.4	6.19	Afu3g05390	Afu3g05390|AFUB_043610	Afu3g05390 (Has domain(s) with predicted protein-L-isoaspartate (D-aspartate) O-methyltransferase activity and role in cellular protein modification process)
1660	2	19.82	20.5477	*<0.1%	<0.1%	1	19.82	15.65	94.7	5200000	(R)TYAAEIASAVSSR(K)	15023.6	11.43	Afu2g16370	Afu2g16370|AFUB_032040	Afu2g16370 (60S ribosomal protein L32)
1661	2	19.82	20.5472	*<0.1%	<0.1%	1	12.21	15.61	93.1	17400000	(K)LQTLETSIFEGQDATR(Q)	16054.3	5.67	Afu8g00400	Afu8g00400|AFUB_086170	Afu8g00400 (Ortholog of A. oryzae RIB40 : AO090009000561 and A. fumigatus A1163 : AFUB_086170)
1662	2	19.82	19.9394	*<0.1%	<0.1%	1	14.73	14.95	93.6	7910000	(K)MASEMFTGIGVGDFANNNK(S)	29553.2	5.21	Afu8g00550	Afu8g00550|AFUB_086020	Afu8g00550 (Putative methyl transferase
1663	2	19.82	18.9458	*<0.1%	<0.1%	1	12.94	11.96	94.3	5600000	(R)FDGILGLGYDTISVNK(I)	43582.3	4.81	Afu3g11400	Afu3g11400|AFUB_037770	Afu3g11400 (Aspartic acid endopeptidase
1664	3	19.82	18.0773	*<0.1%	<0.1%	1	11.12	8.44	100	2950000	(K)SIAECLAEELINAAK(G)	25899.3	9.59	Afu1g15020	Afu1g15020|AFUB_014580	Afu1g15020 (40S ribosomal protein S5
1665	2	19.82	20.2333	*<0.1%	<0.1%	1	19.82	13.58	92.8	8550000	(K)AIVDEIVSDAAALLK(Q)	37815.9	6.52	Afu2g09850	Afu2g09850|AFUB_025690	Afu2g09850 (Putative oxidoreductase, 2-nitropropane dioxygenase family
1666	2	19.81	17.4216	*<0.1%	<0.1%	1	15.51	13.13	92.6	47100000	(R)VVSVPCFEVFDAQPK(D)	75283	6.13	Afu1g13500	Afu1g13500|AFUB_012990	Afu1g13500 (Putative transketolase
1667	2	19.81	18.62	*<0.1%	<0.1%	1	12.29	12	91.3	13800000	(K)TTPAGIFNLADISDLAK(E)	57002	5.03	Afu4g12450	Afu4g12450|AFUB_069410	Afu4g12450 (Putative PH domain protein
1668	2	19.81	17.9119	*<0.1%	<0.1%	1	12.19	10.94	96.7	8100000	(K)VINVTSGLGSITNVLSPR(R)	28594.9	6.2	Afu1g00990	Afu1g00990	Afu1g00990 (Has domain(s) with predicted nucleotide binding, oxidoreductase activity and role in oxidation-reduction process)
1669	2	19.81	17.2171	*<0.1%	<0.1%	1	15.6	10.59	94.3	6390000	(K)NILGYTEDDVVSSDLNGDER(S)	36484.8	6.98	Afu5g01970	Afu5g01970|AFUB_050490	Afu5g01970 (Glyceraldehyde-3-phosphate dehydrogenase
1670	2	19.8	17.9883	*<0.1%	<0.1%	1	14.05	10.68	90.3	56400000	(R)IIPQFMLQGGDFTK(G)	17855	7.91	Afu3g07430	Afu3g07430|AFUB_041650	Afu3g07430 (Putative peptidyl-prolyl cis-trans isomerase
1671	2	19.8	18.7849	*<0.1%	<0.1%	1	15.37	12.87	84.5	6110000	(R)TFANPVDNTEILFDFSK(N)	61314.3	5.91	Afu2g09790	Afu2g09790|AFUB_025630	Afu2g09790 (Putative glucose-6-phosphate isomerase)
1672	2	19.8	19.2048	*<0.1%	<0.1%	1	19.8	19.8	91.1	5430000	(K)TYWDEVGCPLFGK(T)	44878.6	4.91	Afu3g00270	Afu3g00270|AFUB_048180	Afu3g00270 (Cell wall glucanase
1673	3	19.8	19.8569	*<0.1%	<0.1%	1	16.29	13.66	93.6	50400000	(K)YEVTVIDAPGHR(D)	54298.3	9.44	Afu1g06390	Afu1g06390|AFUB_006770	Afu1g06390 (Putative translation elongation factor EF-1 alpha subunit
1674	2	19.8	18.9007	*<0.1%	<0.1%	1	15.96	14.96	92.2	3020000	(R)ILQENPNADVVILGEK(A)	32546.4	8.59	Afu1g03510	Afu1g03510|AFUB_003920	Afu1g03510 (ATP Synthase gamma chain, mitochondrial precursor)
1675	2	19.8	17.7499	*<0.1%	<0.1%	1	14.96	12.25	82.7	8180000	(K)LLVPAINVNDSVTK(S)	49059.7	5.82	Afu1g10130	Afu1g10130|AFUB_009540	Afu1g10130 (Putative adenosylhomocysteinase
1676	2	19.79	17.8946	*<0.1%	<0.1%	1	14.97	14.48	89.9	7510000	(R)LVSEPTFASGLMSGFGK(I)	34019.6	9.56	Afu1g15140	Afu1g15140|AFUB_014690	Afu1g15140 (Putative mitochondrial phosphate carrier protein
1677	2	19.79	17.2895	*<0.1%	<0.1%	1	19.79	12.49	79.6	35200000	(R)DGDTAEVLCPTYPFGAR(R)	101544	5.49	Afu8g00440	Afu8g00440|AFUB_086130	Afu8g00440 (Putative steroid monooxygenase
1678	2	19.79	18.0634	*<0.1%	<0.1%	1	16.32	15.09	92.4	8620000	(R)FVIGGPQGDAGLTGR(K)	42366.4	5.66	Afu1g10630	Afu1g10630|AFUB_010050	Afu1g10630 (Putative S-adenosylmethionine synthetase
1679	2	19.79	19.1507	*<0.1%	<0.1%	1	12.85	14.05	96.4	21600000	(K)DLQELIAEGSTK(L)	11141.1	4.29	Afu2g10100	Afu2g10100|AFUB_025910	Afu2g10100 (Allergen Asp f 8
1680	2	19.79	17.3453	*<0.1%	<0.1%	1	10.39	11.95	94	37800000	(K)GNDVIAQAQSGTGK(T)	46005.9	5.06	Afu3g08160	Afu3g08160|AFUB_040950	Afu3g08160 (Eukaryotic translation initiation factor eIF4A
1681	2	19.79	17.8952	*<0.1%	<0.1%	1	11.95	11.69	89.5	2260000	(K)MASEMFTGIGVGDFANNNK(S)	29553.2	5.21	Afu8g00550	Afu8g00550|AFUB_086020	Afu8g00550 (Putative methyl transferase
1682	3	19.79	21.6416	*<0.1%	<0.1%	1	12.3	19.79	76.5	866000	(K)VGALEAQLSTGQGEIQSLVEEVQSK(Q)	132065	5.05	Afu6g08660	Afu6g08660|AFUB_074620	Afu6g08660 (Ortholog of A. nidulans AN3906
1683	2	19.78	20.747	*<0.1%	<0.1%	1	19.78	19.78	97.6	8620000	(R)TIQFVDWCPTGFK(I)	50823.1	4.99	Afu1g02550	Afu1g02550|AFUB_002930	Afu1g02550 (Tubulin alpha-1 subunit
1684	3	19.78	16.7992	*<0.1%	<0.1%	1	12.9	12.19	91.8	1790000	(K)LQLAPAYGDFLAALPPNPSTSALAGK(M)	41222	4.87	Afu3g13390	Afu3g13390|AFUB_035820	Afu3g13390 (Ortholog(s) have proton-transporting ATPase activity, rotational mechanism activity, role in asexual sporulation, cellular response to drug, vacuolar transport and fungal-type vacuole membrane localization)
1685	3	19.78	19.5009	*<0.1%	<0.1%	1	19.78	13.39	88.1	1660000	(K)SGGTSAASPVFAGIVGLLNDAR(L)	64342.8	4.89	Afu4g14000	Afu4g14000|AFUB_070910	Afu4g14000 (Putative tripeptidyl-peptidase of the sedolisin family
1686	2	19.78	17.6692	*<0.1%	<0.1%	1	11.11	12.23	92.7	10200000	(R)SMGVGYATNDDSSIR(V)	58288.3	4.46	Afu8g02130	Afu8g02130|AFUB_084480	Afu8g02130 (Putative beta(1-3)glucanosyltransferase, belongs to the 7-member GEL family)
1687	2	19.78	20.3377	*<0.1%	<0.1%	1	12.77	19.78	88	36600000	(K)ASCYIDTFPEKK(S)	27898.2	5.46	Afu8g00390	Afu8g00390|AFUB_086180	Afu8g00390 (Has domain(s) with predicted O-methyltransferase activity)
1688	2	19.77	18.7671	*<0.1%	<0.1%	1	16.21	16.37	91.8	5730000	(K)VVIAYEPVWAIGTGK(V)	28295.9	5.87	Afu5g13450	Afu5g13450|AFUB_061150	Afu5g13450 (Putative triosephosphate isomerase
1689	3	19.77	18.5884	*<0.1%	<0.1%	1	12.82	13.17	88.9	1030000	(K)DIDSPNAQYVAAGIDMSDLFPAPFPTNVK(T)	42806	5.33	Afu1g01000	Afu1g01000	Afu1g01000 (Has domain(s) with predicted oxidoreductase activity, acting on paired donors, with incorporation or reduction of molecular oxygen, 2-oxoglutarate as one donor, and incorporation of one atom each of oxygen into both donors activity)
1690	2	19.77	18.7965	*<0.1%	<0.1%	1	9.97	11.71	90	21100000	(R)AVLVDLEPGTMDAVR(A)	52306.6	4.79	Afu1g10910	Afu1g10910|AFUB_010330	Afu1g10910 (Beta-tubulin
1691	3	19.77	17.5382	*<0.1%	<0.1%	1	12.36	10.01	91	3370000	(K)NILGYTEDDVVSSDLNGDER(S)	36484.8	6.98	Afu5g01970	Afu5g01970|AFUB_050490	Afu5g01970 (Glyceraldehyde-3-phosphate dehydrogenase
1692	3	19.77	17.8677	*<0.1%	<0.1%	1	11.08	10.34	91.3	3080000	(R)AASEFLNKPLPYDDIEALR(D)	74054.5	5.81	Afu5g04370	Afu5g04370|AFUB_052930	Afu5g04370 (Putative NADH-quinone oxidoreductase, subunit G)
1693	2	19.77	19.2622	*<0.1%	<0.1%	1	19.77	19.77	92.2	2360000	(R)LQLLAGFEPWDGK(D)	86041	6.26	Afu6g12930	Afu6g12930|AFUB_001810	Afu6g12930 (Mitochondrial aconitate hydratase, predicted role in citric acid cycle
1694	3	19.76	19.027	*<0.1%	<0.1%	1	15.24	19.76	88.2	12900000	(R)GFPDVSAHSLTPYYEVVLTGK(H)	64342.8	4.89	Afu4g14000	Afu4g14000|AFUB_070910	Afu4g14000 (Putative tripeptidyl-peptidase of the sedolisin family
1695	2	19.76	17.9872	*<0.1%	<0.1%	1	14.48	14.32	93.7	7880000	(R)IIPQFMLQGGDFTK(G)	17855	7.91	Afu3g07430	Afu3g07430|AFUB_041650	Afu3g07430 (Putative peptidyl-prolyl cis-trans isomerase
1696	2	19.76	21.3272	*<0.1%	<0.1%	1	19.76	19.76	90.3	56400000	(K)LVAWYDNEWGYSR(R)	36484.8	6.98	Afu5g01970	Afu5g01970|AFUB_050490	Afu5g01970 (Glyceraldehyde-3-phosphate dehydrogenase
1697	2	19.76	19.8081	*<0.1%	<0.1%	1	15.52	16.69	93.6	10100000	(K)VIGEVTLDQAYGGAR(G)	52339	8.87	Afu5g04230	Afu5g04230|AFUB_052750	Afu5g04230 (Putative citrate synthase
1698	3	19.76	17.6762	*<0.1%	<0.1%	1	13.36	11.96	92.6	3750000	(R)TIGESLLNSPSEGLGPITPSPMGALISR(W)	437829	5.71	Afu8g00540	Afu8g00540|AFUB_086030	Afu8g00540 (Non-ribosomal peptide synthetase (NRPS)
1699	3	19.75	16.8897	*<0.1%	<0.1%	1	11.9	9.15	93.5	3520000	(R)ETAEAYLGGTVNNAVITVPAYFNDSQR(Q)	69830.2	5.09	Afu1g07440	Afu1g07440|AFUB_007770	Afu1g07440 (Molecular chaperone
1700	2	19.75	19.1951	*<0.1%	<0.1%	1	16.48	13.77	92.6	55600000	(K)SSFTGEQLDALPAR(V)	29553.2	5.21	Afu8g00550	Afu8g00550|AFUB_086020	Afu8g00550 (Putative methyl transferase
1701	2	19.75	16.9584	*<0.1%	<0.1%	1	14.17	9.41	96	13600000	(K)LLVPAINVNDSVTK(S)	49059.7	5.82	Afu1g10130	Afu1g10130|AFUB_009540	Afu1g10130 (Putative adenosylhomocysteinase
1702	2	19.75	20.3651	*<0.1%	<0.1%	1	7.32	19.75	94.8	5590000	(R)SVDVVEEYLQDR(T)	27032.5	5.17	Afu8g00580	Afu8g00580|AFUB_085990	Afu8g00580 (Putative elongation factor ElfB)
1703	3	19.75	19.7841	*<0.1%	<0.1%	1	13.94	16.3	95.4	5240000	(K)LASVPSGGAAAAAPAAAGAAAGGAAAPAAEEK(K)	11141.1	4.29	Afu2g10100	Afu2g10100|AFUB_025910	Afu2g10100 (Allergen Asp f 8
1704	2	19.75	17.5842	*<0.1%	<0.1%	1	13.54	11.27	90.7	14600000	(K)LLVPAINVNDSVTK(S)	49059.7	5.82	Afu1g10130	Afu1g10130|AFUB_009540	Afu1g10130 (Putative adenosylhomocysteinase
1705	3	19.74	20.3722	*<0.1%	<0.1%	1	13.47	19.74	81.5	1140000	(R)NVVLPSLPESVQPAFIAALEQGQLR(S)	53309.1	9.44	Afu5g07780	Afu5g07780|AFUB_055310	Afu5g07780 (Putative squalene monooxygenase
1706	3	19.74	17.3637	*<0.1%	<0.1%	1	15.78	9.42	100	23700000	(R)ELVTGDIIVVEEGTVIPADIR(L)	109789	5.21	Afu3g07640	Afu3g07640|AFUB_041460	Afu3g07640 (Putative plasma membrane H+ ATPase
1707	2	19.74	17.9931	*<0.1%	<0.1%	1	19.74	14.78	88.6	5030000	(K)ANAGIGTNPDEIVSYINEVR(S)	44878.6	4.91	Afu3g00270	Afu3g00270|AFUB_048180	Afu3g00270 (Cell wall glucanase
1708	3	19.74	21.5531	*<0.1%	<0.1%	1	19.74	19.74	90.6	2700000	(K)NLLSTVEPSVIPIDELVSEVETR(N)	194076	5.3	Afu4g07700	Afu4g07700|AFUB_064800	Afu4g07700 (Clathrin, heavy chain
1709	2	19.74	20.2341	*<0.1%	<0.1%	1	19.74	19.74	96.5	6260000	(R)TVAHDLFEEGVEQPIK(G)	27898.2	5.46	Afu8g00390	Afu8g00390|AFUB_086180	Afu8g00390 (Has domain(s) with predicted O-methyltransferase activity)
1710	2	19.74	16.1164	*0.3%	<0.1%	1	8.84	8.2	92.4	48700000	(K)AGISLNPNFVK(L)	36484.8	6.98	Afu5g01970	Afu5g01970|AFUB_050490	Afu5g01970 (Glyceraldehyde-3-phosphate dehydrogenase
1711	2	19.74	18.3326	*<0.1%	<0.1%	1	14.45	13.85	94.3	48100000	(K)YEVTVIDAPGHR(D)	54298.3	9.44	Afu1g06390	Afu1g06390|AFUB_006770	Afu1g06390 (Putative translation elongation factor EF-1 alpha subunit
1712	2	19.73	21.5442	*<0.1%	<0.1%	1	19.73	19.73	94.5	7290000	(K)LTAIESLAGVDILCSDK(T)	109789	5.21	Afu3g07640	Afu3g07640|Afu5g03550|AFUB_052070|AFUB_041460	Afu3g07640 (Putative plasma membrane H+ ATPase
1713	3	19.73	19.9172	*<0.1%	<0.1%	1	16.37	15.65	94.7	6420000	(K)LQTLETSIFEGQDATR(Q)	16054.3	5.67	Afu8g00400	Afu8g00400|AFUB_086170	Afu8g00400 (Ortholog of A. oryzae RIB40 : AO090009000561 and A. fumigatus A1163 : AFUB_086170)
1714	2	19.73	18.9646	*<0.1%	<0.1%	1	19.73	9.69	93.8	3940000	(K)MFILDEADEMLSR(G)	46005.9	5.06	Afu3g08160	Afu3g08160|AFUB_040950	Afu3g08160 (Eukaryotic translation initiation factor eIF4A
1715	2	19.73	18.6407	*<0.1%	<0.1%	1	19.73	14.8	86.8	3350000	(K)LTPVQAEYLGLDIAGPFK(S)	49059.7	5.82	Afu1g10130	Afu1g10130|AFUB_009540	Afu1g10130 (Putative adenosylhomocysteinase
1716	2	19.73	16.9113	*<0.1%	<0.1%	1	6.3	9.03	94.5	4210000	(K)DAGLIAGLNVLR(I)	69830.2	5.09	Afu1g07440	Afu1g07440|AFUB_007770	Afu1g07440 (Molecular chaperone
1717	2	19.73	18.3853	*<0.1%	<0.1%	1	9.27	12.79	94.5	33400000	(K)NVNETIGPALIK(E)	47418.6	5.39	Afu6g06770	Afu6g06770|AFUB_072700	Afu6g06770 (Putative enolase
[truncated: 7,656 more rows]

## Sheet: FDR data WCL
Data Directory: REBECCA/All_WCL
[truncated: 29 more rows]
