# Supplementary material for: A Proteomic Approach to Investigating Gene Cluster Expression and Secondary Metabolite Functionality in Aspergillus fumigatus
Source: PLoS One. 2014 Sep 8;9(9):e106942. doi: 10.1371/journal.pone.0106942 (PMC4157829; doi:10.1371/journal.pone.0106942)
Supplement: Table S2 — Peptides detected from gliotoxin cluster proteins following growth in Czapek-Dox media for 72 h at 37°C. (XLS) [file pone.0106942.s003.xls]

## Sheet: Gliotoxin cluster proteins
Supplementary Table 2: Peptides detected from gliotoxin cluster proteins following growth in Czapek-Dox media for 72 h at 37 °C.
Accession number	Protein MW (Da)	Protein pI	Spectra	Unique Peptides	Protein Score	Percent Coverage	Mean Intensity	Parent charge	Peptide Score	sequence	entry_name
AFUA_6G09720	32245.2	5.37	8	2	35.97	9.9	133000000	2	23.25	(K)LILAPLPFDQPNLR(V)	Predicted methyltransferase GliN, encoded in the putative gliotoxin biosynthetic gene cluster
AFUA_6G09720	32245.2	5.37	8	2	35.97	9.9	133000000	2	12.72	(K)VMEIPIGAGNPDPK(L)	Predicted methyltransferase GliN, encoded in the putative gliotoxin biosynthetic gene cluster
AFUA_6G09730	56597.1	9.26	3	2	31.21	8.7	51300000	2	12.54	(K)ALDLPVLQSVGDQDIVK(T)	Predicted cytochrome P450 monooxygenase GliF, encoded in the putative gliotoxin biosynthetic gene cluster
AFUA_6G09730	56597.1	9.26	3	2	31.21	8.7	51300000	3	18.67	(K)YPDTPFALGVPGQQLVVLPVSEIDTVK(A)	Predicted cytochrome P450 monooxygenase GliF, encoded in the putative gliotoxin biosynthetic gene cluster
AFUA_6G09740	36231.3	5.44	44	3	66.77	16.1	163000000	2	26.1	(K)EIQQAAEESPVGASGLK(F)	Gliotoxin sulfhydryl oxidase required for gliotoxin biosynthesis GliT; encoded in gliotoxin biosynthetic gene cluster; involved in self-protection against exogenous gliotoxin
AFUA_6G09740	36231.3	5.44	44	3	66.77	16.1	163000000	2	20.93	(K)TEGFLVYNPQTEVNGPFAK(Q)	Gliotoxin sulfhydryl oxidase required for gliotoxin biosynthesis GliT; encoded in gliotoxin biosynthetic gene cluster; involved in self-protection against exogenous gliotoxin
AFUA_6G09740	36231.3	5.44	44	3	66.77	16.1	163000000	2	19.74	(R)GQETVGVLALGPIANPAR(A)	Gliotoxin sulfhydryl oxidase required for gliotoxin biosynthesis GliT; encoded in gliotoxin biosynthetic gene cluster; involved in self-protection against exogenous gliotoxin
AFUA_6G09745	19872.9	5.16	5	2	38.84	15	87200000	2	16.14	(K)LTGIEPGSPEAER(I)	GliH Ortholog of Aspergillus brasiliensis : Aspbr1_0199026, Neosartorya fischeri NRRL 181 : NFIA_055440, NFIA_112700, Aspergillus fumigatus A1163 : AFUB_075800 and Aspergillus clavatus NRRL 1 : ACLA_006680
AFUA_6G09745	19872.9	5.16	5	2	38.83	15	87200000	2	22.7	(R)VADAPQEYAPYVSK(C)	GliH Ortholog of Aspergillus brasiliensis : Aspbr1_0199026, Neosartorya fischeri NRRL 181 : NFIA_055440, NFIA_112700, Aspergillus fumigatus A1163 : AFUB_075800 and Aspergillus clavatus NRRL 1 : ACLA_006680
